# Supplementary material for: Discovery of novel therapeutic properties of drugs from transcriptional responses based on multi-label classification
Source: Sci Rep. 2017 Aug 2;7:7136. doi: 10.1038/s41598-017-07705-8 (PMC5541064; doi:10.1038/s41598-017-07705-8)
Supplement: Supplementary file 1 — Supplementary Table 1 [file 41598_2017_7705_MOESM1_ESM.xls]

## Sheet: Sheet1
Drugbank_ID	Drug_Name	Drug_Description	Drug_Group	Drug_Indication	ATC_Codes	A	B	C	D	G	H	J	L	M	N	P	R	S	V
DB00651	Dyphylline	A theophylline derivative with broncho- and vasodilator properties. It is used in the treatment of asthma, cardiac dyspnea, and bronchitis. [PubChem]	approved;	For relief of acute bronchial asthma and for reversible bronchospasm associated with chronic bronchitis and emphysema.	R03DA01;R03DA51;R03DB01;	0.05	0.025	0.93	0.29	0.44	0	0.92	0.18	0.4	0.66	0.06	0	0.92	0
DB00938	Salmeterol xinafoate	This compound belongs to the class of organic compounds known as benzyl alcohols. These are organic compounds containing the phenylmethanol substructure.	approved;	For the treatment of asthma and chronic obstructive pulmonary disease (COPD).	R03AC12;R03AK06;R03AK12;	0.555556	0.212222	0.777778	0.345556	0.588889	0.13	0.448889	0.525556	0.296667	0.752222	0.191111	0	0.486667	0.208889
DB00297	Bupivacaine hydrochloride	This compound belongs to the class of organic compounds known as alpha amino acid amides. These are amide derivatives of alpha amino acids.	approved;investigational;	For the production of local or regional anesthesia or analgesia for surgery, for oral surgery procedures, for diagnostic and therapeutic procedures, and for obstetrical procedures.	N01BB01;N01BB51;	0.84	0.475	0.605	0.835	0.03	0.005	0.465	0.425	0.035	0	0.33	0.495	0.675	0
DB01054	Nitrendipine	A calcium channel blocker with marked vasodilator action. It is an effective antihypertensive agent and differs from other calcium channel blockers in that it does not reduce glomerular filtration rate and is mildly natriuretic, rather than sodium retentive. [PubChem]	approved;	For the treatment of mild to moderate hypertension	C08CA08;C09BB06;	0.463611	0.186389	0	0.409444	0.105556	0.114444	0.521389	0.428333	0.335	0.568611	0.136111	0.379444	0.464722	0.126667
DB00961	Mepivacaine Hydrochloride	This compound belongs to the class of organic compounds known as alpha amino acid amides. These are amide derivatives of alpha amino acids.	approved;vet_approved;	For production of local or regional analgesia and anesthesia by local infiltration, peripheral nerve block techniques, and central neural techniques including epidural and caudal blocks.	N01BB03;N01BB53;	0.48	0.303333	0.643333	0.133333	0.203333	0	0.59	0.833333	0.523333	0	0.233333	0.21	0.416667	0.0166667
DB00342	Terfenadine	In the U.S., Terfenadine was superseded by fexofenadine in the 1990s due to the risk of cardiac arrhythmia caused by QT interval prolongation.	withdrawn;	For the treatment of allergic rhinitis, hay fever, and allergic skin disorders.	R06AX12;	0.816667	0.0366667	0.923333	0.543333	0.156667	0.123333	0.216667	0.68	0.00333333	0.996667	0.0133333	0	0.266667	0.12
DB01080	Vigabatrin	An analogue of gamma-aminobutyric acid, vigabatrin is an irreversible inhibitor of 4-aminobutyrate transaminase, the enzyme responsible for the catabolism of gamma-aminobutyric acid. (From Martindale The Extra Pharmacopoeia, 31st ed). Off-label uses include treatment of cocaine dependence.	approved;	For use as an adjunct in treatment resistant epilepsy, refractory complex partial seizures, and secondary generalized seizures. It is also used as monotherapy in infantile spasms in West syndrome.	N03AG04;	0.42	0.105	0.685	0.51	0.155	0	0.735	0.3	0.485	0	0	0.2	0.385	0
DB00346	Alfuzosin Hydrochloride	This compound belongs to the class of organic compounds known as quinazolinamines. These are heterocyclic aromatic compounds containing a quianazoline moiety substituted by one or more amine groups.	approved;investigational;	For the reduction of urinary obstruction and relief of associated manifestations (eg. sensation of incomplete bladder emptying or straining, urgency, interrupted or weak stream) in patients with symptomatic beningn prostatic hyperplasia.	G04CA01;G04CA51;	0.326667	0.201111	0.7	0.574444	0	0.00888889	0.577778	0.335556	0.326667	0.711111	0.0744444	0.288889	0.436667	0.0477778
DB01195	Flecainide acetate	This compound belongs to the class of organic compounds known as salicylamides. These are carboxamide derivatives of salicylic acid. Salicylic acid is the ortho-hydroxylated derivative of benzoic acid.	approved;withdrawn;	Flecainide is is a class Ic antiarrhythmic agent and as such, it is used for the prevention of paroxysmal supraventricular tachycardias (PSVT), including atrioventricular nodal reentrant tachycardia, atrioventricular reentrant tachycardia and other supraventricular tachycardias of unspecified mechanism associated with disablin.	C01BC04;	0.7975	0.2125	0	0.5375	0.1825	0.175	0.7625	0.6575	0.4875	0.69	0.02	0.795	0.715	0.1675
DB01136	Carvedilol phosphate	This compound belongs to the class of organic compounds known as carbazoles. These are compounds containing a three ring system containing a pyrrole ring fused on either side to a benzene ring.	approved;investigational;	For the treatment of mild or moderate (NYHA class II or III) heart failure of ischemic or cardiomyopathic origin.	C07AG02;	0.25	0.0933333	0	0.188889	0.183333	0.00666667	0.245556	0.34	0.208889	0.717778	0.0433333	0.237778	0.377778	0.0511111
DB00186	Lorazepam	A benzodiazepine used as an anti-anxiety agent with few side effects. It also has hypnotic, anticonvulsant, and considerable sedative properties and has been proposed as a preanesthetic agent. [PubChem]	approved;	For the management of anxiety disorders, and for treatment of status epilepticus.	N05BA06;N05BA56;N05CD06;	0.51	0.16	0.735	0.3	0.5	0	0.76	0.6	0.195	0	0	0.435	0.72	0.16
DB00197	Troglitazone	Troglitazone was withdrawn in 2000 due to risk of hepatotoxicity. It was superseded by pioglitazone and rosiglitazone.	withdrawn;	For the treatment of Type II diabetes mellitus. It is used alone or in combination with a sulfonylurea, metformin, or insulin as an adjunct to diet and exercise.	A10BG01;	0	0.313	0.395	0.304	0.316	0.047	0.171	0.436	0.372	0.132	0.068	0.508	0.262	0.017
DB00590	Doxazosin	Doxazosin is a quinazoline-derivative that selectively antagonizes postsynaptic &amp;alpha;&lt;sub&gt;1&lt;/sub&gt;-adrenergic receptors. It may be used to mild to moderate hypertension and in the management of symptomatic benign prostatic hyperplasia (BPH). &amp;alpha;&lt;sub&gt;1&lt;/sub&gt;-Receptors mediate contraction and hypertrophic growth of smooth muscle cells. Antagonism of these recept…	approved;	For treatment and management of mild to moderate hypertension and urinary obstruction symptoms caused by BPH.	C02CA04;	0.313333	0.173333	0	0.116667	0.21	0	0.346667	0.31	0.236667	0.41	0	0.0633333	0.453333	0.00333333
DB00605	Sulindac	Sulindac is a nonsteroidal anti-inflammatory agent (NSAIA) of the arylalkanoic acid class that is marketed in the U.S. by Merck as Clinoril. Like other NSAIAs, it may be used in the treatment of acute or chronic inflammatory conditions. Sulindac is a prodrug, derived from sulfinylindene, that is converted in vivo to an active sulfide compound by liver enzymes. The sulfide metabolite then undergoe…	approved;	For acute or long-term use in the relief of signs and symptoms of osteoarthritis, rheumatoid arthritis, ankylosing spondylitis, acute painful shoulder (acute subacromial bursitis/supraspinatus tendinitis), and acute gouty arthritis.	M01AB02;	0.7875	0.1425	0.6225	0.5725	0.185	0.23	0.67	0.535	0	0.57	0.2075	0.84	0.6875	0.0625
DB00933	Mesoridazine besylate	This compound belongs to the class of organic compounds known as phenothiazines. These are polycyclic aromatic compounds containing a phenothiazine moiety, which is a linear tricyclic system that consists of a two benzene rings joined by a para-thiazine ring.	approved;	Used in the treatment of schizophrenia, organic brain disorders, alcoholism and psychoneuroses.	N05AC03;	0.6125	0.3	0.83	0.205	0.24	0	0.885	0.2875	0.55	0	0	0.3875	0.5775	0.025
DB00392	Ethopropazine hydrochloride	This compound belongs to the class of organic compounds known as phenothiazines. These are polycyclic aromatic compounds containing a phenothiazine moiety, which is a linear tricyclic system that consists of a two benzene rings joined by a para-thiazine ring.	approved;	For use in the treatment of Parkinson's disease and also used to control severe reactions to certain medicines such as reserpine.	N04AA05;	0.37	0.433333	0.556667	0.228333	0.363333	0.0416667	0.32	0.3	0.308333	0	0.265	0.261667	0.238333	0.126667
DB00745	Modafinil	Modafinil is a stimulant drug marketed as a 'wakefulness promoting agent' and is one of the stimulants used in the treatment of narcolepsy. Narcolepsy is caused by dysfunction of a family of wakefulness-promoting and sleep-suppressing peptides, the orexins, whose neurons are activated by modafinil. The prexin neuron activation is associated with psychoactivation and euphoria. The exact mechanism …	approved;investigational;	To improve wakefulness in patients with excessive daytime sleepiness (EDS) associated with narcolepsy.	N06BA07;	0.336667	0.233333	0.493333	0.366667	0.276667	0	0.366667	0.32	0.303333	0	0.00333333	0.21	0.503333	0.00333333
DB01408	Bambuterol hydrochloride	This compound belongs to the class of organic compounds known as aralkylamines. These are alkylamines in which the alkyl group is substituted at one carbon atom by an aromatic hydrocarbyl group.	approved;	For the prevention and reversal of bronchospasm in patients 12 years of age and older with asthma and reversible bronchospasm associated with bronchitis and emphysema.	R03CC12;	0.376667	0.126667	0.833333	0.58	0.183333	0.05	0.49	0.216667	0.366667	0.82	0.00666667	0	0.483333	0.0433333
DB01050	Ibuprofen lysine	This compound belongs to the class of organic compounds known as phenylpropanoic acids. These are compounds with a structure containing a benzene ring conjugated to a propanoic acid.	approved;	#N/A	C01EB16;G02CC01;M01AE01;M01AE51;M02AA13;R02AX02;	0.68	0.436667	0	0.443333	0	0.28	0.626667	0.436667	0	0.833333	0.0466667	0	0.606667	0.333333
DB06148	Mianserin hydrochloride	This compound belongs to the class of organic compounds known as dibenzazepines. These are compounds with two benzene rings connected by an azepine ring. Azepine is an unsaturated seven-member heterocycle with one nitrogen atom replacing a carbon atom.	approved;	For the treatment of depression.	N06AX03;	0.675714	0.154286	0.52	0.537143	0.287143	0.00857143	0.472857	0.522857	0.231429	0	0.255714	0.605714	0.612857	0.04
DB00657	Mecamylamine hydrochloride	This compound belongs to the class of organic compounds known as bicyclic monoterpenoids. These are monoterpenoids containing exactly 2 rings, which are fused to each other.	approved;	For the treatment of moderately severe to severe essential hypertension and in uncomplicated cases of malignant hypertension	C02BB01;	0.59	0.2	0	0.425	0.905	0	0.6	0.7	0.135	0.47	0.01	0.465	0.725	0
DB01178	Chlormezanone	A non-benzodiazepine that is used in the management of anxiety. It has been suggested for use in the treatment of muscle spasm. [PubChem]	approved;withdrawn;	Used in the management of anxiety and in the treatment of muscle spasm.	M03BB02;M03BB52;M03BB72;	0.205	0.03	0.7	0.175	0.14	0	0.66	0.3	0	0.605	0	0.04	0.92	0
DB00213	Pantoprazole Magnesium	This compound belongs to the class of organic compounds known as sulfinylbenzimidazoles. These are polycyclic aromatic compounds containing a sulfinyl group attached at the position 2 of a benzimidazole moiety.	approved;	Short-term (up to 16 weeks) treatment of erosive esophagitis.	A02BC02;A02BD04;A02BD11;	0	0.12375	0.64875	0.2975	0.24625	0.015	0.3975	0.4625	0.35375	0.69125	0.21875	0.24	0.23125	0.11875
DB01620	Pheniramine maleate	This compound belongs to the class of organic compounds known as pheniramines. These are compounds containing a pheniramine moiety, which is structurally characterized by the presence of a 2-benzylpyridine linked to an dimethyl(propyl)amine to form a dimethyl[3-phenyl-3-(pyridin-2-yl)propyl]amine skeleton.	approved;	Pheniramine is an antihistamine used to treat allergic conditions such as hay fever or urticaria.	D04AA16;R06AB05;	0.65	0.163333	0.69	0	0.63	0.196667	0.6	0.403333	0.64	0.9	0.0133333	0	0.556667	0.25
DB01165	Ofloxacin	A synthetic fluoroquinolone (fluoroquinolones) antibacterial agent that inhibits the supercoiling activity of bacterial DNA gyrase, halting DNA replication. [PubChem]	approved;	For the treatment of infections (respiratory tract, kidney, skin, soft tissue, UTI), urethral and cervical gonorrhoea.	J01MA01;J01RA09;S01AE01;S02AA16;	0.513333	0.22	0.686667	0.76	0.06	0.03	0	0.626667	0.306667	0.5	0	0.596667	0	0.09
DB00393	Nimodipine	Nimodipine is a 1,4-dihydropyridine calcium channel blocker. It acts primarily on vascular smooth muscle cells by stabilizing voltage-gated L-type calcium channels in their inactive conformation. By inhibiting the influx of calcium in smooth muscle cells, nimodipine prevents calcium-dependent smooth muscle contraction and subsequent vasoconstriction. Compared to other calcium channel blocking age…	approved;	For use as an adjunct to improve neurologic outcome following subarachnoid hemorrhage (SAH) from ruptured intracranial berry aneurysms by reducing the incidence and severity of ischemic deficits.	C08CA06;	0.383295	0.28625	0	0.5425	0.365455	0.0619318	0.416364	0.62375	0.383295	0.719659	0.127841	0.394659	0.604545	0.0942045
DB00357	Aminoglutethimide	An aromatase inhibitor that produces a state of "medical" adrenalectomy by blocking the production of adrenal steroids. It also blocks the conversion of androgens to estrogens. Aminoglutethimide has been used in the treatment of advanced breast and prostate cancer. It was formerly used for its weak anticonvulsant properties. (From Martindale, The Extra Pharmacopoeia, 30th ed, p454)	approved;	For the suppression of adrenal function in selected patients with Cushing's syndrome, malignant neoplasm of the female breast, and carcinoma in situ of the breast.	L02BG01;	0.121667	0.085	0.568333	0.226667	0.246667	0	0.421667	0	0.36	0.631667	0.0583333	0.305	0.498333	0
DB01182	Propafenone hydrochloride	This compound belongs to the class of organic compounds known as chalcones and dihydrochalcones. These are organic compounds containing 1,3-Diphenylpropenone (benzylideneacetophenone), ArCH=CH(=O)Ar,or its derivatives formed by substitution.	approved;	Used to prolong the time to recurrence of paroxysmal atrial fibrillation/flutter (PAF) associated with disabling symptoms in patients without structural heart disease. Also used for the treatment of life-threatening documented ventricular arrhythmias, such as sustained ventricular tachycardia.	C01BC03;	0.3975	0.125	0	0.15875	0.41375	0.00375	0.4825	0.46625	0.52	0.62375	0.04	0.18625	0.4875	0
DB00310	Chlorthalidone	A benzenesulfonamide-phthalimidine that tautomerizes to a benzophenones form. It is considered a thiazide-like diuretic. [PubChem]	approved;	For management of hypertension either as the sole therapeutic agent or to enhance the effect of other antihypertensive drugs in the more severe forms of hypertension.	C03BA04;C03BB04;C03EA06;	0.557778	0.163333	0	0.568889	0.35	0.0688889	0.511111	0.442222	0.466667	0.652222	0.104444	0.362222	0.434444	0.114444
DB00622	Nicardipine Hydrochloride	This compound belongs to the class of organic compounds known as dihydropyridinecarboxylic acids and derivatives. These are compounds containing a dihydropyridine moiety bearing a carboxylic acid group.	approved;	Used for the management of patients with chronic stable angina and for the treatment of hypertension.	C08CA04;	0.0725	0.176667	0	0.204167	0.290833	0.00833333	0.528333	0.426667	0.4825	0.718333	0.0125	0.176667	0.455833	0.0308333
DB01021	Trichlormethiazide	A thiazide diuretic with properties similar to those of hydrochlorothiazide. (From Martindale, The Extra Pharmacopoeia, 30th ed, p830)	approved;vet_approved;	Used in the treatment of oedema (including that associated with heart failure) and hypertension.	C03AA06;C03AB06;C03EA02;	0.895	0.87	0	0.355	0.9	0.19	0.845	0.75	0.5	0.48	0.185	0.915	0.275	0.34
DB01128	Bicalutamide	Bicalutamide is an oral non-steroidal anti-androgen for prostate cancer. It binds to the androgen receptor.	approved;	For treatment (together with surgery or LHRH analogue) of advanced prostatic cancer.	L02BB03;	0.456	0.246	0.73	0.398	0.34	0	0.364	0	0.48	0.718	0.018	0.414	0.63	0
DB00280	Disopyramide phosphate	This compound belongs to the class of organic compounds known as pheniramines. These are compounds containing a pheniramine moiety, which is structurally characterized by the presence of a 2-benzylpyridine linked to an dimethyl(propyl)amine to form a dimethyl[3-phenyl-3-(pyridin-2-yl)propyl]amine skeleton.	approved;	For the treatment of documented ventricular arrhythmias, such as sustained ventricular tachycardia, ventricular pre-excitation and cardiac dysrhythmias. It is a Class Ia antiarrhythmic drug.	C01BA03;	0.456667	0.180833	0	0.456667	0.3075	0.0341667	0.523333	0.375	0.4125	0.699167	0.118333	0.409167	0.4975	0.154167
DB00754	Ethotoin	Ethotoin is a hydantoin derivative and anticonvulsant. Ethotoin exerts an antiepileptic effect without causing general central nervous system depression. The mechanism of action is probably very similar to that of phenytoin. The latter drug appears to stabilize rather than to raise the normal seizure threshold, and to prevent the spread of seizure activity rather than to abolish the primary focus…	approved;	For the control of tonic-clonic (grand mal) and complex partial (psychomotor) seizures.	N03AB01;	0.91	0.225	0.715	0.555	0.235	0	0.665	0.655	0.885	0	0.005	0.65	0.36	0
DB01023	Felodipine	Felodipine is a long-acting 1,4-dihydropyridine calcium channel blocker (CCB)b. It acts primarily on vascular smooth muscle cells by stabilizing voltage-gated L-type calcium channels in their inactive conformation. By inhibiting the influx of calcium in smooth muscle cells, felodipine prevents calcium-dependent myocyte contraction and vasoconstriction. Felodipine is the most potent CCB in use and…	approved;investigational;	For the treatment of mild to moderate essential hypertension.	C08CA02;C09BB05;	0.41	0.115	0	0.85	0.585	0	0.7	0.5	0.235	0.64	0.11	0.53	0.83	0
DB01115	Nifedipine	Nifedipine has been formulated as both a long- and short-acting 1,4-dihydropyridine calcium channel blocker. It acts primarily on vascular smooth muscle cells by stabilizing voltage-gated L-type calcium channels in their inactive conformation. By inhibiting the influx of calcium in smooth muscle cells, nifedipine prevents calcium-dependent myocyte contraction and vasoconstriction. A second propos…	approved;	For the management of vasospastic angina, chronic stable angina, hypertension, and Raynaud's phenomenon. May be used as a first line agent for left ventricular hypertrophy and isolated systolic hypertension (long-acting agents).	C08CA05;C08CA55;C08GA01;	0.58625	0.20625	0	0.505	0.2225	0.03375	0.33125	0.69875	0.55625	0.46375	0	0.28375	0.47	0.0125
DB00472	Fluoxetine Hydrochloride	This compound belongs to the class of organic compounds known as phenylpropylamines. These are compounds containing a phenylpropylamine moiety, which consists of a phenyl group substituted at the third carbon by an propan-1-amine.	approved;vet_approved;	Labeled indication include: major depressive disorder (MDD), moderate to severe bulimia nervosa, obsessive-compulsive disorder (OCD), premenstrual dysphoric disorder (PMDD), panic disorder with or without agoraphobia, and combination treatment with olanzapine for treatment-resistant or bipolar I depression. Unlabeled indications include: selective mutism, mild dementia-associated agitation in non…	N06AB03;N06CA03;	0.406	0.443	0.572	0.279	0.169	0.099	0.412	0.281	0.328	0	0.179	0.277	0.313	0.282
DB00648	Mitotane	A derivative of the insecticide dichlorodiphenyldichloroethane that specifically inhibits cells of the adrenal cortex and their production of hormones. It is used to treat adrenocortical tumors and causes CNS damage, but no bone marrow depression. [PubChem]	approved;	For treatment of inoperable adrenocortical tumours; Cushing's syndrome	L01XX23;	0.43	0.253333	0.513333	0.37	0.12	0	0.423333	0	0.2	0.48	0.103333	0.34	0.52	0
DB00423	Methocarbamol	A centrally acting muscle relaxant whose mode of action has not been established. It is used as an adjunct in the symptomatic treatment of musculoskeletal conditions associated with painful muscle spasm. (From Martindale, The Extra Pharmacopoeia, 30th ed, p1206)	approved;vet_approved;	For use as an adjunct to rest, physical therapy, and other measures for the relief of discomforts associated with acute, painful musculoskeletal conditions.	M03BA03;M03BA53;M03BA73;	0.965	0.27	0.565	0.71	0.14	0.24	0.935	0.15	0	0.925	0.135	0.245	0.96	0.265
DB01007	Tioconazole	Tioconazole is an antifungal medication of the Imidazole class used to treat infections caused by a fungus or yeast. Tioconazole topical (skin) preparations are also available for ringworm, jock itch, athlete's foot, and tinea versicolor or "sun fungus". Tioconazole interacts with 14-alpha demethylase, a cytochrome P-450 enzyme that converts lanosterol to ergosterol, an essential component of the…	approved;	For the local treatment of vulvovaginal candidiasis (moniliasis).	D01AC07;G01AF08;	0.685	0.445	0.375	0	0	0	0.26	0.44	0.025	0.4	0.03	0.335	0.55	0.01
DB00340	Metixene hydrochloride	This compound belongs to the class of organic compounds known as thioxanthenes. These are organic polycyclic compounds containing a thioxanthene moiety, which is an aromatic tricycle derived from xanthene by replacing the oxygen atom with a sulfur atom.	approved;	Used for the symptomatic treatment of parkinsonism.	N04AA03;	0.44	0.216667	0.873333	0.4	0.246667	0	0.203333	0.673333	0.49	0	0.11	0.166667	0.316667	0
DB03585	Oxyphenbutazone	Oxyphenbutazone was withdrawn from the Canadian market in March 1985 due to concerns regarding bone marrow suppression.	withdrawn;	#N/A	M01AA03;M02AA04;S01BC02;	0.395	0.22	0.935	0.03	0.41	0	0.78	0.665	0	0.515	0	0.26	0	0
DB00870	Suprofen	An ibuprofen-type anti-inflammatory analgesic and antipyretic. It inhibits prostaglandin synthesis and has been proposed as an anti-arthritic. It is no longer approved for use in the United States.	approved;withdrawn;	Used as eye drops to inhibit the miosis (pupil constriction) that may occur during ocular surgery.	M01AE07;	0.77	0.13	0.755	0.56	0.65	0	0.915	0.71	0	0.48	0	0.35	0.725	0.04
DB01222	Budesonide	Budesonide is a glucocorticoid used in the management of asthma, the treatment of various skin disorders, and allergic rhinitis. [PubChem] The extended release oral tablet, marketed as Uceris, was FDA approved on January 14, 2013 for the management of ulcerative colitis. Budesonide is provided as a mixture of two epimers (22R and 22S). Interestingly, the 22R form is two times more active than the…	approved;	The oral capsule is used for the treatment of mild to moderate active Crohn's disease. The oral tablet is used for induction of remission in patients with active, mild to moderate ulcerative colitis. The oral inhalation formulation is used for the treatment of asthma, non-infectious rhinitis (including hay fever and other allergies), and for treatment and prevention of nasal polyposis.	A07EA06;D07AC09;R01AD05;R03AK07;R03AK12;R03BA02;	0	0.21	0.7425	0	0.0075	0.345	0.2025	0.4725	0.3825	0.4575	0	0	0.5475	0.015
DB01198	Zopiclone	Zopiclone is a novel hypnotic agent used in the treatment of insomnia. Its mechanism of action is based on modulating benzodiazepine receptors. In addition to zopiclone's benzodiazepine pharmacological properties it also has some barbiturate like properties.	approved;	For the short-term treatment of insomnia.	N05CF01;	0.265	0.275	0.895	0.19	0.145	0	0.795	0.21	0.02	0	0	0.58	0.75	0
DB01138	Sulfinpyrazone	A uricosuric drug that is used to reduce the serum urate levels in gout therapy. It lacks anti-inflammatory, analgesic, and diuretic properties. [PubChem]	approved;	For the treatment of gout and gouty arthritis.	M04AB02;	0.405	0.3025	0.674167	0.584167	0.261667	0.0341667	0.695	0.325	0	0.75	0.1725	0.4475	0.4875	0.133333
DB00937	Diethylpropion Hydrochloride	This compound belongs to the class of organic compounds known as acetophenones. These are organic compounds containing the acetophenone structure.	approved;illicit;	Used in the management of exogenous obesity as a short-term adjunct (a few weeks) in a regimen of weight reduction based on caloric restriction.	A08AA03;	0	0.065	0.835	0.815	0.01	0	0.25	0.335	0.75	0.745	0.06	0.32	0.555	0.01
DB01129	Rabeprazole Sodium	This compound belongs to the class of organic compounds known as sulfinylbenzimidazoles. These are polycyclic aromatic compounds containing a sulfinyl group attached at the position 2 of a benzimidazole moiety.	approved;investigational;	For the treatment of acid-reflux disorders (GERD), peptic ulcer disease, H. pylori eradication, and prevention of gastroinetestinal bleeds with NSAID use.	A02BC04;A02BC54;M01AA05;M02AA03;	0	0.303333	0.626667	0.253333	0.746667	0	0.34	0.453333	0	0.85	0.1	0.41	0.55	0.01
DB00465	Ketorolac tromethamine	This compound belongs to the class of organic compounds known as acetophenones. These are organic compounds containing the acetophenone structure.	approved;	For the short-term (~5 days) management of moderately severe acute pain that requires analgesia at the opioid level, usually in a postoperative setting.	M01AB15;S01BC05;	0.47	0.12	0.556667	0.233333	0.356667	0	0.43	0.223333	0	0.44	0	0.233333	0	0.00333333
DB01297	Practolol	A beta-adrenergic antagonist that has been used in the emergency treatment of cardiac arrhythmias. [PubChem]	approved;	Used in the emergency treatment of cardiac arrhythmias.	C07AB01;	0.15	0.0675	0	0.27	0.2025	0	0.1775	0.2375	0.285	0.55	0	0.095	0.3	0
DB00521	Carteolol Hydrochloride	This compound belongs to the class of organic compounds known as hydroquinolones. These are compounds containing a hydrogenated quinoline bearing a ketone group.	approved;	For the treatment of intraocular hypertension and chronic open-angle glaucoma	C07AA15;S01ED05;S01ED55;	0.256667	0.0333333	0	0.183333	0.116667	0	0.193333	0.396667	0.18	0.533333	0.00333333	0.29	0	0
DB01580	Oxprenolol hydrochloride	This compound belongs to the class of organic compounds known as phenol ethers. These are aromatic compounds containing an ether group substituted with a benzene ring.	approved;	Used in the treatment of hypertension, angina pectoris, arrhythmias, and anxiety.	C07AA02;C07BA02;C07CA02;	0.363333	0.24	0	0.436667	0.116667	0.01	0.58	0.423333	0.313333	0.653333	0.0266667	0.52	0.676667	0.03
DB00312	Pentobarbital Sodium	This compound belongs to the class of organic compounds known as barbituric acid derivatives. These are compounds containing a perhydropyrimidine ring substituted at C-2, -4 and -6 by oxo groups.	approved;vet_approved;	For the short-term treatment of insomnia.	N05CA01;	0.273333	0.151667	0.588333	0.375	0.185	0.115	0.59	0.495	0.493333	0	0.0166667	0.455	0.42	0.0133333
DB01088	Iloprost	Iloprost is a synthetic analogue of prostacyclin PGI2. Iloprost dilates systemic and pulmonary arterial vascular beds. It is used to treat pulmonary arterial hypertension (PAH).	approved;investigational;	Used for the treatment of pulmonary arterial hypertension.	B01AC11;	0.5825	0	0.8575	0.84	0.3725	0	0.555	0.485	0.3125	0.515	0.1325	0.5175	0.52	0
DB00561	Doxapram Hydrochloride	This compound belongs to the class of organic compounds known as diphenylmethanes. These are compounds containing a diphenylmethane moiety, which consists of a methane wherein two hydrogen atoms are replaced by two phenyl groups.	approved;vet_approved;	For use as a temporary measure in hospitalized patients with acute respiratory insufficiency superimposed on chronic obstructive pulmonary disease.	R07AB01;	0.46	0.175	0.465	0.345	0.355	0	0.725	0.63	0.565	0.305	0.345	0	0.625	0
DB00449	Dipivefrin Hydrochloride	This compound belongs to the class of organic compounds known as phenol esters. These are aromatic compounds containing a benzene ring substituted by a hydroxyl group and an ester group.	approved;	Dipivefrin is a prodrug which is used as initial therapy for the control of intraocular pressure in chronic open-angle glaucoma.	S01EA02;	0.806667	0.463333	0.83	0.566667	0.673333	0.0466667	0.903333	0.683333	0.536667	0.876667	0.09	0.93	0	0.143333
DB00448	Lansoprazole	Lansoprazole is a proton pump inhibitor which prevents the stomach from producing acid. It is manufactured by TAP Pharmaceutical Products. Lansoprazole has been marketed for many years and is one of several PPI's available.	approved;investigational;	For the treatment of acid-reflux disorders (GERD), peptic ulcer disease, H. pylori eradication, and prevention of gastroinetestinal bleeds with NSAID use.	A02BC03;A02BC53;A02BD02;A02BD03;A02BD07;A02BD09;A02BD10;	0	0.33	0.53	0.796667	0.173333	0.00333333	0.47	0.356667	0.43	0.916667	0.153333	0.75	0.53	0.0633333
DB00929	Misoprostol	A synthetic analog of natural prostaglandin E1. It produces a dose-related inhibition of gastric acid and pepsin secretion, and enhances mucosal resistance to injury. It is an effective anti-ulcer agent and also has oxytocic properties. [PubChem]	approved;	#N/A	A02BB01;G02AD06;M01AE56;	0	0.305	0.895	0.505	0	0.1	0.495	0.67	0	0.835	0.36	0.095	0.15	0
DB00800	Fenoldopam mesylate	This compound belongs to the class of organic compounds known as benzazepines. These are organic compounds containing a benzene ring fused to an azepine ring (unsaturated seven-membered heterocycle with one nitrogen atom replacing a carbon atom).	approved;	For the in-hospital, short-term (up to 48 hours) management of severe hypertension when rapid, but quickly reversible, emergency reduction of blood pressure is clinically indicated, including malignant hypertension with deteriorating end-organ function.	C01CA19;	0.225	0.225	0	0.21125	0.14125	0.00875	0.435	0.60125	0.39125	0.5925	0.0175	0.33625	0.45125	0.1375
DB00285	Venlafaxine Hydrochloride	This compound belongs to the class of organic compounds known as phenylpropylamines. These are compounds containing a phenylpropylamine moiety, which consists of a phenyl group substituted at the third carbon by an propan-1-amine.	approved;	For the management of major depressive disorder (MDD), generalized anxiety disorder (GAD), social anxiety disorder (social phobia), panic disorder with or without agoraphobia, vasomotor symptoms in women with breast cancer and in postmenopausal women, and neuropathic pain.	N06AX16;	0.55	0.11	0.81	0.531667	0.501667	0.0666667	0.408333	0.56	0.196667	0	0.04	0.416667	0.461667	0.0466667
DB00391	Sulpiride	A dopamine D2-receptor antagonist. It has been used therapeutically as an antidepressant, antipsychotic, and as a digestive aid. (From Merck Index, 11th ed)	approved;	Sulpiride is indicated for the treatment of schizophrenia.	N05AL01;N05AL07;	0.555	0.115	0.395	0.6	0.19	0	0.85	0.34	0.395	0	0.055	0.465	0.69	0.11
DB00338	Omeprazole magnesium	This compound belongs to the class of organic compounds known as sulfinylbenzimidazoles. These are polycyclic aromatic compounds containing a sulfinyl group attached at the position 2 of a benzimidazole moiety.	approved;investigational;vet_approved;	Omeprazole is indicated for the treatment of duodenal ulcers, benign gastric ulcers, gastroesophageal reflux disease (GERD), heartburn and other symptoms associated with GERD, erosive esophagitis, and long-term treatment of pathological hypersecretory conditions like Zollinger-Ellison syndrome, multiple endocrine adenomas, and systemic mastocytosis.	A02BC01;A02BD01;A02BD05;	0	0.358182	0.47	0.578182	0.222727	0.0427273	0.518182	0.387273	0.298182	0.604545	0.428182	0.526364	0.443636	0.211818
DB08936	Chlorcyclizine	Chlorcyclizine is a first generation phenylpiperazine class antihistamine used to treat urticaria, rhinitis, pruritus, and other allergy symptoms. Chlorcyclizine also has some local anesthetic, anticholinergic, and antiserotonergic properties, and can be used as an antiemetic.	approved;	#N/A	R06AE04;	0.05	0.53	0.94	0.07	0.13	0	0.61	0.395	0.11	0.885	0.32	0	0.475	0
DB01325	Quinethazone	Quinethazone (INN, brand name Hydromox) is a thiazide diuretic used to treat hypertension. Common side effects include dizziness, dry mouth, nausea, and low potassium levels.	approved;	Used to treat hypertension.	C03BA02;C03BB02;	0.603333	0.195	0	0.476667	0.243333	0.0616667	0.523333	0.326667	0.445	0.586667	0.13	0.265	0.351667	0.0266667
DB00524	Metolazone	A quinazoline-sulfonamide that is considered a thiazide-like diuretic which is long-acting so useful in chronic renal failure. It also tends to lower blood pressure and increase potassium loss. [PubChem]	approved;	For the treatment of hypertension, alone or in combination with other antihypertensive drugs of a different class.	C03BA08;C03EA12;	0.405	0.21	0	0.355	0.195	0	0.415	0.41	0.14	0.635	0.005	0.43	0.325	0
DB00091	Cyclosporine	A cyclic undecapeptide from an extract of soil fungi. It is a powerful immunosupressant with a specific action on T-lymphocytes. It is used for the prophylaxis of graft rejection in organ and tissue transplantation. Cyclosporine is produced as a metabolite by the fungus species Cordyceps militaris. (From Martindale, The Extra Pharmacopoeia, 30th ed).	approved;investigational;vet_approved;	For treatment of transplant (kidney, liver, and heart) rejection, rheumatoid arthritis, severe psoriasis.	L04AD01;S01XA18;	0.245417	0.0933333	0.566667	0.190417	0.21625	0	0.0833333	0	0.0983333	0.311667	0.264167	0.123333	0	0.00833333
DB00370	Mirtazapine	Mirtazapine is an antidepressant introduced by Organon International in 1996 used for the treatment of moderate to severe depression. Mirtazapine has a tetracyclic chemical structure and is classified as a noradrenergic and specific serotonergic antidepressant (NaSSA). It is the only tetracyclic antidepressant that has been approved by the Food and Drug Administration to treat depression. [Wikipe…	approved;	For the treatment of major depressive disorder.	N06AX11;	0.513	0.233	0.696	0.31	0.365	0.135	0.5	0.322	0.447	0	0.15	0.497	0.402	0.088
DB01418	Acenocoumarol	Acenocoumarol is a coumarin derivative used as an anticoagulant. Coumarin derivatives inhibit the reduction of vitamin K by vitamin K reductase. This prevents carboxylation of vitamin K-dependent clotting factors, II, VII, XI and X, and interferes with coagulation. Hematocrit, hemoglobin, international normalized ratio and liver panel should be monitored. Patients on acenocoumarol are prohibited …	approved;	For the treatment and prevention of thromboembolic diseases. More specifically, it is indicated for the for the prevention of cerebral embolism, deep vein thrombosis, pulmonary embolism, thromboembolism in infarction and transient ischemic attacks. It is used for the treatment of deep vein thrombosis and myocardial infarction.	B01AA07;	0.97	0	0.39	0.87	0.33	0.15	0.515	0.115	0.56	0.85	0	0.965	0.915	0.035
DB00270	Isradipine	Isradipine belongs to the dihydropyridine (DHP) class of calcium channel blockers (CCBs), the most widely used class of CCBs. It is structurally related to felodipine, nifedipine, and nimodipine and is the most potent calcium-channel blocking agent of the DHP class. Isradipine binds to calcium channels with high affinity and specificity and inhibits calcium flux into cardiac and arterial smooth m…	approved;	For the management of mild to moderate essential hypertension. It may be used alone or concurrently with thiazide-type diuretics.	C08CA03;	0.663333	0.2075	0	0.64	0.291667	0	0.398333	0.468333	0.298333	0.836667	0.0183333	0.458333	0.6775	0.00666667
DB01600	Tiaprofenic acid	Tiaprofenic acid is a non-steroidal anti-inflammatory drug of the arylpropionic acid (profen) class, used to treat pain, especially arthritic pain.	approved;	Tiaprofenic acid is used to treat pain, especially arthritic pain.	M01AE11;	0.616667	0.1	0.546667	0.63	0.493333	0.08	0.64	0.396667	0	0.676667	0.423333	0.323333	0.503333	0.0666667
DB00749	Etodolac	Etodolac is a non-steroidal anti-inflammatory drug (NSAID) with anti-inflammatory, analgesic and antipyretic properties. Its therapeutic effects are due to its ability to inhibit prostaglandin synthesis. It is indicated for relief of signs and symptoms of rheumatoid arthritis and osteoarthritis.	approved;investigational;vet_approved;	For acute and long-term management of signs and symptoms of osteoarthritis and rheumatoid arthritis, as well as for the management of pain.	M01AB08;	0.571667	0.2	0.68	0.498333	0.263333	0.035	0.823333	0.176667	0	0.88	0.0233333	0.481667	0.801667	0
DB01044	Gatifloxacin sesquihydrate	This compound belongs to the class of organic compounds known as quinoline carboxylic acids. These are quinolines in which the quinoline ring system is substituted by a carboxyl group at one or more positions.	approved;investigational;	For the treatment of bronchitis, sinusitis, community-acquired pneumonia, and skin infections (abscesses, wounds) caused by S. pneumoniae, H. influenzae, S. aureus, M. pneumoniae, C. pneumoniae, L. pneumophila, S. pyogenes	J01MA16;S01AE06;	0.442	0.526	0.614	0.272	0.276	0.044	0	0.596	0.496	0.786	0.06	0.504	0	0.024
DB00978	Lomefloxacin hydrochloride	This compound belongs to the class of organic compounds known as quinoline carboxylic acids. These are quinolines in which the quinoline ring system is substituted by a carboxyl group at one or more positions.	approved;	For the treatment of bacterial infections of the respiratory tract (chronic bronchitis) and urinary tract, and as a pre-operative prophylactic to prevent urinary tract infection caused by: &lt;i&gt;S.pneumoniae&lt;/i&gt;, &lt;i&gt;H.influenzae&lt;/i&gt;, &lt;i&gt;S.aureus&lt;/i&gt;, &lt;i&gt;P.aeruginosa&lt;/i&gt;, &lt;i&gt;E. cloacae&lt;/i&gt;, &lt;i&gt;P. mirabilis&lt;/i&gt;, &lt;i&gt;C. civers…	J01MA07;S01AE04;	0.615	0.05	0.83	0.8	0.675	0	0	0.46	0.73	0.5	0.465	0.055	0	0
DB01026	Ketoconazole	Broad spectrum antifungal agent used for long periods at high doses, especially in immunosuppressed patients. [PubChem]	approved;investigational;	For the treatment of the following systemic fungal infections: candidiasis, chronic mucocutaneous candidiasis, oral thrush, candiduria, blastomycosis, coccidioidomycosis, histoplasmosis, chromomycosis, and paracoccidioidomycosis.	D01AC08;G01AF11;J02AB02;	0.845	0.405	0.755	0	0	0	0	0.6	0	0.88	0.42	0.745	0.38	0
DB00809	Tropicamide	One of the muscarinic antagonists with pharmacologic action similar to atropine and used mainly as an ophthalmic parasympatholytic or mydriatic. [PubChem]	approved;	Indicated to induce mydriasis (dilation of the pupil) and cycloplegia (paralysis of the ciliary muscle of the eye) in diagnostic procedures, such as measurement of refractive errors and examination of the fundus of the eye.	S01FA06;S01FA56;	0.385	0.1125	0.645	0.395	0.385	0.0125	0.56	0.46	0.545	0.725	0	0.255	0	0
DB00436	Bendroflumethiazide	A thiazide diuretic with actions and uses similar to those of hydrochlorothiazide. It has been used in the treatment of familial hyperkalemia, hypertension, edema, and urinary tract disorders. (From Martindale, The Extra Pharmacopoeia, 30th ed, p810)	approved;	For the treatment of high blood pressure and management of edema related to heart failure.	C03AA01;C03AB01;C03EA13;	0.603333	0.325	0	0.421667	0.176667	0.28	0.546667	0.456667	0.46	0.756667	0.0283333	0.543333	0.676667	0.105
DB01110	Miconazole nitrate	This compound belongs to the class of organic compounds known as benzylethers. These are aromatic ethers with the general formula ROCR' (R = alkyl, aryl; R'=benzene).	approved;investigational;vet_approved;	For topical application in the treatment of tinea pedis (athlete&amp;rsquo;s foot), tinea cruris, and tinea corporis caused by &lt;i&gt;Trichophyton rubrum&lt;/i&gt;, &lt;i&gt;Trichophyton mentagrophytes&lt;/i&gt;, and &lt;i&gt;Epidermophyton floccosum&lt;/i&gt;, in the treatment of cutaneous candidiasis (moniliasis), and in the treatment of tinea versicolor.	A01AB09;A07AC01;D01AC02;D01AC52;G01AF04;J02AB01;S02AA13;	0	0.26	0.53	0	0	0	0	0.67	0.03	0.33	0.475	0.265	0	0.005
DB00532	Mephenytoin	Mephenytoin is used for the treatment of refractory partial epilepsy. Mephenytoin is a solid. This compound belongs to the phenylhydantoins. These are heterocyclic aromatic compounds containing an imiazolidinedione moiety substituted by a phenyl group. Mephenytoin is known to target sodium channel protein type 5 subunit alpha. Cytochrome P450 2C19, Cytochrome P450 2C8, Cytochrome P450 2C9, Cytoch…	investigational;withdrawn;	For the treatment of refractory partial epilepsy.	N03AB04;N03AB54;	0.78	0.07	0.93	0.54	0.525	0	0.41	0.33	0.725	0	0.245	0.38	0.585	0
DB00181	Baclofen	Baclofen is a gamma-amino-butyric acid (GABA) derivative used as a skeletal muscle relaxant. Baclofen stimulates GABA-B receptors leading to decreased frequency and amplitude of muscle spasms. It is especially useful in treating muscle spasticity associated with spinal cord injury. It appears to act primarily at the spinal cord level by inhibiting spinal polysynaptic afferent pathways and, to a l…	approved;	For the alleviation of signs and symptoms of spasticity resulting from multiple sclerosis, particularly for the relief of flexor spasms and concomitant pain, clonus, and muscular rigidity.	M03BX01;	0.356667	0.183333	0.696667	0.523333	0.836667	0	0.58	0.63	0	0.496667	0.133333	0.396667	0.81	0.00333333
DB00478	Rimantadine Hydrochloride	This compound belongs to the class of organic compounds known as monoalkylamines. These are organic compounds containing an primary aliphatic amine group.	approved;	For the prophylaxis and treatment of illness caused by various strains of influenza A virus in adults.	J05AC02;	0.505	0.4	0.725	0.47	0.465	0.005	0	0.06	0.075	0.87	0.19	0.9	0.655	0.02
DB00401	Nisoldipine	Nisoldipine is a 1,4-dihydropyridine calcium channel blocker. It acts primarily on vascular smooth muscle cells by stabilizing voltage-gated L-type calcium channels in their inactive conformation. By inhibiting the influx of calcium in smooth muscle cells, nisoldipine prevents calcium-dependent smooth muscle contraction and subsequent vasoconstriction. Nisoldipine may be used in alone or in combi…	approved;	For the treatment of hypertension. It may be used alone or in combination with other antihypertensive agents.	C08CA07;	0.5625	0.0741667	0	0.430833	0.18	0	0.161667	0.419167	0.19	0.525833	0.468333	0.488333	0.399167	0.005
DB00712	Flurbiprofen Sodium	This compound belongs to the class of organic compounds known as biphenyls and derivatives. These are organic compounds containing to benzene rings linked together by a C-C bond.	approved;investigational;	Flurbiprofen tablets are indicated for the acute or long-term symptomatic treatment of rheumatoid arthritis, osteorarthritis and anklosing spondylitis. It may also be used to treat pain associated with dysmenorrhea and mild to moderate pain accompanied by inflammation (e.g. bursitis, tendonitis, soft tissue trauma). Topical ophthalmic formulations may be used pre-operatively to prevent intraopera…	M01AE09;M02AA19;R02AX01;S01BC04;	0.372	0.21	0.732	0.486	0.164	0	0.476	0.544	0	0.676	0.05	0	0	0
DB01203	Nadolol	A non-selective beta-adrenergic antagonist with a long half-life, used in cardiovascular disease to treat arrhythmias, angina pectoris, and hypertension. Nadolol is also used for migraine disorders and for tremor. [PubChem]	approved;	Used in cardiovascular disease to treat arrhythmias, angina pectoris, and hypertension.	C07AA12;C07BA12;	0.64	0.66	0	0.613333	0.11	0.07	0.69	0.34	0.61	0.8	0.23	0.76	0.59	0.04
DB01001	Levalbuterol hydrochloride	This compound belongs to the class of organic compounds known as benzyl alcohols. These are organic compounds containing the phenylmethanol substructure.	approved;vet_approved;	For symptomatic relief and prevention of bronchospasm due to bronchial asthma, chronic bronchitis, and other chronic bronchopulmonary disorders such as COPD.	R03AC02;R03AK04;R03AL02;R03CC02;	0.416	0.188	0.418	0.494	0.586	0	0.436	0.3	0.168	0.628	0.178	0	0.36	0
DB00358	Mefloquine Hydrochloride	This compound belongs to the class of organic compounds known as quinolines and derivatives. These are compounds containing a quinoline moiety, which consists of a benzene ring fused to a pyrimidine ring to form benzo[b]azabenzene.	approved;	For the treatment of mild to moderate acute malaria caused by Mefloquineuine-susceptible strains of &lt;i&gt;Plasmodium falciparum&lt;/i&gt; (both chloroquine-susceptible and resistant strains) or by &lt;i&gt;Plasmodium vivax&lt;/i&gt;. Also for the prophylaxis of &lt;i&gt;Plasmodium falciparum&lt;/i&gt; and &lt;i&gt;Plasmodium vivax&lt;/i&gt; malaria infections, including prophylaxis of chloroqu…	P01BC02;P01BF02;	0.235	0.445	0.79	0.875	0.3	0	0.28	0.805	0.115	0.41	0	0.91	0.745	0
DB01244	Bepridil hydrochloride	This compound belongs to the class of organic compounds known as phenylmethylamines. These are compounds containing a phenylmethtylamine moiety, which consists of a phenyl group substituted by an methanamine.	approved;withdrawn;	For the treatment of hypertension, and chronic stable angina (classic effort-associated angina).	C08EA02;	0.5	0.3525	0	0.5175	0.205	0	0.6175	0.145	0.3225	0.8075	0.2725	0.13	0.4275	0.0825
DB00608	Chloroquine diphosphate	This compound belongs to the class of organic compounds known as aminoquinolines and derivatives. These are organic compounds containing an amino group attached to a quinoline ring system.	approved;vet_approved;	For the suppressive treatment and for acute attacks of malaria due to P. vivax, P.malariae, P. ovale, and susceptible strains of P. falciparum, Second-line agent in treatment of Rheumatoid Arthritis	P01BA01;	0.37	0.268182	0.61	0.545455	0.490909	0.0663636	0.599091	0.254545	0.628182	0.83	0	0.489091	0.574545	0.0263636
DB01056	Tocainide hydrochloride	This compound belongs to the class of organic compounds known as alpha amino acid amides. These are amide derivatives of alpha amino acids.	approved;	For the treatment of documented ventricular arrhythmias, such as sustained ventricular tachycardia, that, in the judgment of the physician, are life-threatening.	C01BB03;	0.294	0.238	0	0.23	0.39	0.006	0.542	0.54	0.626	0.7	0.484	0.314	0.518	0.138
DB01041	Thalidomide	A piperidinyl isoindole originally introduced as a non-barbiturate hypnotic, but withdrawn from the market due to teratogenic effects. It has been reintroduced and used for a number of immunological and inflammatory disorders. Thalidomide displays immunosuppresive and anti-angiogenic activity. It inhibits release of tumor necrosis factor-alpha from monocytes, and modulates other cytokine action. …	approved;investigational;withdrawn;	For the acute treatment of the cutaneous manifestations of moderate to severe erythema nodosum leprosum (ENL). Also for use as maintenance therapy for prevention and suppression of the cutaneous manifestations of ENL recurrence.	L04AX02;	0.716667	0.23	0.679167	0.585	0.265833	0.125	0.539167	0	0.403333	0.6	0.0441667	0.615833	0.53	0.0191667
DB04794	Bifonazole	Bifonazole is an azole antifungal drug. [Wikipedia]	approved;	Used for the treatment of various topical fungal infections, including athlete's foot (tinea pedis).	D01AC10;D01AC60;	0.385	0.63	0.865	0	0.99	0	0.655	0.415	0.46	0.905	0.765	0.71	0.6	0
DB04846	Celiprolol	Celiprolol is indicated for the management of mild to moderate hypertension and effort-induced angina pectoris. It has a unique pharmacology: it is a selective 尾1 receptor antagonist, but a 尾2 receptor partial agonist. It is also a weak 伪2 receptor antagonist. In 2010 a clinical trial has suggested a use for this medication in the prevention of vascular complications of a rare inherited disease c…	approved;investigational;	Celiprolol is indicated for the management of mild to moderate hypertension and effort-induced angina pectoris.	C07AB08;	0.5	0.33	0	0.965	0.725	0.035	0.97	0.655	0.225	0.855	0.15	1	0.46	0
DB00808	Indapamide	A benzamide-sulfonamide-indole. It is called a thiazide-like diuretic but structure is different enough (lacking the thiazo-ring) so it is not clear that the mechanism is comparable. [PubChem]	approved;	For the treatment of hypertension, alone or in combination with other antihypertensive drugs, as well as for the treatment of salt and fluid retention associated with congestive heart failure or edema from pregnancy (appropriate only in the management of edema of pathologic origin during pregnancy when clearly needed). Also used for the management of edema as a result of various causes.	C03BA11;C09BX01;	0.72	0.608333	0	0.701667	0.413333	0.136667	0.726667	0.345	0.363333	0.436667	0.0633333	0.681667	0.686667	0.095
DB01153	Sertaconazole nitrate	This compound belongs to the class of organic compounds known as benzothiophenes. These are organic compounds containing a benzene fused to a thiepine ring (a five-membered ring with six carbon atoms and one sulfur atom).	approved;	For the topical treatment of interdigital tinea pedis in immunocompetent patients 12 years of age and older, caused by &lt;i&gt;Trichophyton rubrum&lt;/i&gt;, &lt;i&gt;Trichophyton mentagrophytes&lt;/i&gt;, and &lt;i&gt;Epidermophyton floccosum&lt;/i&gt;.	D01AC14;G01AF19;	0.555	0.235	0.975	0	0	0	0.755	0.735	0.22	0.825	0.015	0.32	0.785	0.155
DB01288	Fenoterol hydrobromide	This compound belongs to the class of organic compounds known as amphetamines and derivatives. These are organic compounds containing or derived from 1-phenylpropan-2-amine.	approved;	Fenoterol is used for the treatment of asthma.	G02CA03;R03AC04;R03AL01;R03CC04;	0.507143	0.248571	0.712857	0.442857	0	0.00142857	0.508571	0.377143	0.277143	0.661429	0.0271429	0	0.608571	0.0128571
DB00412	Rosiglitazone Maleate	This compound belongs to the class of organic compounds known as phenol ethers. These are aromatic compounds containing an ether group substituted with a benzene ring.	approved;investigational;	Rosiglitazone is indicated as an adjunct to diet and exercise to improve glycemic control in adults with type 2 diabetes mellitus.	A10BD03;A10BD04;A10BG02;	0	0.0266667	0.513333	0.0916667	0.141667	0	0.0733333	0.128333	0.468333	0.00666667	0	0.716667	0.145	0
DB00243	Ranolazine hydrochloride	This compound belongs to the class of organic compounds known as alpha amino acid amides. These are amide derivatives of alpha amino acids.	approved;investigational;	For the treatment of chronic angina. It should be used in combination with amlodipine, beta-blockers or nitrates.	C01EB18;	0.53	0.225	0	0.462	0.309	0.148	0.433	0.45	0.556	0.696	0.045	0.447	0.531	0.169
DB00960	Pindolol	A moderately lipophilic beta blocker (adrenergic beta-antagonists). It is non-cardioselective and has intrinsic sympathomimetic actions, but little membrane-stabilizing activity. (From Martindale, The Extra Pharmocopoeia, 30th ed, p638)	approved;	For the management of hypertension, edema, ventricular tachycardias, and atrial fibrillation.	C07AA03;C07CA03;	0.59	0.12	0	0.536	0.22	0.166	0.664	0.234	0.41	0.494	0.022	0.698	0.596	0
DB01009	Ketoprofen	Ketoprofen, a propionic acid derivative, is a nonsteroidal anti-inflammatory agent (NSAIA) with analgesic and antipyretic properties.	approved;vet_approved;	For symptomatic treatment of acute and chronic rheumatoid arthritis, osteoarthritis, ankylosing spondylitis, primary dysmenorrhea and mild to moderate pain associated with musculotendinous trauma (sprains and strains), postoperative (including dental surgery) or postpartum pain.	M01AE03;M01AE53;M02AA10;	0.64	0.115	0.815	0.31	0.855	0.015	0.745	0.18	0	0.815	0	0.395	0.335	0
DB01611	Hydroxychloroquine sulfate	This compound belongs to the class of organic compounds known as aminoquinolines and derivatives. These are organic compounds containing an amino group attached to a quinoline ring system.	approved;	For the suppressive treatment and treatment of acute attacks of malaria due to &lt;i&gt;Plasmodium vivax&lt;/i&gt;, &lt;i&gt;P. malariae&lt;/i&gt;, &lt;i&gt;P. ovale&lt;/i&gt;, and susceptible strains of &lt;i&gt;P. falciparum&lt;/i&gt;. It is also indicated for the treatment of discoid and systemic lupus erythematosus, and rheumatoid arthritis.	P01BA02;	0.8	0.465	0.895	0.455	0.03	0.025	0.52	0.385	0.36	0.99	0	0.87	0.135	0.005
DB00593	Ethosuximide	An anticonvulsant especially useful in the treatment of absence seizures unaccompanied by other types of seizures. [PubChem]	approved;	For the treatment of petit mal epilepsy.	N03AD01;N03AD51;	0.13	0.1	0.55	0.396667	0.626667	0	0.463333	0.573333	0.606667	0	0.106667	0.586667	0.453333	0.0166667
DB01624	Zuclopenthixol acetate	This compound belongs to the class of organic compounds known as thioxanthenes. These are organic polycyclic compounds containing a thioxanthene moiety, which is an aromatic tricycle derived from xanthene by replacing the oxygen atom with a sulfur atom.	approved;investigational;	Used in the management of acute psychoses such as mania or schizophrenia. However, the use of zuclopenthixol acetate in psychiatric emergencies as an alternative to standard treatments (haloperidol, clotiapine, etc.) should be cautioned, since well executed and documented trials of zuclopenthixol acetate for this use have yet to be conducted. Zuclopenthixol acetate is not intended for long-term u…	N05AF05;	0.345833	0.259167	0.545	0.649167	0.9275	0.035	0.6	0.531667	0.433333	0	0.381667	0.6575	0.568333	0.0458333
DB00208	Ticlopidine Hydrochloride	This compound belongs to the class of organic compounds known as thienopyridines. These are heterocyclic compounds containing a thiophene ring fused to a pyridine ring. Thiophene is 5-membered ring consisting of four carbon atoms and one sulfur atom. Pyridine is a 6-membered ring consisting of five carbon atoms and one nitrogen center.	approved;	#N/A	B01AC05;	0.223333	0	0.46	0.243333	0.156667	0	0.34	0.436667	0.35	0.883333	0.156667	0.31	0.436667	0
DB00846	Flurandrenolide	A corticosteroid used topically in the treatment of various skin disorders. It is usually employed as a cream or an ointment, and is also used as a polyethylene tape with an adhesive. (From Martindale, The Extra Pharmacopoeia, 30th ed, p733)	approved;	For relief of the inflammatory and pruritic manifestations of corticosteroid-responsive dermatoses, particularly dry, scaling localized lesions	D07AC07;D07CC03;	0.705	0.02	0.485	0	0.21	0	0.54	0.185	0.27	0.425	0	0.705	0.665	0
DB01216	Finasteride	An orally active testosterone 5-alpha-reductase inhibitor. It is used as a surgical alternative for treatment of benign prostatic hyperplasia. [PubChem]	approved;	For the treatment of symptomatic benign prostatic hyperplasia (BPH) in men with an enlarged prostate to: Improve symptoms, reduce the risk of acute urinary retention, reduce the risk of the need for surgery including transurethral resection of the prostate. Also used for the stimulation of regrowth of hair in men with mild to moderate androgenetic alopecia (male pattern alopecia, hereditary alope…	D11AX10;G04CA51;G04CB01;	0.4125	0.18625	0.47125	0	0	0.1025	0.63875	0.39	0.56875	0.7425	0.22125	0.52875	0.51625	0.22125
DB01100	Pimozide	A diphenylbutylpiperidine that is effective as an antipsychotic agent and as an alternative to haloperidol for the suppression of vocal and motor tics in patients with Tourette syndrome. Although the precise mechanism of action is unknown, blockade of postsynaptic dopamine receptors has been postulated. (From AMA Drug Evaluations Annual, 1994, p403)	approved;	Used for the suppression of motor and phonic tics in patients with Tourette's Disorder who have failed to respond satisfactorily to standard treatment.	N05AG02;	0.445833	0.358333	0.631667	0.346667	0.31	0.0741667	0.113333	0.399167	0.119167	0	0.106667	0.6675	0.2025	0.154167
DB00760	Meropenem	Meropenem is a broad-spectrum carbapenem antibiotic. It is active against Gram-positive and Gram-negative bacteria. Meropenem exerts its action by penetrating bacterial cells readily and interfering with the synthesis of vital cell wall components, which leads to cell death.	approved;investigational;	For use as single agent therapy for the treatment of the following infections when caused by susceptible isolates of the designated microorganisms: &lt;b&gt;complicated skin and skin structure infections&lt;/b&gt; due to &lt;i&gt;Staphylococcus aureus&lt;/i&gt; (b-lactamase and non-b-lactamase producing, methicillin-susceptible isolates only), &lt;i&gt;Streptococcus pyogenes&lt;/i&gt;, &lt;i&gt;S…	J01DH02;	0.683333	0.463333	0.736667	0.68	0.223333	0	0	0.38	0.733333	0.78	0.4	0.76	0.85	0.08
DB06603	Panobinostat lactate	This compound belongs to the class of organic compounds known as tryptamines and derivatives. These are compounds containing the tryptamine backbone, which is structurally characterized by an indole ring subsituted at the 3-position by an ethanamine.	approved;investigational;	Panobinostat is indicated in the treatment of multiple myeloma in combination with dexamethasone and bortezomib in patients who have received 2 previous treatment regimens including bortezomib and an immunomodulatory agent. This indication is approved by accelerated approval based on progression free survival as of February 23, 2015.	L01XX42;	0.028	0.015	0.162	0.031	0.023	0	0.01	0	0.025	0.152	0.037	0.021	0.089	0
DB00543	Amoxapine	Amoxapine, the &lt;i&gt;N&lt;/i&gt;-demethylated derivative of the antipsychotic agent loxapine, is a dibenzoxazepine-derivative tricyclic antidepressant (TCA). TCAs are structurally similar to phenothiazines. They contain a tricyclic ring system with an alkyl amine substituent on the central ring. In non-depressed individuals, amoxapine does not affect mood or arousal, but may cause sedation. In…	approved;	For the relief of symptoms of depression in patients with neurotic or reactive depressive disorders as well as endogenous and psychotic depressions. May also be used to treat depression accompanied by anxiety or agitation.	N06AA17;	0.5825	0.385	0.7625	0.675	0.2625	0.2625	0.85	0.205	0.57	0	0.0175	0.5075	0.6875	0.16
DB00201	Caffeine citrate	This compound belongs to the class of organic compounds known as alkaloids and derivatives. These are naturally occurring chemical compounds that contain mostly basic nitrogen atoms. This group also includes some related compounds with neutral and even weakly acidic properties. Also some synthetic compounds of similar structure are attributed to alkaloids. In addition to carbon, hydrogen and nitr…	approved;	For management of fatigue, orthostatic hypotension, and for the short term treatment of apnea of prematurity in infants.	N06BC01;V04CG30;	0.54	0.73	0.915	0.71	0.495	0.365	0.645	0.715	0.69	0	0.465	0.19	0.675	0
DB00482	Celecoxib	Celecoxib is a non-steroidal anti-inflammatory drug (NSAID) used in the treatment of osteoarthritis, rheumatoid arthritis, acute pain, painful menstruation and menstrual symptoms, and to reduce numbers of colon and rectum polyps in patients with familial adenomatous polyposis. It is marketed by Pfizer under the brand name Celebrex. In some countries, it is branded Celebra. Celecoxib is available …	approved;investigational;	For relief and management of osteoarthritis (OA), rheumatoid arthritis (RA), juvenile rheumatoid arthritis (JRA), ankylosing spondylitis, acute pain, primary dysmenorrhea and oral adjunct to usual care for patients with familial adenomatous polyposis	L01XX33;M01AH01;	0.38375	0.17125	0.55375	0.425	0.22625	0.06625	0.58375	0	0	0.5025	0.025	0.46125	0.50625	0.04375
DB00709	3-TC	This compound belongs to the class of organic compounds known as 3'-thia pyrimidine nucleosides. These are nucleoside analogues with a structure that consists of a pyrimidine base, which is N-substituted at the 1-position with a 3'-thia derivative (1,3-oxazolidine) of the ribose moiety that is characteristic of nucleosides.	approved;investigational;	For the treatment of HIV infection and chronic hepatitis B (HBV).	J05AF05;J05AR01;J05AR02;J05AR04;J05AR05;J05AR07;J05AR11;J05AR12;J05AR13;J05AR16;	0.676667	0.276667	0.846667	0.63	0.3	0.273333	0	0.34	0.556667	0.506667	0	0.413333	0.636667	0.116667
DB00432	Trifluridine	An antiviral derivative of thymidine used mainly in the treatment of primary keratoconjunctivitis and recurrent epithelial keratitis due to herpes simplex virus. (From Martindale, The Extra Pharmacopoeia, 30th ed, p557)	approved;	Ophthalmic solution for the treatment of primay keratoconjunctivitis and recurrent epithelial keratitis due to herpes simplex virus, types 1 and 2.	L01BC59;S01AD02;	0.383333	0.133333	0.373333	0.243333	0.136667	0	0.303333	0	0	0.136667	0.17	0.816667	0	0
DB00928	Azacitidine	A pyrimidine nucleoside analogue that inhibits DNA methyltransferase, impairing DNA methylation. It is also an antimetabolite of cytidine, incorporated primarily into RNA. Azacytidine has been used as an antineoplastic agent. [PubChem]	approved;investigational;	For treatment of patients with the following French-American-British myelodysplastic syndrome subtypes: refractory anemia or refractory anemia with ringed sideroblasts (if accompanied by neutropenia or thrombocytopenia or requiring transfusions), refractory anemia with excess blasts, refractory anemia with excess blasts in transformation (now classified as acute myelogenous leukemia with multilin…	L01BC07;	0.2	0.103333	0.326667	0.0466667	0.0566667	0	0.06	0	0.0133333	0.0166667	0.266667	0.02	0.173333	0
DB00892	Benoxinate hydrochloride	This compound belongs to the class of organic compounds known as benzoic acid esters. These are ester derivatives of benzoic acid.	approved;	Used to temporarily numb the front surface of the eye so that the eye pressure can be measured or a foreign body removed.	D04AB03;S01HA02;	0.365714	0.185714	0.404286	0	0.357143	0.0157143	0.515714	0.351429	0.495714	0.712857	0.287143	0.275714	0	0.0257143
DB00776	Oxcarbazepine	Oxcarbazepine is structurally a derivative of carbamazepine, adding an extra oxygen atom to the benzylcarboxamide group. This difference helps reduce the impact on the liver of metabolizing the drug, and also prevents the serious forms of anemia occasionally associated with carbamazepine. Aside from this reduction in side effects, it is thought to have the same mechanism as carbamazepine - sodium…	approved;	For use as monotherapy or adjunctive therapy in the treatment of partial seizures in adults with epilepsy and as adjunctive therapy in the treatment of partial seizures in children ages 4-16 with epilepsy.	N03AF02;	0.75	0.225	0.4	0.665	0.53	0.01	0.92	0.825	0.205	0	0	0.67	0.42	0
DB00193	Tramadol Hydrochloride	This compound belongs to the class of organic compounds known as anisoles. These are organic compounds containing a methoxybenzene or a derivative thereof.	approved;investigational;	Indicated in the treatment of moderate to severe pain. Consider for those prone to constipation or respiratory depression. Tramadol is used to treat postoperative, dental, cancer, and acute musculosketetal pain and as an adjuvant to NSAID therapy in patients with osteoarthritis.	N02AX02;N02AX52;	0.463333	0.293333	0.713333	0.473333	0.156667	0	0.54	0.346667	0.626667	0	0.0333333	0.343333	0.26	0.00666667
DB00537	Ciprofloxacin Hydrochloride	This compound belongs to the class of organic compounds known as quinoline carboxylic acids. These are quinolines in which the quinoline ring system is substituted by a carboxyl group at one or more positions.	approved;investigational;	For the treatment of the following infections caused by susceptible organisms: urinary tract infections, acute uncomplicated cystitis, chronic bacterial prostatitis, lower respiratory tract infections, acute sinusitis, skin and skin structure infections, bone and joint infections, complicated intra-abdominal infections (used in combination with metronidazole), infectious diarrhea, typhoid fever (…	J01MA02;J01RA10;J01RA11;J01RA12;S01AE03;S02AA15;S03AA07;	0.71	0.195	0.915	0.86	0.9	0	0	0.215	0.545	0.52	0.055	0.49	0	0
DB06817	Raltegravir potassium	This compound belongs to the class of organic compounds known as pyrimidinecarboxylic acids and derivatives. These are compounds containing a pyrimidine ring which bears a carboxylic acid group (or a derivative thereof).	approved;	For the treatment of HIV-1 infection in conjunction with other antiretrovirals.	J05AR16;J05AX08;	0.485	0.035	0.56	0.43	0.155	0	0	0.44	0.135	0.975	0	0.57	0.495	0
DB00196	Fluconazole	Triazole antifungal agent that is used to treat oropharyngeal candidiasis and cryptococcal meningitis in AIDS. [PubChem]	approved;	For the treatment of fungal infections.	D01AC15;J01RA07;J02AC01;	0.733333	0.11	0.633333	0	0.133333	0.276667	0	0.5	0.3	0.493333	0	0.63	0.546667	0.03
DB00582	Voriconazole	Voriconazole (Vfend?, Pfizer) is a triazole antifungal medication used to treat serious fungal infections. It is used to treat invasive fungal infections that are generally seen in patients who are immunocompromised. These include invasive candidiasis, invasive aspergillosis, and emerging fungal infections.	approved;investigational;	For the treatment of esophageal candidiasis, invasive pulmonary aspergillosis, and serious fungal infections caused by &lt;i&gt;Scedosporium apiospermum&lt;/i&gt; and &lt;i&gt;Fusarium&lt;/i&gt; spp.	J02AC03;	0.316	0.368	0.794	0.398	0.25	0	0	0.498	0.482	0.414	0.058	0.668	0.334	0.024
DB00350	Minoxidil	A potent direct-acting peripheral vasodilator (vasodilator agents) that reduces peripheral resistance and produces a fall in blood pressure. (From Martindale, The Extra Pharmacopoeia, 30th ed, p371)	approved;	For the treatment of severe hypertension and in the topical treatment (regrowth) of androgenic alopecia in males and females and stabilisation of hair loss in patients with androgenic alopecia.	C02DC01;D11AX01;	0.385	0.17	0	0	0.555	0	0.56125	0.645	0.595	0.48	0.065	0.48125	0.63	0.00375
DB00440	Trimethoprim hydrochloride	This compound belongs to the class of organic compounds known as anisoles. These are organic compounds containing a methoxybenzene or a derivative thereof.	approved;vet_approved;	For the treatment of urinary tract infections, uncomplicated pyelonephritis (with sulfamethoxazole) and mild acute prostatitis. May be used as pericoital (with sulfamethoxazole) or continuous prophylaxis in females with recurrent cystitis. May be used as an alternative to treat asymptomatic bacteriuria during pregnancy (only before the last 6 weeks of pregnancy). Other uses include: alternative a…	J01EA01;J01EE01;J01EE02;J01EE03;J01EE04;J01EE05;J01EE07;	0.555	0.62	0.82	0.71	0.095	0	0	0.795	0.655	0.865	0.265	0.8	0.53	0.005
DB01171	Moclobemide	A reversible monoamine oxidase inhibitor (MAOI) selective for isoform A (RIMA) used to treat major depressive disorder.	approved;	For the treatment of depression.	N06AG02;	0.38	0.0666667	0.616667	0.176667	0.443333	0.00333333	0.523333	0.333333	0.233333	0	0.00333333	0.203333	0.27	0
DB00380	Dexrazoxane hydrochloride	This compound belongs to the class of organic compounds known as alpha amino acids and derivatives. These are amino acids in which the amino group is attached to the carbon atom immediately adjacent to the carboxylate group (alpha carbon), or a derivative thereof.	approved;withdrawn;	For reducing the incidence and severity of cardiomyopathy associated with doxorubicin administration in women with metastatic breast cancer who have received a cumulative doxorubicin hydrochloride dose of 300 mg/m^2 and would benefit from continued doxorubicin therapy. Also approved for the treatment of extravasation from intravenous anthracyclines.	V03AF02;	0.07	0.16	0.906667	0.416667	0.0833333	0	0.206667	0.32	0.0866667	0.953333	0.6	0.17	0.27	0
DB01208	Sparfloxacin	Sparfloxacin is a fluoroquinolone antibiotic used in the treatment of bacterial infections. Sparfloxacin exerts its antibacterial activity by inhibiting DNA gyrase, a bacterial topoisomerase. DNA gyrase is an essential enzyme which controls DNA topology and assists in DNA replication, repair, deactivation, and transcription.	approved;	For the treatment of adults with the following infections caused by susceptible strains microorganisms: community-acquired pneumonia (caused by &lt;i&gt;Chlamydia pneumoniae&lt;/i&gt;, &lt;i&gt;Haemophilus influenzae&lt;/i&gt;, &lt;i&gt;Haemophilus parainfluenzae&lt;/i&gt;, &lt;i&gt;Moraxella catarrhalis&lt;/i&gt;, &lt;i&gt;Mycoplasma pneumoniae&lt;/i&gt;, or &lt;i&gt;Streptococcus pneumoniae&lt;…	J01MA09;	0.885	0.295	0.585	0.685	0.405	0	0	0.455	0.885	0.415	0	0.645	0.54	0.1
DB00446	Chloramphenicol palmitate	This compound belongs to the class of organic compounds known as secondary carboxylic acid amides. These are compounds containing a secondary carboxylic acid amide functional group, with the general structure RC(=O)N(R')H (R,R'=alkyl, aryl).	approved;vet_approved;	Used in treatment of cholera, as it destroys the vibrios and decreases the diarrhea. It is effective against tetracycline-resistant vibrios. It is also used in eye drops or ointment to treat bacterial conjunctivitis.	D06AX02;D10AF03;G01AA05;J01BA01;S01AA01;S02AA01;S03AA08;	0.375	0.225	0.58	0	0	0	0	0.175	0.175	0.475	0.005	0.285	0	0
DB00400	Griseofulvin	An antifungal antibiotic. Griseofulvin may be given by mouth in the treatment of tinea infections. [PubChem]	approved;vet_approved;	For the treatment of ringworm infections of the skin, hair, and nails, namely: tinea corporis, tinea pedis, tinea cruris, tinea barbae, cradle cap or other conditions caused by &lt;i&gt;Trichophyton&lt;/i&gt; or &lt;i&gt;Microsporum&lt;/i&gt; fungi.	D01AA08;D01BA01;	0.606667	0.343333	0.706667	0	0.0366667	0.0233333	0.67	0.29	0.28	0.27	0.03	0.486667	0.573333	0.0366667
DB01172	Kanamycin sulfate	This compound belongs to the class of organic compounds known as amino sugars. These are sugars having one alcoholic hydroxy group replaced by an amino group; systematically known as x-amino-x-deoxymonosaccharides. These compounds do not include Glycosylamines.	approved;vet_approved;	For treatment of infections where one or more of the following are the known or suspected pathogens: &lt;i&gt;E. coli&lt;/i&gt;, &lt;i&gt;Proteus&lt;/i&gt; species (both indole-positive and indole-negative), &lt;i&gt;E. aerogenes, K. pneumoniae, S. marcescens,&lt;/i&gt; and &lt;i&gt;Acinetobacter&lt;/i&gt; species.	A07AA08;J01GB04;S01AA24;	0	0.2	0.615	0.51	0.51	0	0	0.23	0.59	0.235	0	0.755	0	0.03
DB01622	Thioproperazine	drug transmembrane transport	approved;	For the treatment of all types of acute and chronic schizophrenia, including those which did not respond to the usual neuroleptics; manic syndromes.	N05AB08;	0.455714	0.0828571	0.622857	0.358571	0.362857	0.142857	0.71	0.357143	0.454286	0	0.11	0.452857	0.694286	0.188571
DB00710	Ibandronate sodium	This compound belongs to the class of organic compounds known as bisphosphonates. These are organic compounds containing two phosphonate groups linked together through a carbon atoms.	approved;investigational;	For the treatment and prevention of osteoporosis in postmenopausal women.	M05BA06;	0.62	0.355	0.865	0.98	0.025	0.305	0.95	0.08	0	1	0.12	0.23	0.755	0.24
DB00227	Lovastatin	Lovastatin is a cholesterol-lowering agent that belongs to the class of medications called statins. It was the second agent of this class discovered. It was discovered by Alfred Alberts and his team at Merck in 1978 after screening only 18 compounds over 2 weeks. The agent, also known as mevinolin, was isolated from the fungi &lt;i&gt;Aspergillus terreus&lt;/i&gt;. Research on this compound was s…	approved;investigational;	For management as an adjunct to diet to reduce elevated total-C, LDL-C, apo B, and TG levels in patients with primary hypercholesterolemia and mixed dyslipidemia. For primary prevention of coronary heart disease and to slow progression of coronary atherosclerosis in patients with coronary heart disease.	C10AA02;C10BA01;	0.528333	0.281667	0	0.23	0.203333	0.0233333	0.106667	0.63	0.0316667	0.24	0.348333	0.355	0.383333	0.01
DB01137	Levofloxacin hemihydrate	This compound belongs to the class of organic compounds known as quinoline carboxylic acids. These are quinolines in which the quinoline ring system is substituted by a carboxyl group at one or more positions.	approved;investigational;	For the treatment of bacterial conjunctivitis caused by susceptible strains of the following organisms: &lt;i&gt;Corynebacterium&lt;/i&gt; species, &lt;i&gt;Staphylococus aureus&lt;/i&gt;, &lt;i&gt;Staphylococcus epidermidis&lt;/i&gt;, &lt;i&gt;Streptococcus pneumoniae&lt;/i&gt;, &lt;i&gt;Streptococcus&lt;/i&gt; (Groups C/F/G), Viridans group streptococci, &lt;i&gt;Acinetobacter lwoffii&lt;/i&gt;…	A02BD10;J01MA12;J01RA05;S01AE05;	0	0.1525	0.7	0.565	0.595	0	0	0.085	0.4125	0.6475	0.1775	0.365	0	0.0725
DB01388	Mibefradil	Mibefradil was withdrawn from the market in 1998 because of potentially harmful interactions with other drugs.	withdrawn;	For the treatment of angina and high blood pressure.	C08CX01;	0.583333	0.313333	0	0.246667	0.283333	0	0.0233333	0.386667	0.146667	0.936667	0.0466667	0.403333	0.05	0.106667
DB00940	Methantheline Bromide	This compound belongs to the class of organic compounds known as xanthenes. These are polycyclic aromatic compounds containing a xanthene moiety, which consists of two benzene rings joined to each other by a pyran ring.	approved;	For the treatment of peptic ulcer disease, irritable bowel syndrome, pancreatitis, gastritis, biliary dyskinesia, pylorosplasm, and reflex neurogenic bladder in children.	A03AB07;	0	0.266667	0.655	0.721667	0.675	0.01	0.59	0.388333	0.341667	0.738333	0.15	0.71	0.638333	0.0666667
DB00795	Sulfasalazine	A drug that is used in the management of inflammatory bowel diseases. Its activity is generally considered to lie in its metabolic breakdown product, 5-aminosalicylic acid (see mesalamine) released in the colon. (From Martindale, The Extra Pharmacopoeia, 30th ed, p907)	approved;	For the treatment of Crohn's disease and rheumatoid arthritis as a second-line agent.	A07EC01;	0	0.275	0.495	0.383333	0.246667	0.125	0.491667	0.185	0.223333	0.736667	0.346667	0.31	0.503333	0.261667
DB06729	Sulfaphenazole	Sulfaphenazole is a sulfonamide antibacterial.	approved;	For the treatment bacterial infections.	J01ED08;S01AB05;	0.11	0.025	0.59	0.14	0.035	0	0	0.08	0.165	0.355	0	0.115	0	0
DB00989	Rivastigmine tartrate	This compound belongs to the class of organic compounds known as aralkylamines. These are alkylamines in which the alkyl group is substituted at one carbon atom by an aromatic hydrocarbyl group.	approved;investigational;	For the treatment of mild to moderate dementia associated with Parkinson's disease or of the Alzheimer's type.	N06DA03;	0.235	0.025	0.8	0.04	0.08	0	0.51	0.445	0.19	0	0	0.815	0.835	0.025
DB00812	Phenylbutazone	A drug that has anti-inflammatory, antipyretic, and analgesic activities. It is especially effective in the treatment of ankylosing spondylitis. It also is useful in rheumatoid arthritis and Reiter&amp;#39;s syndrome (investigational indication). Although phenylbutazone is effective in gouty arthritis, risk/benefit considerations indicate that this drug should not be employed for this disease. (F…	approved;vet_approved;	For the treatment of backache and ankylosing spondylitis	M01AA01;M01BA01;M02AA01;	0.304	0.276	0.812	0.338	0.192	0.12	0.67	0.406	0	0.604	0.014	0.298	0.384	0.038
DB00323	Tolcapone	Tolcapone is a drug that inhibits the enzyme catechol-O-methyl transferase (COMT). It is used in the treatment of Parkinson's disease as an adjunct to levodopa/carbidopa medication. It is a yellow, odorless, non-hygroscopic, crystalline compound. Tolcapone is associated with a risk of hepatotoxicity. [Wikipedia]	approved;withdrawn;	Used as an adjunct to levodopa/carbidopa therapy for the symptomatic treatment of Parkinson's Disease. This drug is generally reserved for patients with parkinsonian syndrome receiving levodopa/carbidopa who are experiencing symptom fluctuations and are not responding adequately to or are not candidates for other adjunctive therapies.	N04BX01;	0.74	0.255	0.645	0.14	0.465	0.47	0.97	0.765	0.965	0	0.495	0.085	0.74	0.235
DB00654	Latanoprost	endoplasmic reticulum organization	approved;investigational;	For the reduction of elevated intraocular pressure in patients with open-angle glaucoma or ocular hypertension.	S01EE01;	0.6	0.345	0.88	0.915	0.82	0	0.205	0.21	0.17	0.81	0.22	0.775	0	0.03
DB00850	Perphenazine enanthate	This compound belongs to the class of organic compounds known as phenothiazines. These are polycyclic aromatic compounds containing a phenothiazine moiety, which is a linear tricyclic system that consists of a two benzene rings joined by a para-thiazine ring.	approved;	For use in the management of the manifestations of psychotic disorders and for the control of severe nausea and vomiting in adults.	N05AB03;	0.15	0.078	0.264	0.154	0.032	0	0.19	0.234	0.174	0	0.004	0.178	0.252	0
DB01241	Gemfibrozil	A lipid-regulating agent that lowers elevated serum lipids primarily by decreasing serum triglycerides with a variable reduction in total cholesterol. These decreases occur primarily in the VLDL fraction and less frequently in the LDL fraction. Gemfibrozil increases HDL subfractions HDL2 and HDL3 as well as apolipoproteins A-I and A-II. Its mechanism of action has not been definitely established.…	approved;	For treatment of adult patients with very high elevations of serum triglyceride levels (types IV and V hyperlipidemia) who are at risk of developing pancreatitis (inflammation of the pancreas) and who do not respond adequately to a strict diet.	C10AB04;	0.532857	0.277143	0	0.574286	0.376429	0.0607143	0.535	0.391429	0.437857	0.600714	0.0821429	0.525714	0.548571	0.112143
DB01059	Norfloxacin	A synthetic fluoroquinolone (fluoroquinolones) with broad-spectrum antibacterial activity against most gram-negative and gram-positive bacteria. Norfloxacin inhibits bacterial DNA gyrase. [PubChem]	approved;	For the treatment of urinary tract infection	J01MA06;J01RA13;S01AE02;	0.96	0.273333	0.656667	0.846667	0.306667	0	0	0.17	0.446667	0.386667	0.01	0.726667	0	0
DB00945	Acetylsalicylic acid	The prototypical analgesic used in the treatment of mild to moderate pain. It has anti-inflammatory and antipyretic properties and acts as an inhibitor of cyclooxygenase which results in the inhibition of the biosynthesis of prostaglandins. Acetylsalicylic acid also inhibits platelet aggregation and is used in the prevention of arterial and venous thrombosis. (From Martindale, The Extra Pharmacop…	approved;vet_approved;	For use in the temporary relief of various forms of pain, inflammation associated with various conditions (including rheumatoid arthritis, juvenile rheumatoid arthritis, systemic lupus erythematosus, osteoarthritis, and ankylosing spondylitis), and is also used to reduce the risk of death and/or nonfatal myocardial infarction in patients with a previous infarction or unstable angina pectoris.	A01AD05;B01AC06;B01AC56;C10BX01;C10BX02;C10BX04;C10BX05;C10BX06;C10BX08;M01BA03;N02BA01;N02BA51;N02BA71;	0	0	0	0.17	0.095	0	0.245	0.34	0	0	0	0.16	0.305	0
DB01582	Sulfamethazine	A sulfanilamide anti-infective agent. It has a spectrum of antimicrobial action similar to other sulfonamides. [PubChem]	approved;vet_approved;	For the treatment bacterial infections causing bronchitis, prostatitis and urinary tract infections.	J01EB03;J01EE05;	0.496667	0.103333	0.553333	0.0133333	0.16	0	0	0.193333	0.576667	0.416667	0.0566667	0.09	0.34	0.0233333
DB04820	#N/A	#N/A	withdrawn;	#N/A	N06AF02;	0.446	0.406	0.736	0.422	0.236	0	0.78	0.724	0.534	0	0.116	0.37	0.506	0
DB04841	Flunarizine dihydrochloride	This compound belongs to the class of organic compounds known as diphenylmethanes. These are compounds containing a diphenylmethane moiety, which consists of a methane wherein two hydrogen atoms are replaced by two phenyl groups.	approved;	Used in the prophylaxis of migraine, occlusive peripheral vascular disease, vertigo of central and peripheral origin, and as an adjuvant in the therapy of epilepsy.	N07CA03;	0.585	0.2875	0.805625	0.634375	0.294375	0.20375	0.3375	0.320625	0.545	0	0.13375	0.63875	0.449375	0.065625
DB01067	Glipizide	An oral hypoglycemic agent which is rapidly absorbed and completely metabolized. [PubChem]	approved;	For use as an adjunct to diet for the control of hyperglycemia and its associated symptomatology in patients with non-insulin-dependent diabetes mellitus (NIDDM; type II), formerly known as maturity-onset diabetes, after an adequate trial of dietary therapy has proved unsatisfactory.	A10BB07;	0	0.196667	0.84	0.716667	0.483333	0	0.77	0.246667	0.786667	0.63	0	0.716667	0.51	0.0466667
DB00580	Valdecoxib	Valdecoxib was removed from the Canadian, U.S., and E.U. markets in 2005 due to concerns about possible increased risk of heart attack and stroke.	investigational;withdrawn;	For the treatment of osteoarthritis and dysmenorrhoea	M01AH03;	0.34	0.1125	0.75	0.04	0.345	0.0025	0.46	0.1475	0	0.595	0.0125	0.065	0.37	0.0725
DB00999	Hydrochlorothiazide	A thiazide diuretic often considered the prototypical member of this class. It reduces the reabsorption of electrolytes from the renal tubules. This results in increased excretion of water and electrolytes, including sodium, potassium, chloride, and magnesium. It has been used in the treatment of several disorders including edema, hypertension, diabetes insipidus, and hypoparathyroidism. [PubChem]	approved;vet_approved;	For the treatment of high blood pressure and management of edema.	C03AA03;C03AB03;C03AX01;C03EA01;C09DX01;C09DX03;C09XA52;C09XA54;	0.213333	0.08	0	0.213333	0.193333	0	0.48	0.173333	0.53	0.193333	0	0.456667	0.51	0
DB08439	Parecoxib	Parecoxib is a water-soluble and injectable prodrug of valdecoxib. It is marketed as Dynastat in the European Union. Parecoxib is a COX2 selective inhibitor in the same category as celecoxib (Celebrex) and rofecoxib (Vioxx). As it is injectable, it can be used perioperatively when patients are unable to take oral medications. It is approved through much of Europe for short term perioperative pain…	approved;	Used for short term perioperative pain control.	M01AH04;	0.705	0.135	0.295	0.055	0.345	0	0.47	0.69	0	0.315	0	0.46	0.125	0
DB01606	Tazobactam sodium	This compound belongs to the class of organic compounds known as alpha amino acids and derivatives. These are amino acids in which the amino group is attached to the carbon atom immediately adjacent to the carboxylate group (alpha carbon), or a derivative thereof.	approved;	Used in combination with piperacillin to broaden the spectrum of piperacillin antibacterial action.	J01CG02;	0.743333	0.15	0.24	0.83	0.573333	0.01	0	0.576667	0.523333	0.766667	0.493333	0.84	0.59	0.01
DB06147	Sulfathiazole sodium	This compound belongs to the class of organic compounds known as aminobenzenesulfonamides. These are organic compounds containing a benzenesulfonamide moiety with an amine group attached to the benzene ring.	approved;vet_approved;	Sulfathiazole is effective against a wide range of gram positive and gram negative pathogenic microorganisms. Although no longer used in humans, it is used in cattle.	D06BA02;J01EB07;	0.715	0.205	0.815	0	0.55	0.105	0	0.26	0.245	0.555	0.04	0.46	0.595	0.3
DB01084	Emedastine	Emedastine is an antihistamine used in eye drops to treat allergic conjunctivitis. [Wikipedia]	approved;	For the temporary relief of the signs and symptoms of allergic conjunctivitis.	S01GX06;	0.0533333	0.136667	0.54	0.43	0.55	0.126667	0.303333	0.17	0.19	0.696667	0.0733333	0.246667	0	0.00333333
DB00302	Tranexamic Acid	Antifibrinolytic hemostatic used in severe hemorrhage. [PubChem]	approved;	For use in patients with hemophilia for short term use (two to eight days) to reduce or prevent hemorrhage and reduce the need for replacement therapy during and following tooth extraction. It can also be used for excessive bleeding in menstruation, surgery, or trauma cases.	B02AA02;	0.396667	0	0.693333	0.0666667	0.0733333	0	0.246667	0.116667	0.326667	0.376667	0.126667	0.0866667	0.17	0.08
DB00410	Mupirocin calcium	This compound belongs to the class of organic compounds known as medium-chain fatty acids. These are fatty acids with an aliphatic tail that contains between 4 and 12 carbon atoms.	approved;investigational;vet_approved;	For the treatment of &lt;i&gt;Staphylococci&lt;/i&gt; nasal carriers.	D06AX09;R01AX06;	0.7975	0.4175	0.815	0	0.3	0.0025	0.675	0.26	0.26	0.79	0.1125	0	0.465	0
DB00238	Nevirapine	A potent, non-nucleoside reverse transcriptase inhibitor (NNRTI) used in combination with nucleoside analogues for treatment of Human Immunodeficiency Virus Type 1 (HIV-1) infection and AIDS. [PubChem] Structurally, nevirapine belongs to the dipyridodiazepinone chemical class.	approved;	For use in combination with other antiretroviral drugs in the ongoing treatment of HIV-1 infection.	J05AG01;J05AR05;J05AR07;	0.836667	0.366667	0.736667	0.883333	0.306667	0.02	0	0.316667	0.103333	0.613333	0.0133333	0.786667	0.616667	0.286667
DB00257	Clotrimazole	An imidazole derivative with a broad spectrum of antimycotic activity. It inhibits biosynthesis of the sterol ergostol, an important component of fungal cell membranes. Its action leads to increased membrane permeability and apparent disruption of enzyme systems bound to the membrane. [PubChem]	approved;vet_approved;	For the local treatment of oropharyngeal candidiasis and vaginal yeast infections, also used in fungal infections of the skin such as ringworm, athlete's foot, and jock itch.	A01AB18;D01AC01;G01AF02;	0	0.38	0.445	0	0	0	0.185	0.5525	0.13	0.2925	0.3775	0.3475	0.38	0
DB00268	Ropinirole Hydrochloride	This compound belongs to the class of organic compounds known as indolines. These are compounds containing an indole moiety, which consists of pyrrolidine ring fused to benzene to form 2,3-dihydroindole.	approved;investigational;	For the treatment of the signs and symptoms of idiopathic Parkinson's disease. Also used for the treatment of restless legs syndrome.	N04BC04;	0.45	0.45	0.85	0.5175	0.3425	0.0925	0.685	0.775	0.4825	0	0.02	0.4375	0.6725	0.11
DB00935	Oxymetazoline hydrochloride	This compound belongs to the class of organic compounds known as phenylpropanes. These are organic compounds containing a phenylpropane moiety.	approved;	For treatment of nasal congestion and redness associated with minor irritations of the eye	R01AA05;R01AB07;S01GA04;	0.355	0.085	0.71	0.4	0.535	0	0.55	0.28	0.43	0.52	0.035	0	0	0.015
DB05266	Ibudilast	Ibudilast is an anti-inflammatory and neuroprotective oral agent which shows an excellent safety profile at 60 mg/day and provides significantly prolonged time-to-first relapse and attenuated brain volume shrinkage in patients with relapsing-remitting (RR) and/or secondary progressive (SP) multiple sclerosis (MS). Ibudilast is currently in development in the U.S. (codes: AV-411 or MN-166), but is…	approved;investigational;	For the treatment of multiple sclerosis, asthma, and cerebrovascular disease.	R03DC04;	0.275	0.158333	0.75	0.305	0.29	0	0.523333	0.396667	0.456667	0.765	0.153333	0	0.44	0.0783333
DB00829	Diazepam	A benzodiazepine with anticonvulsant, anxiolytic, sedative, muscle relaxant, and amnesic properties and a long duration of action. Its actions are mediated by enhancement of gamma-aminobutyric acid activity. It is used in the treatment of severe anxiety disorders, as a hypnotic in the short-term management of insomnia, as a sedative and premedicant, as an anticonvulsant, and in the management of …	approved;illicit;vet_approved;	Used in the treatment of severe anxiety disorders, as a hypnotic in the short-term management of insomnia, as a sedative and premedicant, as an anticonvulsant, and in the management of alcohol withdrawal syndrome.	N05BA01;	0.35	0.137778	0.546667	0.401111	0.308889	0.123333	0.4	0.391111	0.385556	0	0.19	0.266667	0.376667	0.255556
DB00347	Trimethadione	An anticonvulsant effective in absence seizures, but generally reserved for refractory cases because of its toxicity. (From AMA Drug Evaluations Annual, 1994, p378)	approved;	Used in the control of absence (petit mal) seizures that are refractory to treatment with other medications.	N03AC02;	0.135	0	0.73	0.1	0.59	0.005	0.605	0.825	0.145	0	0	0.26	0.305	0
DB04573	Estriol tripropionate	This compound belongs to the class of organic compounds known as estrogens and derivatives. These are steroids with a structure containing a 3-hydroxylated estrane.	approved;vet_approved;	Used as a test to determine the general health of an unborn fetus.	G03CA04;G03CC06;	0.745	0.155	0.945	0.985	0	0.135	0.565	0.26	0.41	0.91	0.48	0.485	0.55	0
DB06777	Chenodeoxycholic acid	Chenodeoxycholic acid (or Chenodiol) is an epimer of ursodeoxycholic acid (DB01586). Chenodeoxycholic acid is a bile acid naturally found in the body. It works by dissolving the cholesterol that makes gallstones and inhibiting production of cholesterol in the liver and absorption in the intestines, which helps to decrease the formation of gallstones. It can also reduce the amount of other bile ac…	approved;	Chenodiol is indicated for patients with radiolucent stones in well-opacifying gallbladders, in whom selective surgery would be undertaken except for the presence of increased surgical risk due to systemic disease or age. Chenodiol will not dissolve calcified (radiopaque) or radiolucent bile pigment stones.	A05AA01;	0	0.32	0.75	0.99	0.1	0	0.89	0.77	0.52	0.61	0	0.65	0.86	0
DB00501	Cimetidine Hydrochloride	This compound belongs to the class of organic compounds known as imidazoles. These are compounds containing an imidazole ring, which is an aromatic five-member ring with two nitrogen atoms at positions 1 and 3, and three carbon atoms.	approved;	For the treatment and the management of acid-reflux disorders (GERD), peptic ulcer disease, heartburn, and acid indigestion.	A02BA01;A02BA51;	0	0.330833	0.725833	0.480833	0.26	0.0375	0.414167	0.425	0.39	0.728333	0.0158333	0.5575	0.391667	0.0733333
DB00158	Folate sodium	This compound belongs to the class of organic compounds known as folic acids. These are heterocyclic compounds based on the 4-[(pteridin-6-ylmethyl)amino]benzoic acid skeleton conjugated with one or more L-glutamate units.	approved;nutraceutical;vet_approved;	For treatment of folic acid deficiency, megaloblastic anemia and in anemias of nutritional supplements, pregnancy, infancy, or childhood.	B03AE01;B03AE02;B03BB01;B03BB51;	0.5	0	0.615	0.73	0.04	0	0.515	0.37	0.285	0.67	0.01	0.88	0.645	0
DB01273	Varenicline tartrate	This compound belongs to the class of organic compounds known as benzazepines. These are organic compounds containing a benzene ring fused to an azepine ring (unsaturated seven-membered heterocycle with one nitrogen atom replacing a carbon atom).	approved;investigational;	For use as an aid in smoking cessation.	N07BA03;	0.22	0.1225	0.8275	0.3975	0.3325	0.0025	0.865	0.495	0.5625	0	0.0425	0.51	0.5625	0.06
DB00334	Olanzapine pamoate	This compound belongs to the class of organic compounds known as benzodiazepines. These are organic compounds containing a benzene ring fused to either isomers of diazepine(unsaturated seven-member heterocycle with two nitrogen atoms replacing two carbon atoms).	approved;investigational;	For the acute and maintenance treatment of schizophrenia and related psychotic disorders, as well as acute treatment of manic or mixed episodes of bipolar 1 disorder. Intramuscular olanzapine is indicated for the rapid control of agitated patients.	N05AH03;	0.7275	0.3375	0.7975	0.8225	0.515	0.0675	0.6275	0.3975	0.3375	0	0.345	0.89	0.6925	0.1275
DB00783	Estradiol acetate	This compound belongs to the class of organic compounds known as estrogens and derivatives. These are steroids with a structure containing a 3-hydroxylated estrane.	approved;investigational;vet_approved;	For the treatment of urogenital symptoms associated with post-menopausal atrophy of the vagina (such as dryness, burning, pruritus and dyspareunia) and/or the lower urinary tract (urinary urgency and dysuria).	G02BB01;G03AA14;G03AB08;G03CA03;G03CA53;G03EA01;G03EA02;G03EA03;G03FA01;G03FA02;G03FA03;G03FA04;G03FA05;G03FA06;G03FA07;G03FA08;G03FA09;G03FA10;G03FA11;G03FA12;G03FA13;G03FA14;G03FA15;G03FA16;G03FA17;G03FB01;G03FB02;G03FB03;G03FB04;G03FB05;G03FB06;G03FB07;G03FB08;G03FB09;G03FB10;G03FB11;G03FB12;G03HB01;	0.345714	0.234286	0.558571	0.501429	0	0.00285714	0.471429	0.421429	0.582857	0.742857	0.225714	0.171429	0.505714	0.04
DB04824	Phenolphthalein	Phenolphthalein was withdrawn in Canada due to concerns with carcinogenicity in 1997.	withdrawn;	Used for over a century as a laxative.	A06AB04;	0	0.63	0.88	0.46	0.67	0	0.59	0.63	0.445	0.865	0.04	0.53	0.875	0.605
DB01261	Sitagliptin	Sitagliptin is a new oral hypoglycemic (anti-diabetic drug) of the new dipeptidyl peptidase-4 (DPP-4) inhibitor class of drugs. This enzyme-inhibiting drug is to be used either alone or in combination with metformin or a thiazolidinedione for control of type 2 diabetes mellitus. The drug works to competitively inhibit a protein/enzyme, dipeptidyl peptidase 4 (DPP-4), that results in an increased …	approved;investigational;	For use as an adjunct to diet and exercise to improve glycemic control in patients with type 2 diabetes mellitus. Also for use in patients with type 2 diabetes mellitus to improve glycemic control in combination with metformin or a PPAR纬 agonist (e.g., thiazolidinediones) when the single agent alone, with diet and exercise, does not provide adequate glycemic control.	A10BD07;A10BD12;A10BH01;A10BH51;	0	0.2375	0.535	0.4	0.2075	0	0.735	0.665	0.6225	0.7375	0.0125	0.375	0.6775	0
DB01259	Lapatinib ditosylate	This compound belongs to the class of organic compounds known as quinazolinamines. These are heterocyclic aromatic compounds containing a quianazoline moiety substituted by one or more amine groups.	approved;investigational;	Indicated in combination with capecitabine for the treatment of patients with advanced or metastatic breast cancer whose tumors overexpress the human epidermal receptor type 2 (HER2) protein and who have received prior therapy including an anthracycline, a taxane, and trastuzuma.	L01XE07;	0.6225	0.03	0.4475	0.4875	0.43	0.0075	0.6925	0	0.255	0.58	0	0.5375	0.4525	0
DB00833	Cefaclor monohydrate	This compound belongs to the class of organic compounds known as cephalosporins. These are compounds containing a 1,2-thiazine fused to a 2-azetidinone to for a oxo-5-thia-1-azabicyclo[4.2.0]oct-2-ene-2-carboxylic acid moiety or a derivative thereof.	approved;	For the treatment of certain infections caused by bacteria such as pneumonia and ear, lung, skin, throat, and urinary tract infections.	J01DC04;	0.5275	0.21	0.54	0.645	0.08	0.03	0	0.4775	0.2825	0.5525	0.0125	0.4425	0.6525	0
DB00740	Riluzole Hydrochloride	This compound belongs to the class of organic compounds known as benzothiazoles. These are organic compounds containing a benzene fused to a thiazole ring (a five-membered ring with four carbon atoms, one nitrogen atom and one sulfur atom).	approved;investigational;	For the treatment of amyotrophic lateral sclerosis (ALS, Lou Gehrig's Disease)	N07XX02;	0.14	0.154	0.628	0.498	0.412	0	0.536	0.228	0.332	0	0.076	0.326	0.616	0.044
DB00634	Sulfacetamide sodium	This compound belongs to the class of organic compounds known as aminobenzenesulfonamides. These are organic compounds containing a benzenesulfonamide moiety with an amine group attached to the benzene ring.	approved;	For the treatment of bacterial vaginitis, keratitis, acute conjunctivitis, and blepharitis.	D10AF06;S01AB04;	0.427273	0.255455	0.838182	0	0.272727	0.128182	0.573636	0.641818	0.427273	0.573636	0.15	0.313636	0	0.196364
DB00680	moricizine hydrochloride	This compound belongs to the class of organic compounds known as phenothiazines. These are polycyclic aromatic compounds containing a phenothiazine moiety, which is a linear tricyclic system that consists of a two benzene rings joined by a para-thiazine ring.	approved;withdrawn;	Used to treat irregular heartbeats (arrhythmias) and maintain a normal heart rate.	C01BG01;	0.505	0.06	0	0.5	0.29	0	0.36	0.54	0.605	0.795	0	0.425	0.46	0
DB00533	Rofecoxib	Rofecoxib is used for the treatment of osteoarthritis, rheumatoid arthritis, acute pain in adults, and primary dysmenorrhea, as well as acute treatment of migraine attacks with or without auras. Rofecoxib is a solid. This compound belongs to the stilbenes. These are organic compounds containing a 1,2-diphenylethylene moiety. Stilbenes (C6-C2-C6 ) are derived from the common phenylpropene (C6-C3) …	investigational;withdrawn;	For the treatment of osteoarthritis, rheumatoid arthritis, acute pain in adults, and primary dysmenorrhea, as well as acute treatment of migraine attacks with or without auras.	M01AH02;	0.445556	0.285556	0.675556	0.613333	0.426667	0.117778	0.584444	0.247778	0	0.695556	0.18	0.364444	0.561111	0.101111
DB00861	Diflunisal	Diflunisal, a salicylate derivative, is a nonsteroidal anti-inflammatory agent (NSAIA) with pharmacologic actions similar to other prototypical NSAIAs. Diflunisal possesses anti-inflammatory, analgesic and antipyretic activity. Though its mechanism of action has not been clearly established, most of its actions appear to be associated with inhibition of prostaglandin synthesis via the arachidonic…	approved;	For symptomatic treatment of mild to moderate pain accompanied by inflammation (e.g. musculoskeletal trauma, post-dental extraction, post-episiotomy), osteoarthritis, and rheumatoid arthritis.	N02BA11;	0.405556	0.182222	0.554444	0.42	0.364444	0.0177778	0.355556	0.216667	0.325556	0	0.152222	0.522222	0.52	0.0644444
DB00641	Simvastatin	Simvastatin is a lipid-lowering agent that is derived synthetically from the fermentation of Aspergillus terreus. It is a potent competitive inhibitor of 3-hydroxy-3-methylglutaryl coenzyme A reductase (hydroxymethylglutaryl COA reductases), which is the rate-limiting enzyme in cholesterol biosynthesis. It may also interfere with steroid hormone production. Due to the induction of hepatic LDL rec…	approved;	For the treatment of hypercholesterolemia and for the reduction in the risk of cardiac heart disease mortality and cardiovascular events. It can also be used in adolescent patients for the treatment of heterozygous familial hypercholesterolemia.	A10BH51;C10AA01;C10BA02;C10BA04;C10BX01;C10BX04;	0	0.162	0	0.3	0.112	0	0.1	0.594	0.062	0.47	0.422	0.462	0.276	0
DB00162	Vitamin A acetate	This compound belongs to the class of organic compounds known as retinoids. These are oxygenated derivatives of 3,7-dimethyl-1-(2,6,6-trimethylcyclohex-1-enyl)nona-1,3,5,7-tetraene and derivatives thereof.	approved;nutraceutical;vet_approved;	For the treatment of vitamin A deficiency.	A11CA01;D10AD02;R01AX02;S01XA02;	0	0.2275	0.695	0	0.0375	0.1775	0.6675	0.3325	0.2375	0.5425	0	0	0	0.0375
DB01004	Ganciclovir Sodium	This compound belongs to the class of organic compounds known as hypoxanthines. These are compounds containing the purine derivative 1H-purin-6(9H)-one. Purine is a bicyclic aromatic compound made up of a pyrimidine ring fused to an imidazole ring.	approved;investigational;	For induction and maintenance in the treatment of cytomegalovirus (CMV) retinitis in immunocompromised patients, including patients with acquired immunodeficiency syndrome (AIDS). Also used in the treatment of severe cytomegalovirus (CMV) disease, including CMV pneumonia, CMV gastrointestinal disease, and disseminated CMV infections, in immunocompromised patients.	J05AB06;S01AD09;	0.428	0.274	0.428	0.334	0.22	0	0	0.164	0.212	0.414	0	0.342	0	0
DB00390	Digoxin	A cardiotonic glycoside obtained mainly from Digitalis lanata; it consists of three sugars and the aglycone digoxigenin. Digoxin has positive inotropic and negative chronotropic activity. It is used to control ventricular rate in atrial fibrillation and in the management of congestive heart failure with atrial fibrillation. Its use in congestive heart failure and sinus rhythm is less certain. The…	approved;	For the treatment and management of congestive cardiac insufficiency, arrhythmias and heart failure.	C01AA05;	0.1225	0.02	0	0.1275	0.17	0	0.14	0.39	0.02	0.265	0.2325	0.155	0.225	0
DB00665	Nilutamide	Nilutamide is an antineoplastic hormonal agent primarily used in the treatment of prostate cancer. Nilutamide is a pure, nonsteroidal anti-androgen with affinity for androgen receptors (but not for progestogen, estrogen, or glucocorticoid receptors). Consequently, Nilutamide blocks the action of androgens of adrenal and testicular origin that stimulate the growth of normal and malignant prostatic…	approved;	For use in combination with surgical castration for the treatment of metastatic prostate cancer involving distant lymph nodes, bone, or visceral organs (Stage D2).	L02BB02;	0.765	0.04	0.815	0.415	0.2	0	0.735	0	0.315	0.92	0	0.675	0.895	0
DB00544	Fluorouracil	A pyrimidine analog that is an antineoplastic antimetabolite. It interferes with DNA synthesis by blocking the thymidylate synthetase conversion of deoxyuridylic acid to thymidylic acid. [PubChem]	approved;	For the topical treatment of multiple actinic or solar keratoses. In the 5% strength it is also useful in the treatment of superficial basal cell carcinomas when conventional methods are impractical, such as with multiple lesions or difficult treatment sites. Fluorouracil injection is indicated in the palliative management of some types of cancer, including colon, esophageal, gastric, rectum, bre…	L01BC02;L01BC52;	0.16	0.385	0.8	0.015	0.035	0	0.095	0	0.01	0.25	0.005	0.3	0.27	0
DB00991	Oxaprozin potassium	This compound belongs to the class of organic compounds known as 2,4,5-trisubstituted oxazoles. These are compounds containing an oxazole ring substituted at positions 2, 4 and 5 only. Oxazole is a five-membered aromatic heterocycle with one oxygen, one nitrogen, and three carbon atoms. Isomers include 1,2-oxazole and 1,3-oxazole.	approved;	Used to relieve the inflammation, swelling, stiffness, and joint pain associated with rheumatoid arthritis and osteoarthritis.	M01AE12;	0.95	0.208	0.83	0.564	0.338	0.1	0.466	0.444	0	0.686	0.006	0.736	0.57	0.166
DB00934	Maprotiline Hydrochloride	This compound belongs to the class of organic compounds known as anthracenes. These are organic compounds containing a system of three linearly fused benzene rings.	approved;	For treatment of depression, including the depressed phase of bipolar depression, psychotic depression, and involutional melancholia, and may also be helpful in treating certain patients suffering severe depressive neurosis.	N06AA21;	0.52125	0.08875	0.66375	0.46875	0.59375	0.00875	0.56875	0.2425	0.42	0	0.17375	0.47375	0.3275	0.12375
DB00981	Physostigmine salicylate	This compound belongs to the class of organic compounds known as pyrroloindoles. These are compounds containing a pyrroloindole moiety, which is a tricyclic heterocycle which consists of a pyrrole ring fused to an indole. Pyrrole is 5-membered ring consisting of four carbon atoms and one nitrogen atom. Indole is a bicyclic compound consisting of a six-membered benzene ring fused to a five-membere…	approved;	For the treatment of glaucoma, and in the treatment of severe anticholinergic toxicity.	S01EB05;V03AB19;	0.6925	0.385	0.87	0.665	0.3925	0.0825	0.73	0.4325	0.5375	0.815	0.0725	0.255	0	0
DB00917	Dinoprostone	Dinoprostone is a naturally occurring prostaglandin E2 (PGE2). It has important effects in labour. It also stimulates osteoblasts to release factors which stimualtes bone resorption by osteoclasts. As a prescription drug it is used as a vaginal suppository, to prepare the cervix for labour and to induce labour.	approved;	For the termination of pregnancy during the second trimester (from the 12th through the 20th gestational week as calculated from the first day of the last normal menstrual period), as well as for evacuation of the uterine contents in the management of missed abortion or intrauterine fetal death up to 28 weeks of gestational age as calculated from the first day of the last normal menstrual period.…	G02AD02;	0.73	0.09	0.88	0.16	0	0	0.03	0.54	0.445	0.195	0.005	0.785	0.28	0
DB00724	Imiquimod acetate	This compound belongs to the class of organic compounds known as aminoquinolines and derivatives. These are organic compounds containing an amino group attached to a quinoline ring system.	approved;investigational;	For the topical treatment of clinically typical, nonhyperkeratotic, nonhypertrophic actinic keratoses on the face or scalp in immunocompetent adults. Also indicated for the treatment of external genital and perianal warts/condyloma acuminata in individuals 12 years old and above.	D06BB10;	0.62	0.18	0.745	0	0.26	0.46	0.675	0.155	0.8	0.59	0.05	0.81	0.5	0.005
DB00269	Chlorotrianisene	A powerful synthetic, non-steroidal estrogen. [PubChem]	withdrawn;	Used to treat symptoms of menopause, deficiencies in ovary function (including underdevelopment of female sexual characteristics and some types of infertility), and in rare cases, prostate cancer. Chlorotrianisene may also be used to prevent breast engorgement following childbirth.	G03CA06;	0.46	0.0833333	0.783333	0.61	0	0.0266667	0.76	0.423333	0.33	0.633333	0.49	0.393333	0.606667	0.09
DB06282	Levocetirizine dihydrochloride	This compound belongs to the class of organic compounds known as diphenylmethanes. These are compounds containing a diphenylmethane moiety, which consists of a methane wherein two hydrogen atoms are replaced by two phenyl groups.	approved;	Levocetirizine is indicated for the relief of symptoms associated with allergic rhinitis (seasonal and perennial) in adults and children 6 years of age and older.	R06AE09;	0.375	0.275	0.625	0.575	0.985	0	0.965	0.17	0.39	0.88	0.15	0	0.835	0
DB00758	Clopidogrel Bisulfate	This compound belongs to the class of organic compounds known as alpha amino acid esters. These are ester derivatives of alpha amino acids.	approved;nutraceutical;	For the reduction of atherosclerotic events (myocardial infarction, stroke, and vascular death) in patients with atherosclerosis documented by recent stroke, recent myocardial infarction, or established peripheral arterial disease.	B01AC04;	0.4925	0	0.58	0.2975	0.025	0.03	0.565	0.4825	0.29	0.4425	0	0.24	0.515	0.06
DB00397	Phenylpropanolamine hydrochloride	This compound belongs to the class of organic compounds known as phenylpropanes. These are organic compounds containing a phenylpropane moiety.	approved;vet_approved;withdrawn;	For the treatment of nasal congestion, control of urinary incontinence, priapism and obesity.	R01BA01;R01BA51;	0.185	0.11	0.475	0.1	0.125	0	0.785	0.16	0.225	0.29	0	0	0.68	0
DB00434	Cyproheptadine Hydrochloride	This compound belongs to the class of organic compounds known as dibenzocycloheptenes. These are compounds containing a dibenzocycloheptene moiety, which consists of two benzene connected by a cycloheptene ring.	approved;	For treatment of perennial and seasonal allergic rhinitis, vasomotor rhinitis, allergic conjunctivitis due to inhalant allergens and foods, mild uncomplicated allergic skin manifestations of urticaria and angioedema, amelioration of allergic reactions to blood or plasma, cold urticaria, dermatographism, and as therapy for anaphylactic reactions adjunctive to epinephrine.	R06AX02;	0.475	0.07	0.62	0.695	0.23	0	0.865	0.485	0.425	0.955	0.08	0	0.325	0.01
DB00499	Flutamide	An antiandrogen with about the same potency as cyproterone in rodent and canine species.	approved;	For the management of locally confined Stage B2-C and Stage D2 metastatic carcinoma of the prostate	L02BB01;	0.8	0.141429	0.641429	0.715714	0.382857	0.131429	0.517143	0	0.48	0.702857	0.0342857	0.804286	0.582857	0.115714
DB01015	Sulfamethoxazole	A bacteriostatic antibacterial agent that interferes with folic acid synthesis in susceptible bacteria. Its broad spectrum of activity has been limited by the development of resistance. (From Martindale, The Extra Pharmacopoeia, 30th ed, p208)	approved;	For the treatment bacterial infections causing bronchitis, prostatitis and urinary tract infections.	J01EC01;J01EE01;	0.35	0.06	0.413333	0.0733333	0.163333	0	0	0.3	0.703333	0.72	0.27	0.303333	0.0966667	0.0166667
DB00244	Mesalazine	An anti-inflammatory agent, structurally related to the salicylates, which is active in inflammatory bowel disease. It is considered to be the active moiety of sulphasalazine. (From Martindale, The Extra Pharmacopoeia, 30th ed)	approved;	For the treatment of active ulcerative proctitis.	A07EC02;	0	0.23	0.32	0.44	0.175	0	0.42	0.23	0.165	0.515	0.015	0.245	0.265	0
DB02701	Nicotinamide	An important compound functioning as a component of the coenzyme NAD. Its primary significance is in the prevention and/or cure of blacktongue and pellagra. Most animals cannot manufacture this compound in amounts sufficient to prevent nutritional deficiency and it therefore must be supplemented through dietary intake. [PubChem]	approved;	#N/A	A11HA01;	0	0.198333	0.725	0.505	0.338333	0	0.795	0.498333	0.615	0.626667	0.173333	0.39	0.695	0.00833333
DB00447	Loracarbef monohydrate	This compound belongs to the class of organic compounds known as carbacephems. These are a new class of beta-lactam antibiotics similar in structure to the cephalosporins.They differ from cephalosporins, however, in the substitution of a sulfur atom in the dihydrothiazine ring with a methylene group to form a tetrahydropyridine ring.	withdrawn;	Used to treat upper respiratory tract bacterial infections, chronic bronchitis, pneumonia, sinusitis, pharyntitis and tonsillitis, skin absceses, urinary tract infections and pyelonephritis caused by &lt;i&gt;E. coli&lt;/i&gt;, &lt;i&gt;S. pyogenes&lt;/i&gt;, &lt;i&gt;S. aureus&lt;/i&gt;, &lt;i&gt;S. saprphyticus&lt;/i&gt;, &lt;i&gt;S. penumoniae&lt;/i&gt;, &lt;i&gt;H. influenzae&lt;/i&gt; and &l…	J01DC08;	0.02	0.37	0.44	0.25	0.185	0	0	0.575	0.525	0.775	0.04	0.255	0.515	0.025
DB01025	Amlexanox	Amlexanox is an antiallergic drug, clinically effective for atopic diseases, especially allergic asthma and rhinitis. Amlexanox as a topical paste is a well tolerated treatment of recurrent aphthous ulcers. Recurrent aphthous ulcer (RAU) is the most prevalent oral mucosal disease in humans, estimated to affect between 5% and 50% of the general population.	approved;investigational;	Used as a paste in the mouth to treat aphthous ulcers (canker sores).	A01AD07;R03DX01;	0	0.495	0.96	0.67	0.52	0.015	0.37	0.81	0.13	0.895	0.4	0	0.195	0
DB00273	Topiramate	Topiramate (brand name Topamax) is an anticonvulsant drug produced by Ortho-McNeil Neurologics, a division of Johnson &amp; Johnson. It is used to treat epilepsy in both children and adults. In children it is also indicated for treatment of Lennox-Gastaut syndrome (a disorder that causes seizures and developmental delays). It is also Food and Drug Administration (FDA) approved for, and now most f…	approved;	Used for the treatment and control of partial seizures and severe tonic-clonic (grand mal) seizures and also for the prevention of migraine headaches. In children it is also used for treatment of Lennox-Gastaut syndrome. Qsymia? is indicated for the treatment and management of obesity.	N03AX11;	0.206667	0.113333	0.483333	0.683333	0.493333	0	0.556667	0.266667	0.616667	0	0.363333	0.41	0.716667	0.0133333
DB09026	Aliskiren hemifumarate	This compound belongs to the class of organic compounds known as delta amino acids and derivatives. These are compounds containing a carboxylic acid group and an amino group at the C5 carbon atom.	approved;investigational;	For the treatment of hypertension, to lower blood pressure.	C09DX02;C09XA02;C09XA52;C09XA53;C09XA54;	0.492	0.108	0	0.76	0.254	0.172	0.802	0.334	0.318	0.82	0.112	0.358	0.816	0.26
DB00283	Clemastine fumarate	This compound belongs to the class of organic compounds known as diphenylmethanes. These are compounds containing a diphenylmethane moiety, which consists of a methane wherein two hydrogen atoms are replaced by two phenyl groups.	approved;	For the relief of symptoms associated with allergic rhinitis such as sneezing, rhinorrhea, pruritus and acrimation. Also for the management of mild, uncomplicated allergic skin manifestations of urticaria and angioedema. Used as self-medication for temporary relief of symptoms associated with the common cold.	D04AA14;R06AA04;R06AA54;	0.645	0.37	0.82	0	0.275	0.01	0.365	0.745	0.47	0.93	0.425	0	0.425	0
DB00214	Torasemide	Torasemide (rINN) or torsemide (USAN) is a pyridine-sulfonylurea type loop diuretic mainly used in the management of edema associated with congestive heart failure. It is also used at low doses for the management of hypertension. It is marketed under the brand name Demadex. [Wikipedia]	approved;	For the treatment of edema associated with congestive heart failure, renal disease, or hepatic disease. Also for the treatment of hypertension alone or in combination with other antihypertensive agents.	C03CA04;	0.515	0.03	0	0.63	0.245	0	0.43	0.37	0.375	0.735	0	0.675	0.55	0
DB00451	Levothyroxine sodium	This compound belongs to the class of organic compounds known as diphenylethers. These are aromatic compounds containing two benzene rings linked to each other through an ether group.	approved;	For use alone or in combination with antithyroid agents to treat hypothyroidism, goiter, chronic lymphocytic thyroiditis, myxedema coma, and stupor.	H03AA01;	0.245	0.25	0.58	0.875	0.05	0	0.81	0.03	0.845	0.765	0.01	0.25	0.85	0.165
DB00547	Desoximetasone	A topical anti-inflammatory glucocorticoid used in dermatoses, skin allergies, psoriasis, etc. [PubChem]	approved;	For the relief of the inflammatory and pruritic manifestations of corticosteroid-responsive dermatoses.	D07AC03;D07XC02;	0.576667	0.12	0.596667	0	0.0233333	0.143333	0.42	0.34	0.14	0.436667	0	0.796667	0.853333	0.04
DB00576	Sulfamethizole	A sulfathiazole antibacterial agent. [PubChem]	approved;vet_approved;	For the treatment of urinary tract infection	B05CA04;D06BA04;J01EB02;S01AB01;	0.33	0	0.445	0	0.09	0	0	0.27	0.28	0.295	0	0.095	0	0
DB00839	Tolazamide	A sulphonylurea hypoglycemic agent with actions and uses similar to those of chlorpropamide. [PubChem]	approved;	For use as an adjunct to diet to lower the blood glucose in patients with non-insulin dependent diabetes mellitus (Type II) whose hyperglycemia cannot be satisfactorily controlled by diet alone.	A10BB05;	0	0.13	0.5	0.237778	0.161111	0	0.438889	0.312222	0.311111	0.453333	0.0555556	0.201111	0.41	0.0144444
DB00794	Primidone	An antiepileptic agent related to the barbiturates; it is partly metabolized to phenobarbital in the body and owes some of its actions to this metabolite. Adverse effects are reported to be more frequent than with phenobarbital. (From Martindale, The Extra Pharmacopoeia, 30th ed, p309)	approved;vet_approved;	For the treatment of epilepsy	N03AA03;	0.77	0.5175	0.6975	0.7375	0.11	0.21	0.725	0.215	0.3275	0	0.01	0.775	0.52	0.055
DB00359	Sulfadiazine sodium	This compound belongs to the class of organic compounds known as aminobenzenesulfonamides. These are organic compounds containing a benzenesulfonamide moiety with an amine group attached to the benzene ring.	approved;vet_approved;	For the treatment of rheumatic fever and meningococcal meningitis	J01EC02;J01EE02;J01EE06;	0.54	0.105	0.555	0.92	0.43	0	0	0.09	0.89	0.565	0.595	0.365	0.69	0.005
DB00787	Aciclovir Sodium	This compound belongs to the class of organic compounds known as hypoxanthines. These are compounds containing the purine derivative 1H-purin-6(9H)-one. Purine is a bicyclic aromatic compound made up of a pyrimidine ring fused to an imidazole ring.	approved;	For the treatment and management of herpes zoster (shingles), genital herpes, and chickenpox.	D06BB03;D06BB53;J05AB01;S01AD03;	0.146667	0.183333	0.85	0	0.04	0	0	0.416667	0.443333	0.666667	0.1	0.136667	0	0.0133333
DB00404	Alprazolam	A triazolobenzodiazepine compound with antianxiety and sedative-hypnotic actions, that is efficacious in the treatment of panic disorders, with or without agoraphobia, and in generalized anxiety disorders. (From AMA Drug Evaluations Annual, 1994, p238)	approved;illicit;investigational;	For the management of anxiety disorder or the short-term relief of symptoms of anxiety and for the treatment of panic disorder, with or without agoraphobia.	N05BA12;	0.1125	0.0275	0.69	0.0925	0.2175	0	0.3	0.53	0.2075	0	0.0425	0.2	0.3075	0.0425
DB00822	Disulfiram	A carbamate derivative used as an alcohol deterrent. It is a relatively nontoxic substance when administered alone, but markedly alters the intermediary metabolism of alcohol. When alcohol is ingested after administration of disulfiram, blood acetaldehyde concentrations are increased, followed by flushing, systemic vasodilation, respiratory difficulties, nausea, hypotension, and other symptoms (a…	approved;	For the treatment and management of chronic alcoholism	N07BB01;P03AA04;P03AA54;	0.413333	0.18	0.376667	0.27	0.6	0	0.653333	0.366667	0.356667	0	0	0.53	0.453333	0.00333333
DB00993	Azathioprine Sodium	This compound belongs to the class of organic compounds known as diarylthioethers. These are organosulfur compounds containing a thioether group that is substituted by two aryl groups.	approved;	For use in rheumatoid arthritis, preventing renal transplant rejection, Crohn's disease, and colitis.	L04AX01;	0.293333	0.207778	0.605556	0.141111	0.13	0.0122222	0.307778	0	0.182222	0.442222	0.03	0.357778	0.257778	0.00777778
DB00987	Cytarabine	A pyrimidine nucleoside analog that is used mainly in the treatment of leukemia, especially acute non-lymphoblastic leukemia. Cytarabine is an antimetabolite antineoplastic agent that inhibits the synthesis of DNA. Its actions are specific for the S phase of the cell cycle. It also has antiviral and immunosuppressant properties. (From Martindale, The Extra Pharmacopoeia, 30th ed, p472)	approved;investigational;	For the treatment of acute non-lymphocytic leukemia, acute lymphocytic leukemia and blast phase of chronic myelocytic leukemia.	L01BC01;	0.208	0.194	0.334	0.304	0.016	0	0.12	0	0.044	0.098	0.11	0.234	0.284	0
DB00514	Dextromethorphan hydriodide	This compound belongs to the class of organic compounds known as morphinans. These are polycyclic compounds with a four-ring skeleton with three condensed six-member rings forming a partially hydrogenated phenanthrene moiety, one of which is aromatic while the two others are alicyclic.	approved;	For treatment and relief of dry cough.	N07XX59;R05DA09;	0.35	0.183333	0.583333	0.69	0.256667	0	0.316667	0.523333	0.0733333	0	0.0566667	0	0.246667	0
DB00990	Exemestane	Exemestane is an oral steroidal aromatase inhibitor used in the adjuvant treatment of hormonally-responsive (also called hormone-receptor-positive, estrogen-responsive) breast cancer in postmenopausal women. It acts as a false substrate for the aromatase enzyme, and is processed to an intermediate that binds irreversibly to the active site of the enzyme causing its inactivation.	approved;investigational;	For the treatment of advanced breast cancer in postmenopausal women whose disease has progressed following tamoxifen therapy.	L02BG06;	0.465	0.26	0.285	0.51	0.235	0	0.53	0	0.205	0.605	0	0.17	0.305	0
DB00428	Streptozocin	An antibiotic that is produced by Stretomyces achromogenes. It is used as an antineoplastic agent and to induce diabetes in experimental animals. [PubChem]	approved;	For the treatment of malignant neoplasms of pancreas (metastatic islet cell carcinoma).	L01AD04;	0.065	0.445	0.42	0.67	0.595	0	0.765	0	0.655	0.38	0.005	0.215	0.395	0
DB00691	Moexipril Hydrochloride	This compound belongs to the class of organic compounds known as peptides. These are compounds containing an amide derived from two or more amino carboxylic acid molecules (the same or different) by formation of a covalent bond from the carbonyl carbon of one to the nitrogen atom of another.	approved;	For the treatment of hypertension.	C09AA13;C09BA13;	0.505	0.225	0	0.74	0.105	0	0.58	0.68	0.435	0.775	0.155	0.56	0.385	0
DB00353	Methylergometrine maleate	This compound belongs to the class of organic compounds known as lysergamides. These are amides of Lysergic acids.	approved;	For the prevention and control of excessive bleeding following vaginal childbirth	G02AB01;G02AC01;	0.546667	0.283333	0.63	0.746667	0	0	0.96	0.38	0.856667	0.61	0.223333	0.23	0.566667	0.03
DB01235	Levodopa	The naturally occurring form of dihydroxyphenylalanine and the immediate precursor of dopamine. Unlike dopamine itself, it can be taken orally and crosses the blood-brain barrier. It is rapidly taken up by dopaminergic neurons and converted to dopamine. It is used for the treatment of parkinsonian disorders and is usually given with agents that inhibit its conversion to dopamine outside of the ce…	approved;	For the treatment of idiopathic Parkinson's disease (Paralysis Agitans), postencephalitic parkinsonism, symptomatic parkinsonism which may follow injury to the nervous system by carbon monoxide intoxication, and manganese intoxication.	N04BA01;N04BA02;N04BA03;	0.58	0.05	0.476667	0.05	0.363333	0	0.723333	0.106667	0.83	0	0.44	0.12	0.176667	0.143333
DB00222	Glimepiride	Glimepiride is the first III generation sulphonyl urea it is a very potent sulphonyl urea with long duration of action.	approved;	For concomitant use with insulin for the treatment of noninsulin-dependent (type 2) diabetes mellitus.	A10BB12;A10BD04;A10BD06;	0	0.2375	0.83875	0.4925	0.2	0.0575	0.50375	0.36625	0.63375	0.515	0.00375	0.44375	0.33375	0.08125
DB01412	Theobromine	3,7-Dimethylxanthine. The principle alkaloid in Theobroma cacao (the cacao bean) and other plants. A xanthine alkaloid that is used as a bronchodilator and as a vasodilator. It has a weaker diuretic activity than theophylline and is also a less powerful stimulant of smooth muscle. It has practically no stimulant effect on the central nervous system. It was formerly used as a diuretic and in the t…	approved;	theobromine is used as a vasodilator, a diuretic, and heart stimulant. And similar to caffeine, it may be useful in management of fatigue and orthostatic hypotension.	C03BD01;R03DA07;R03DA57;	0.25	0.583333	0	0.37	0.573333	0	0.473333	0.48	0.283333	0.66	0.05	0	0.553333	0
DB00367	Levonorgestrel	A synthetic progestational hormone with actions similar to those of progesterone and about twice as potent as its racemic or (+-)-isomer (norgestrel). It is used for contraception, control of menstrual disorders, and treatment of endometriosis. It is usually supplied in a racemic mixture (Norgestrel, 6533-00-2). Only the levonorgestrel isomer is active. Levonorgestrel is marketed mostly as a comb…	approved;investigational;	For the treatment of menopausal and postmenopausal disorders and alone or in combination with other hormones as an oral contraceptive.	G03AA07;G03AB03;G03AC03;G03AD01;G03FA11;G03FB09;	0.616667	0.0433333	0.783333	0.473333	0	0	0.63	0.593333	0.203333	0.843333	0	0.236667	0.51	0
DB00959	Methylprednisolone acetate	This compound belongs to the class of organic compounds known as 21-hydroxysteroids. These are steroids carrying a hydroxyl group at the 21-position of the steroid backbone.	approved;vet_approved;	Adjunctive therapy for short-term administration in rheumatoid arthritis.	D07AA01;D07CA02;D10AA02;H02AB04;H02BX01;S01CA08;	0.843333	0.443333	0.636667	0	0.106667	0	0.21	0.223333	0.756667	0.583333	0	0.976667	0	0.05
DB00523	Alitretinoin	An important regulator of gene expression during growth and development, and in neoplasms. Tretinoin, also known as retinoic acid and derived from maternal vitamin A, is essential for normal growth; and embryonic development. An excess of tretinoin can be teratogenic. It is used in the treatment of psoriasis; acne vulgaris; and several other skin diseases. It has also been approved for use in pro…	approved;investigational;	For topical treatment of cutaneous lesions in patients with AIDS-related Kaposi's sarcoma.	D11AH04;L01XX22;	0.6	0.242	0.61	0	0.168	0	0.326	0	0.538	0.414	0.218	0.434	0.62	0.036
DB01092	Ouabain	A cardioactive glycoside consisting of rhamnose and ouabagenin, obtained from the seeds of Strophanthus gratus and other plants of the Apocynaceae; used like digitalis. It is commonly used in cell biological studies as an inhibitor of the NA(+)-K(+)-exchanging ATPase. [PubChem]	approved;	For the treatment of atrial fibrillation and flutter and heart failure	C01AC01;	0.07	0.0375	0	0.0325	0.01	0	0.015	0.6125	0.015	0.135	0.2975	0.13	0.0125	0
DB00774	Hydroflumethiazide	A thiazide diuretic with actions and uses similar to those of hydrochlorothiazide. (From Martindale, The Extra Pharmacopoeia, 30th ed, p822)	approved;	Used as adjunctive therapy in edema associated with congestive heart failure, hepatic cirrhosis, and corticosteroid and estrogen therapy. Also used in the management of hypertension either as the sole therapeutic agent or to enhance the effect of other antihypertensive drugs in the more severe forms of hypertension.	C03AA02;C03AB02;C03AH02;	0.288571	0.15	0	0.5	0.285714	0.00428571	0.674286	0.374286	0.4	0.435714	0.107143	0.178571	0.488571	0
DB01016	Glyburide	Glyburide is an oral antihyperglycemic agent used for the treatment of non-insulin-dependent diabetes mellitus (NIDDM). It belongs to the sulfonylurea class of insulin secretagogues, which act by stimulating &amp;beta; cells of the pancreas to release insulin. Sulfonylureas increase both basal insulin secretion and meal-stimulated insulin release. Medications in this class differ in their dose, r…	approved;	Indicated as an adjunct to diet to lower the blood glucose in patients with NIDDM whose hyperglycemia cannot be satisfactorily controlled by diet alone.	A10BB01;	0	0.191	0.595	0.496	0.178	0.115	0.292	0.223	0.375	0.266	0.003	0.697	0.363	0.07
DB00768	Olopatadine Hydrochloride	This compound belongs to the class of organic compounds known as dibenzoxepines. These are compounds containing a dibenzoxepine moiety, which consists of two benzene connected by an oxazepine ring.	approved;	For the treatment of ocular itching associated with allergic conjunctivitis.	R01AC08;S01GX09;	0.195	0.025	0.735	0.05	0.37	0.455	0.305	0.545	0.29	0.87	0.175	0	0	0.19
DB06228	Rivaroxaban	Rivaroxaban is an anticoagulant and the first orally active direct factor Xa inhibitor. Unlike warfarin, routine lab monitoring of INR is not necessary. However there is no antidote available in the event of a major bleed. Only the 10 mg tablet can be taken without regard to food. The 15 mg and 20 mg tablet should be taken with food. FDA approved on July 1, 2011.	approved;	#N/A	B01AF01;	0.633333	0	0.826667	0.66	0.0133333	0.0133333	0.57	0.736667	0.363333	0.71	0.103333	0.21	0.483333	0.0233333
DB00637	Astemizole	Astemizole is a long-acting, non-sedating second generation antihistamine used in the treatment of allergy symptoms. It was withdrawn from market by the manufacturer in 1999 due to the potential to cause arrhythmias at high doses, especially when when taken with CYP inhibitors or grapefruit juice.	approved;withdrawn;	Astemizole was indicated for use in the relieving allergy symptoms, particularly rhinitis and conjunctivitis. It has been withdrawn from the market however due to concerns of arrhythmias.	R06AX11;	0.466667	0.153333	0.656667	0.326667	0.09	0	0.0633333	0.326667	0.00333333	0.99	0.04	0	0.176667	0
DB00834	Mifepristone	A progestational and glucocorticoid hormone antagonist. Its inhibition of progesterone induces bleeding during the luteal phase and in early pregnancy by releasing endogenous prostaglandins from the endometrium or decidua. As a glucocorticoid receptor antagonist, the drug has been used to treat hypercortisolism in patients with nonpituitary cushing syndrome [PubChem]. The two marketed forms of mi…	approved;investigational;	For the medical termination of intrauterine pregnancy through 49 days' pregnancy. Also indicated to control hyperglycemia secondary to hypercortisolism in adult patients with endogenous Cushing's syndrome who have type 2 diabetes mellitus or glucose intolerance and are not candidates for surgery or have had unsuccessful surgery.	G03XB01;G03XB51;	0.873333	0.0533333	0.863333	0.143333	0	0	0.0833333	0.7	0.263333	0.303333	0	0.256667	0.173333	0
DB00363	Clozapine	A tricyclic dibenzodiazepine, classified as an atypical antipsychotic agent. It binds several types of central nervous system receptors, and displays a unique pharmacological profile. Clozapine is a serotonin antagonist, with strong binding to 5-HT 2A/2C receptor subtype. It also displays strong affinity to several dopaminergic receptors, but shows only weak antagonism at the dopamine D2 receptor…	approved;	For use in patients with treatment-resistant schizophrenia.	N05AH02;	0.405556	0.12	0.596667	0.535556	0.28	0.0177778	0.468889	0.454444	0.326667	0	0.09	0.358889	0.558889	0.01
DB01142	Doxepin Hydrochloride	This compound belongs to the class of organic compounds known as dibenzoxepines. These are compounds containing a dibenzoxepine moiety, which consists of two benzene connected by an oxazepine ring.	approved;	Doxepin is used for the treatment of depression and/or anxiety. It can also be used for chronic urticaria and in the management of pain.	N06AA12;	0.53	0.246667	0.743333	0.403333	0.49	0	0.736667	0.503333	0.443333	0	0.0333333	0.646667	0.42	0
DB00773	Etoposide Phosphate	This compound belongs to the class of organic compounds known as podophyllotoxins. These are tetralin lignans in which the benzene moiety of the tetralin skeleton is fused to a 1,3-dioxolane and the cyclohexane is fused to a butyrolactone (pyrrolidin-2-one).	approved;	For use in combination with other chemotherapeutic agents in the treatment of refractory testicular tumors and as first line treatment in patients with small cell lung cancer. Also used to treat other malignancies such as lymphoma, non-lymphocytic leukemia, and glioblastoma multiforme.	L01CB01;	0.25	0.1375	0.255	0.2	0.095	0	0.1125	0	0.0125	0.2125	0.0025	0.0725	0.16	0
DB00923	Ceforanide	Ceforanide is a second-generation parenteral cephalosporin antibiotic. It has a longer elimination half-life than any currently available cephalosporin. Its activity is very similar to that of cefamandole, a second-generation cephalosporin, except that ceforanide is less active against most gram-positive organisms. Many coliforms, including Escherichia coli, Klebsiella, Enterobacter, and Proteus,…	approved;	For the treatment of infections caused by susceptible organisms.	J01DC11;	0.33	0.035	0.65	0.275	0.055	0	0	0.02	0.745	0.675	0.05	0.445	0.61	0
DB00887	Bumetanide	A sulfamyl diuretic. [PubChem]	approved;	For the treatment of edema associated with congestive heart failure, hepatic and renal disease including the nephrotic syndrome.	C03CA02;C03CB02;C03EB02;	0.4	0.179	0	0.389	0.187	0.11	0.574	0.318	0.497	0.51	0.081	0.377	0.472	0.081
DB01184	Domperidone	A specific blocker of dopamine receptors. It speeds gastrointestinal peristalsis, causes prolactin release, and is used as antiemetic and tool in the study of dopaminergic mechanisms. [PubChem]	approved;investigational;vet_approved;	For management of dyspepsia, heartburn, epigastric pain, nausea, and vomiting.	A03FA03;	0	0.2	0.745	0.525	0.295	0.455	0.33	0.21	0.63	0.72	0.51	0.375	0.31	0
DB01361	Troleandomycin	A macrolide antibiotic that is similar to erythromycin.	approved;	For the treatment of Pneumococcal pneumonia due to susceptible strains and group A beta-hemolytic streptococcal infections of the upper respiratory tract.	J01FA08;	0.385	0.08	0.81	0.45	0.08	0	0	0.07	0.21	0.745	0	0.625	0.665	0.01
DB03783	Phenacetin	Phenacetin was withdrawn from the Canadian market in June 1973 due to concerns regarding nephropathy (damage to or disease of the kidney).	withdrawn;	Used principally as an analgesic.	N02BE03;N02BE53;N02BE73;	0.79	0.15	0.535	0.79	0.43	0	0.53	0.485	0.75	0	0.11	0.245	0.71	0.01
DB01234	Dexamethasone acetate	This compound belongs to the class of organic compounds known as 21-hydroxysteroids. These are steroids carrying a hydroxyl group at the 21-position of the steroid backbone.	approved;investigational;vet_approved;	#N/A	A01AC02;C05AA09;D07AB19;D07CB04;D07XB05;D10AA03;H02AB02;R01AD03;R01AD53;S01BA01;S01CA01;S01CB01;S02BA06;S02CA06;S03BA01;S03CA01;	0	0.17	0	0	0.0366667	0	0.54	0.393333	0.456667	0.546667	0	0	0	0.423333
DB00443	Betamethasone acetate	This compound belongs to the class of organic compounds known as 21-hydroxysteroids. These are steroids carrying a hydroxyl group at the 21-position of the steroid backbone.	approved;vet_approved;	&lt;b&gt;Topical use (cream, lotion and ointment):&lt;/b&gt; for relief of the inflammatory and pruritic manifestations of corticosteroid-responsive dermatoses&lt;br/&gt;&lt;b&gt;Topical use (foam):&lt;/b&gt; relief of the inflammatory and pruritic manifestations of corticosteroid-responsive dermatoses of the scalp&lt;br/&gt;&lt;b&gt;Systemic use:&lt;/b&gt; for the treatment of edocrine disorders…	A07EA04;C05AA05;D07AC01;D07BC01;D07CC01;D07XC01;H02AB01;R01AD06;R03BA04;S01BA06;S01BB04;S01CA05;S01CB04;S02BA07;S03BA03;S03CA06;	0	0.01	0	0	0.075	0	0	0.51	0.005	0.9	0.015	0	0	0
DB00408	Loxapine hydrochloride	This compound belongs to the class of organic compounds known as dibenzoxazepines. These are compounds containing a dibenzoxazepine moiety, which consists of two benzene connected by an oxazepine ring.	approved;	For the management of the manifestations of psychotic disorders such as schizophrenia	N05AH01;	0.39625	0.1125	0.53	0.52875	0.18	0.08875	0.38	0.18375	0.19125	0	0.25	0.305	0.40125	0.01125
DB00424	Hyoscyamine hydrobromide	This compound belongs to the class of organic compounds known as phenylacetic acid derivatives. These are compounds containing a phenylacetic acid moiety, which consists of a phenyl group substituted at the second position by an acetic acid.	approved;	For treatment of bladder spasms, peptic ulcer disease, diverticulitis, colic, irritable bowel syndrome, cystitis, and pancreatitis. Also used to treat certain heart conditions, to control the symptoms of Parkinson's disease and rhinitis.	A03BA03;A03CB31;	0	0.155	0.93	0.97	0.125	0	0.69	0.155	0.165	0.92	0	0.445	0.76	0.02
DB00625	Efavirenz	small molecule metabolic process	approved;investigational;	For use in combination treatment of HIV infection (AIDS)	J05AG03;J05AR06;J05AR11;	0.915	0.06	0.86	0.585	0.57	0	0	0.905	0.325	0.67	0	0.255	0.515	0.04
DB01163	Amdinocillin	Amidinopenicillanic acid derivative with broad spectrum antibacterial action. It is poorly absorbed if given orally and is used in urinary infections and typhus. Amdinocillin is not available in the United States.	withdrawn;	Used in the treatment of urinary tract infections caused by some strains of E. coli and klebsiella and enterobacter species. Used mainly against Gram negative organisms.	J01CA11;	0.775	0.37	0.69	0.965	0.67	0.08	0	0.74	0.565	0.905	0.11	0.385	0.41	0.125
DB00313	Divalproex sodium	This compound belongs to the class of organic compounds known as methyl-branched fatty acids. These are fatty acids with an acyl chain that has a methyl branch. Usually, they are saturated and contain only one or more methyl group. However, branches other than methyl may be present.	approved;investigational;	For treatment and management of seizure disorders, mania, and prophylactic treatment of migraine headache. In epileptics, valproic acid is used to control absence seizures, tonic-clonic seizures (grand mal), complex partial seizures, and the seizures associated with Lennox-Gastaut syndrome.	N03AG01;	0.366111	0.471111	0.734444	0.455	0.305	0.151667	0.492222	0.426111	0.554444	0	0.116667	0.644444	0.611667	0.240556
DB00891	Sulfapyridine	Antibacterial, potentially toxic, and previously used to treat certain skin diseases. No longer prescribed.	approved;	For the treatment of dermatitis herpetiformis, benign mucous membrane pemphigoid and pyoderma gangrenosum	J01EB04;	0.315	0.115	0.64	0.13	0.665	0	0	0.295	0.35	0.405	0	0.495	0.415	0
DB01014	Balsalazide disodium	This compound belongs to the class of organic compounds known as azobenzenes. These are organonitrogen aromatic compounds that contain a central azo group, where each nitrogen atom is conjugated to a bezene ring.	approved;investigational;	For the treatment of mildly to moderately active ulcerative colitis.	A07EC04;	0	0.195	0.44	0.67	0.525	0	0.715	0.51	0.595	0.79	0.005	0.36	0.18	0.06
DB00316	Acetaminophen	Acetaminophen, also known as paracetamol, is commonly used for its analgesic and antipyretic effects. Its therapeutic effects are similar to salicylates, but it lacks anti-inflammatory, antiplatelet, and gastric ulcerative effects.	approved;	For temporary relief of fever, minor aches, and pains.	N02BE01;N02BE51;N02BE71;	0.875	0.81	0.32	0.495	0.005	0.15	0.97	0.065	0.745	0	0.1	0.065	0.515	0.135
DB08604	Triclosan	An aromatic ether that is phenol which is substituted at C-5 by a chloro group and at C-2 by a 2,4-dichlorophenoxy group. It is widely used as a preservative and antimicrobial agent in personal care products such as soaps, skin creams, toothpaste and deodorants as well as in household items such as plastic chopping boards, sports equipment and shoes. [ChEBI]	approved;	Triclosan is used in a variety of common household products, including soaps, mouthwashes, dish detergents, toothpastes, deodorants, and hand sanitizers. It is also used in health care settings in surgical scrubs and personnel hand washes.	D08AE04;D09AA06;	0.4325	0.2675	0.4525	0	0.59	0	0.225	0.6275	0.1425	0.3575	0.275	0.1325	0.3675	0
DB00973	Ezetimibe	Ezetimibe is an anti-hyperlipidemic medication which is used to lower cholesterol levels. Specifically, it appears to bind to a critical mediator of cholesterol absorption, the Niemann-Pick C1-Like 1 (NPC1L1) protein on the gastrointestinal tract epithelial cells as well as in hepatocytes.	approved;	For use as adjunctive therapy to diet for the reduction of elevated total-C, LDL-C, and Apo B in patients with primary (heterozygous familial and non-familial) hypercholesterolemia.	C10AX09;C10BA02;C10BA05;C10BA06;	0.77	0.545	0	0.415	0.1	0	0.07	0.56	0.075	0.41	0.01	0.6	0.19	0
DB02659	Cholic Acid	cellulose catabolic process	approved;	Oral cholic acid is indicated for: treatment of bile acid synthesis disorders due to single enzyme defects; and as adjunctive treatment of peroxisomal disorders including Zellweger spectrum disorders in patients who exhibit manifestations of liver disease, steatorrhea or complications from decreased fat soluble vitamin absorption.	A05AA03;	0	0.155	0.52	0.6525	0.0675	0	0.74	0.6275	0.28	0.4675	0.0775	0.5875	0.6	0.04
DB00694	Daunorubicin citrate	This compound belongs to the class of organic compounds known as anthracyclines. These are polyketides containing a tetracenequinone?ring structure with a sugar attached by glycosidic linkage.	approved;	For remission induction in acute nonlymphocytic leukemia (myelogenous, monocytic, erythroid) of adults and for remission induction in acute lymphocytic leukemia of children and adults.	L01DB02;	0.1	0.055	0.365	0.0725	0.0275	0	0.115	0	0.0625	0.21	0.015	0.0475	0.205	0
DB00819	Acetazolamide Sodium	This compound belongs to the class of organic compounds known as n-arylamides. These are organic compounds that contain a carboxamide group that is N-linked to a aryl group. They have the generic structure RC(=O)N(R')H, R = organyl group and R'= aryl group.	approved;vet_approved;	For adjunctive treatment of: edema due to congestive heart failure; drug-induced edema; centrencephalic epilepsies; chronic simple (open-angle) glaucoma	S01EC01;	0.145	0.13	0.685	0.235	0.165	0	0.365	0.145	0.335	0.25	0	0.24	0	0
DB02266	Flufenamic Acid	An anthranilic acid derivative with analgesic, anti-inflammatory, and antipyretic properties. It is used in musculoskeletal and joint disorders and administered by mouth and topically. (From Martindale, The Extra Pharmacopoeia, 30th ed, p16)	experimental;	#N/A	M01AG03;	0.38	0.123333	0.653333	0.393333	0.28	0	0.563333	0.22	0	0.626667	0.01	0.42	0.493333	0.00333333
DB00525	Tolnaftate	Tolnaftate is a synthetic over-the-counter anti-fungal agent. It may come as a cream, powder, spray, or liquid aerosol, and is used to treat jock itch, athlete's foot and ringworm. It is sold under several brand names, most notably Tinactin and Odor Eaters.	approved;vet_approved;	Tolnaftate topical is used to treat skin infections such as athlete's foot, jock itch, and ringworm infections. Tolnaftate is also used, along with other antifungals, to treat infections of the nails, scalp, palms, and soles of the feet. The powder and powder aerosol may be used to prevent athlete's foot.	D01AE18;	0.42	0.16	0.513333	0	0.143333	0.146667	0.77	0.313333	0.48	0.453333	0.12	0.173333	0.443333	0.2
DB00731	SDZ-DJN 608	This compound belongs to the class of organic compounds known as n-acyl-aliphatic-alpha amino acids. These are alpha amino acids carrying a N-acylated aliphatic chain.	approved;investigational;	For the treatment of non-insulin dependent-diabetes mellitus in conjunction with diet and exercise.	A10BX03;	0	0.465	0.785	0.88	0.055	0	0.625	0.6	0.545	0.69	0	0.54	0.465	0.005
DB00491	Miglitol	small molecule metabolic process	approved;	For use as an adjunct to diet to improve glycemic control in patients with non-insulin-dependent diabetes mellitus (NIDDM) whose hyperglycemia cannot be managed with diet alone.	A10BF02;	0	0.09	0.74	0.89	0.33	0	0.75	0.44	0.395	0.86	0	0.43	0.44	0.245
DB00425	Zolpidem tartrate	This compound belongs to the class of organic compounds known as phenylimidazoles. These are polycyclic aromatic compounds containing a benzene ring linked to an imidazole ring through a CC or CN bond.	approved;	For the short-term treatment of insomnia.	N05CF02;	0.735	0.27	0.675	0.72	0.795	0	0.58	0.375	0.795	0	0.005	0.82	0.845	0.27
DB00426	Famciclovir	response to organonitrogen compound	approved;	For the treatment of acute herpes zoster (shingles). Also for the treatment or suppression of recurrent genital herpes in immunocompetent patients and treatment of recurrent mucocutaneous herpes simplex infections in HIV infected patients.	J05AB09;S01AD07;	0.193333	0.143333	0.32	0.133333	0.0766667	0	0	0.31	0.15	0.38	0.00333333	0.123333	0	0
DB00177	Valsartan	Valsartan is an angiotensin-receptor blocker (ARB) that may be used to treat a variety of cardiac conditions including hypertension, diabetic nephropathy and heart failure. Valsartan lowers blood pressure by antagonizing the renin-angiotensin-aldosterone system (RAAS); it competes with angiotensin II for binding to the type-1 angiotensin II receptor (AT1) subtype and prevents the blood pressure i…	approved;investigational;	May be used as a first line agent to treat uncomplicated hypertension, isolated systolic hypertension and left ventricular hypertrophy. May be used as a first line agent to delay progression of diabetic nephropathy. Losartan may be also used as a second line agent in the treatment of congestive heart failure, systolic dysfunction, myocardial infarction and coronary artery disease in those intoler…	C09CA03;C09DA03;C09DB01;C09DB08;C09DX01;C09DX02;C09DX04;C10BX10;	0.596667	0.223333	0	0.56	0.0266667	0.0866667	0.46	0.46	0.38	0.92	0.0466667	0.743333	0.566667	0.00333333
DB00636	Clofibrate	A fibric acid derivative used in the treatment of hyperlipoproteinemia type III and severe hypertriglyceridemia. (From Martindale, The Extra Pharmacopoeia, 30th ed, p986)	approved;	For Primary Dysbetalipoproteinemia (Type III hyperlipidemia) that does not respond adequately to diet. This helps control high cholesterol and high triglyceride levels.	C10AB01;	0.41	0.52	0	0.74	0.586667	0	0.743333	0.406667	0.403333	0.6	0.0266667	0.603333	0.793333	0
DB01393	Bezafibrate	Antilipemic agent that lowers cholesterol and triglycerides. It decreases low density lipoproteins and increases high density lipoproteins. [PubChem]	approved;	For the treatment of primary hyperlipidaemia types IIa, IIb, III, IV and V (Fredrickson classification) corresponding to groups I, II and III of the European Atherosclerosis Society guidelines - when diet alone or improvements in lifestyle such as increased exercise or weight reduction do not lead to an adequate response. Also for the treatment of secondary hyperlipidaemias, e.g. severe hypertrig…	C10AB02;	0.683333	0.413333	0	0.72	0.253333	0	0.353333	0.33	0.606667	0.546667	0.0133333	0.593333	0.536667	0
DB01011	Metyrapone	An inhibitor of the enzyme steroid 11-beta-monooxygenase. It is used as a test of the feedback hypothalamic-pituitary mechanism in the diagnosis of cushing syndrome. [PubChem]	approved;	Used as a diagnostic drug for testing hypothalamic-pituitary ACTH function. Occasionally used in Cushing's syndrome.	V04CD01;	0.756667	0.546667	0.926667	0.61	0.243333	0.166667	0.576667	0.516667	0.82	0.746667	0.0433333	0.656667	0.613333	0
DB01435	Antipyrine	An analgesic and antipyretic that has been given by mouth and as ear drops. Antipyrine is often used in testing the effects of other drugs or diseases on drug-metabolizing enzymes in the liver. (From Martindale, The Extra Pharmacopoeia, 30th ed, p29)	approved;	Antipyrine is an analgesic often used to test effects of other drugs on liver enzymes..	N02BB01;N02BB51;N02BB71;S02DA03;	0.596667	0.0366667	0.853333	0.65	0.19	0	0.463333	0.08	0.61	0	0.0233333	0.943333	0	0.183333
DB01148	Flavoxate Hydrochloride	This compound belongs to the class of organic compounds known as flavones. These are flavonoids with a structure based on the backbone of 2-phenylchromen-4-one (2-phenyl-1-benzopyran-4-one).	approved;	For symptomatic relief of dysuria, urgency, nocturia, suprapubic pain, frequency and incontinence as may occur in cystitis, prostatitis, urethritis, urethrocystitis/urethrotrigonitis.	G04BD02;	0.22	0.09	0.68	0.116667	0	0	0.413333	0.406667	0.473333	0.763333	0.07	0.41	0.63	0.00666667
DB00963	Bromfenac sodium	This compound belongs to the class of organic compounds known as benzophenones. These are organic compounds containing a ketone attached to two phenyl groups.	approved;	For the treatment of postoperative inflammation in patients who have undergone cataract extraction.	S01BC11;	0.295	0.375	0.595	0.88	0.575	0.465	0.62	0.595	0.68	0.82	0.555	0.24	0	0.47
DB00299	Penciclovir sodium	This compound belongs to the class of organic compounds known as hypoxanthines. These are compounds containing the purine derivative 1H-purin-6(9H)-one. Purine is a bicyclic aromatic compound made up of a pyrimidine ring fused to an imidazole ring.	approved;	Used to treat recurrent cold sores on the lips and face from various herpesvirus invections.	D06BB06;J05AB13;	0.305	0.64	0.765	0	0.75	0	0	0.38	0.65	0.55	0.395	0.635	0.755	0.04
DB00770	Alprostadil	Alprostadil is produced endogenously and causes vasodilation by means of a direct effect on vascular and ductus arteriosus (DA) smooth muscle, preventing or reversing the functional closure of the DA that occurs shortly after birth. This results in increased pulmonary or systemic blood flow in infants. In infants, it is used for palliative, not definitive, therapy to temporarily maintain the pate…	approved;investigational;	For palliative, not definitive, therapy to temporarily maintain the patency of the ductus arteriosus until corrective or palliative surgery can be performed in neonates who have congenital heart defects and who depend upon the patent ductus for survival. Also for the treatment of erectile dysfunction due to neurogenic, vasculogenic, psychogenic, or mixed etiology.	C01EA01;G04BE01;	0.86	0.825	0	0.145	0	0	0.575	0.375	0.72	0.84	0.15	0.925	0.135	0.22
DB00550	Propylthiouracil	A thiourea antithyroid agent. Propythiouracil inhibits the synthesis of thyroxine and inhibits the peripheral conversion of throxine to tri-iodothyronine. It is used in the treatment of hyperthyroidism. (From Martindale, The Extra Pharmacopeoia, 30th ed, p534)	approved;	Used to manage hyperthyroidism which is due to an overactive thyroid gland (Grave's disease).	H03BA02;	0.85	0.6125	0.6375	0.915	0.15	0	0.5075	0.29	0.4475	0.79	0.01	0.745	0.5675	0.2975
DB00977	Ethinyl Estradiol	A semisynthetic alkylated estradiol with a 17-alpha-ethinyl substitution. It has high estrogenic potency when administered orally and is often used as the estrogenic component in oral contraceptives [PubChem]. Ethinyl estradiol is marketed mostly as a combination oral contraceptive under several brand names such as Alesse, Tri-Cyclen, Triphasil, and Yasmin. The FDA label includes a black box warn…	approved;	For treatment of moderate to severe vasomotor symptoms associated with the menopause, female hypogonadism, prostatic carcinoma-palliative therapy of advanced disease, breast cancer, as an oral contraceptive, and as emergency contraceptive.	G03AA01;G03AA02;G03AA03;G03AA04;G03AA05;G03AA06;G03AA07;G03AA08;G03AA09;G03AA10;G03AA11;G03AA12;G03AA13;G03AA15;G03AA16;G03AB01;G03AB02;G03AB03;G03AB04;G03AB05;G03AB06;G03AB07;G03CA01;L02AA03;	0.56	0.055	0.525	0.805	0	0	0.655	0	0.095	0.875	0.05	0.71	0.63	0
DB00909	Zonisamide	Zonisamide is a sulfonamide anticonvulsant approved for use as an adjunctive therapy in adults with partial-onset seizures. Zonisamide may be a carbonic anhydrase inhibitor although this is not one of the primary mechanisms of action. Zonisamide may act by blocking repetitive firing of voltage-gated sodium channels leading to a reduction of T-type calcium channel currents, or by binding allosteri…	approved;investigational;	For use as adjunctive treatment of partial seizures in adults with epilepsy.	N03AX15;	0.58	0.04	0.945	0.49	0.265	0	0.675	0.4	0.695	0	0	0.705	0.34	0
DB04854	Febuxostat	Febuxostat is a xanathine oxidase (XO) inhibitor indicated in patients with gout suffering from hyperuricemia and is used in its chronic management. Febuxostat is not recommended for the treatment of asymptomatic hyperuricemia. Febuxostat is marketed under the trade name Uloric by Takeda Pharmaceuticals America, Inc., and was approved by the FDA in February 2009.	approved;	For the treatment of hyperuricemia in patients with gout.	M04AA03;	0.77	0.255	0.605	0.22	0.92	0	0.23	0.36	0	0.795	0.01	0.675	0.15	0.015
DB00869	Dorzolamide Hydrochloride	This compound belongs to the class of organic compounds known as 2,3,5-trisubstituted thiophenes. These are organic compounds containing a thiophene that is trisubstituted at the C-2, C3- and C5-positions.	approved;	For the treatment of elevated intraocular pressure in patients with ocular hypertension or open-angle glaucoma. Also used prophylatically for the inhibition of perioperative IOP increase (before neodynium yttrium aluminum garnet laser posterior capsulotomy).	S01EC03;	0.065	0.135	0.795	0.14	0.305	0	0.13	0.7	0.05	0.49	0.145	0.215	0	0
DB04946	Iloperidone	Iloperidone is an atypical antipsychotic for the treatment of schizophrenia symptoms. Hoechst Marion Roussel Inc. made initial inquiries into the drug; however, in May 1996, they discontinued research, and in June 1997 gave research rights to Titan Pharmaceuticals. Titan then handed over worldwide development, manufacturing and marketing rights to Novartis in August 1998. On June 9, 2004, Titan P…	approved;	Treatment of acute schizophrenia.	N05AX14;	0.235	0.435	0.525	0.46	0.655	0	0.53	0.715	0.8	0	0	0.385	0.62	0
DB01406	Danazol	A synthetic steroid with antigonadotropic and anti-estrogenic activities that acts as an anterior pituitary suppressant by inhibiting the pituitary output of gonadotropins. It possesses some androgenic properties. Danazol has been used in the treatment of endometriosis and some benign breast disorders. [PubChem]	approved;	For the treatment of endometriosis and fibrocystic breast disease (in patients unresponsive to simple measures). Also used for the prophylactic treatment of all types of hereditary angioedema in males and females.	G03XA01;	0.5525	0.2475	0.7925	0.51	0	0.0325	0.785	0.76	0.64	0.4175	0	0.3925	0.6275	0.0175
DB01254	Dasatinib monohydrate	This compound belongs to the class of organic compounds known as n-arylpiperazines. These are organic compounds containing a piperazine ring where the nitrogen ring atom carries an aryl group.	approved;investigational;	For the treatment of adults with chronic, accelerated, or myeloid or lymphoid blast phase chronic myeloid leukemia with resistance or intolerance to prior therapy. Also indicated for the treatment of adults with Philadelphia chromosome-positive acute lymphoblastic leukemia with resistance or intolerance to prior therapy.	L01XE06;	0.1125	0.24	0.62	0.095	0.35	0	0.3125	0	0.24	0.5975	0.06	0.0925	0.24	0.0175
DB00674	Galantamine hydrobromide	This compound belongs to the class of organic compounds known as galanthamine-type amaryllidaceae alkaloids. These are amaryllidaceae alkaloids with a structure characterized a tetracyclic skeleton with two ortho aromatic protons in ring A.	approved;	For the treatment of mild to moderate dementia of the Alzheimer's type. Has also been investigated in patients with mild cognitive impairment who did not meet the diagnostic criteria for Alzheimer's disease.	N06DA04;	0.366667	0.193333	0.663333	0.671667	0.168333	0	0.305	0.348333	0.216667	0	0.0116667	0.37	0.591667	0.00166667
DB00180	Flunisolide acetate	This compound belongs to the class of organic compounds known as 21-hydroxysteroids. These are steroids carrying a hydroxyl group at the 21-position of the steroid backbone.	approved;investigational;	For the maintenance treatment of asthma as a prophylactic therapy.	R01AD04;R03BA03;	0.531429	0.171429	0.595714	0.711429	0.5	0	0.375714	0.441429	0.292857	0.471429	0.07	0	0.518571	0.108571
DB01211	Clarithromycin	Clarithromycin, a semisynthetic macrolide antibiotic derived from erythromycin, inhibits bacterial protein synthesis by binding to the bacterial 50S ribosomal subunit. Binding inhibits peptidyl transferase activity and interferes with amino acid translocation during the translation and protein assembly process. Clarithromycin may be bacteriostatic or bactericidal depending on the organism and dru…	approved;	An alternative medication for the treatment of acute otitis media caused by &lt;i&gt;H. influenzae, M. catarrhalis, or S. pneumoniae&lt;/i&gt; in patients with a history of type I penicillin hypersensitivity. Also for the treatment of pharyngitis and tonsillitis caused by susceptible &lt;i&gt;Streptococcus pyogenes&lt;/i&gt;, as well as respiratory tract infections including acute maxillary sinus…	A02BD04;A02BD05;A02BD06;A02BD07;A02BD09;A02BD11;J01FA09;	0	0.025	0.835	0.505	0.29	0	0	0.45	0.865	0.97	0	0.68	0.415	0
DB01039	Choline fenofibrate	This compound belongs to the class of organic compounds known as benzophenones. These are organic compounds containing a ketone attached to two phenyl groups.	approved;	For use as adjunctive therapy to diet to reduce elevated LDL-C, Total-C,Triglycerides and Apo B, and to increase HDL-C in adult patients with primary hypercholesterolemia or mixed dyslipidemia (Fredrickson Types IIa and IIb)	C10AB05;C10AB11;C10BA03;C10BA04;	0.306667	0.323333	0	0.52	0.423333	0.186667	0.423333	0.203333	0.626667	0.806667	0.236667	0.606667	0.556667	0.19
DB00263	Acetyl sulfisoxazole	This compound belongs to the class of organic compounds known as aminobenzenesulfonamides. These are organic compounds containing a benzenesulfonamide moiety with an amine group attached to the benzene ring.	approved;vet_approved;	For the treatment of severe, repeated, or long-lasting urinary tract infections, meningococcal meningitis, acute otitis media, trachoma, inclusion conjunctivitis, nocardiosis, chancroid, toxoplasmosis, malaria and other bacterial infections.	J01EB05;S01AB02;	0.444615	0.403077	0.705385	0.662308	0.427692	0.204615	0	0.431538	0.367692	0.702308	0.473077	0.463077	0	0.342308
DB00669	Sumatriptan Succinate	This compound belongs to the class of organic compounds known as tryptamines and derivatives. These are compounds containing the tryptamine backbone, which is structurally characterized by an indole ring subsituted at the 3-position by an ethanamine.	approved;investigational;	For the treatment of migraine attacks with or without aura.	N02CC01;	0.54	0.1875	0.8075	0.475	0.3325	0	0.34	0.4325	0.235	0	0.13	0.2125	0.495	0.175
DB00609	Ethionamide	A second-line antitubercular agent that inhibits mycolic acid synthesis. It also may be used for treatment of leprosy. (From Smith and Reynard, Textbook of Pharmacology, 1992, p868)	approved;	For use in the treatment of pulmonary and extrapulmonary tuberculosis when other antitubercular drugs have failed.	J04AD03;	0.98	0.89	0.58	0.995	0.095	0	0	0.555	0.855	0.93	0.225	0.86	0.495	0.715
DB09073	Palbociclib Isethionate	This compound belongs to the class of organic compounds known as pyridinylpiperazines. These are compounds containing a pyridinylpiperazine skeleton, which consists of a pyridine linked (not fused) to a piperazine by a bond by a single bond that is not part of a ring.	approved;	Palbociclib is indicated in combination with letrozole for the treatment of postmenopausal women with estrogen receptor (ER)-positive, human epidermal growth factor receptor 2 (HER2)-negative advanced breast cancer as initial endocrine-based therapy for their metastatic disease. This indication is approved under accelerated approval based on progression-free survival (PFS). Continued approval for…	L01XE33;	0.695	0.13	0.705	0.445	0.425	0	0.26	0	0.17	0.92	0.29	0.26	0.36	0
DB00867	Ritodrine Hydrochloride	This compound belongs to the class of organic compounds known as phenethylamines. These are compounds containing a phenethylamine moiety, which consists of a phenyl group substituted at the second position by an ethan-1-amine.	approved;	For the treatment and prophylaxis of premature labour	G02CA01;	0.2875	0.26	0.63	0.475	0	0.13	0.625	0.3675	0.0525	0.805	0.0525	0.7525	0.545	0.1025
DB00503	Ritonavir	An HIV protease inhibitor that works by interfering with the reproductive cycle of HIV. [PubChem]	approved;investigational;	Indicated in combination with other antiretroviral agents for the treatment of HIV-infection.	J05AE03;J05AR10;J05AX66;J05AX67;	0.61	0.415	0.52	0.405	0.795	0	0	0.505	0.82	0.795	0.26	0.45	0.35	0
DB00916	Metronidazole hydrochloride	This compound belongs to the class of organic compounds known as nitroimidazoles. These are compounds containing an imidazole ring which bears a nitro group.	approved;	For the treatment of anaerobic infections and mixed infections, surgical prophylaxis requiring anaerobic coverage, Clostridium difficile-associated diarrhea and colitis, Helicobacter pylori infection and duodenal ulcer disease, bacterial vaginosis, Giardia lamblia gastro-enteritis, amebiasis caused by Entamoeba histolytica, acne rosacea (topical treatment), and Trichomonas infections.	A01AB17;A02BD01;A02BD02;A02BD03;A02BD08;A02BD11;D06BX01;G01AF01;J01RA03;J01RA04;J01RA10;J01XD01;P01AB01;P01AB51;	0	0.04	0.34	0	0	0	0	0.585	0.41	0.78	0	0.52	0.87	0
DB01217	Anastrozole	Anastrozole is a drug indicated in the treatment of breast cancer in post-menopausal women. It is used both in adjuvant therapy (i.e. following surgery) and in metastatic breast cancer. It decreases the amount of estrogens that the body makes. Anastrozole belongs in the class of drugs known as aromatase inhibitors. It inhibits the enzyme aromatase, which is responsible for converting androgens (p…	approved;investigational;	For adjuvant treatment of hormone receptor positive breast cancer , as well as hormonal treatment of advanced breast cancer in post-menopausal women. Has also been used to treat pubertal gynecomastia and McCune-Albright syndrome; however, manufacturer states that efficacy for these indications have not been established.	L02BG03;	0.2325	0.0825	0.595	0.255	0.345	0	0.4275	0	0.47	0.7725	0.1	0.445	0.6175	0
DB00281	Lidocaine hydrochloride	This compound belongs to the class of organic compounds known as alpha amino acid amides. These are amide derivatives of alpha amino acids.	approved;vet_approved;	For production of local or regional anesthesia by infiltration techniques such as percutaneous injection and intravenous regional anesthesia by peripheral nerve block techniques such as brachial plexus and intercostal and by central neural techniques such as lumbar and caudal epidural blocks.	C01BB01;C05AD01;D04AB01;N01BB02;N01BB52;R02AD02;S01HA07;S02DA01;	0.3825	0.0925	0	0	0.4075	0	0.47	0.35875	0.49375	0	0.065	0	0	0.01875
DB00673	Aprepitant	Aprepitant, an antiemetic, is a substance P/neurokinin 1 (NK1) receptor antagonist which, in combination with other antiemetic agents, is indicated for the prevention of acute and delayed nausea and vomiting associated with initial and repeat courses of highly emetogenic cancer chemotherapy. Aprepitant is a selective high-affinity antagonist of human substance P/neurokinin 1 (NK1) receptors. Apre…	approved;investigational;	For the prevention of nausea and vomiting associated with highly emetogenic cancer chemotherapy, including high-dose cisplatin (in combination with other antiemetic agents).	A04AD12;	0	0.28	0.87	0.675	0.595	0	0.715	0.67	0.42	0.31	0.535	0.43	0.465	0.09
DB00414	Acetohexamide	A sulfonylurea hypoglycemic agent that is metabolized in the liver to 1-hydrohexamide. Acetohexamide has been discontinued in the US market.	withdrawn;	Used in the management of diabetes mellitus type 2 (adult-onset).	A10BB31;	0	0.0233333	0.616667	0.786667	0.663333	0.00333333	0.906667	0.156667	0.0933333	0.566667	0.303333	0.75	0.783333	0.00666667
DB00336	Nitrofural	A topical anti-infective agent effective against gram-negative and gram-positive bacteria. It is used for superficial wounds, burns, ulcers, and skin infections. Nitrofurazone has also been administered orally in the treatment of trypanosomiasis. [PubChem]	approved;vet_approved;	For the treatement of bacterial skin infections including pyodermas, infected dermatoses and infections of cuts, wounds, burns and ulcers due to susceptible organisms.	B05CA03;D08AF01;D09AA03;P01CC02;S01AX04;S02AA02;	0.4275	0	0.565	0	0.325	0.0075	0.6525	0.295	0.2375	0.6675	0	0.615	0	0.0075
DB00734	Risperidone	Risperidone, a benzisoxazole derivative, is an atypical antipsychotic drug with high affinity for 5-hydrotryptamine (5-HT) and dopamine D2 receptors. It is used primarily in the management of schizophrenia, inappropriate behavior in severe dementia and manic episodes associated with bipolar I disorder. Risperidone is effective for treating the positive and negative symptoms of schizophrenia owing…	approved;investigational;	For the treatment of schizophrenia in adults and in adolescents, ages 13 to 17, and for the short-term treatment of manic or mixed episodes of bipolar I disorder in children and adolescents ages 10 to 17. May also be used to manage symptoms of inappropriate behavior due to aggression and/or psychosis in patients with severe dementia.	N05AX08;	0.472	0.238	0.628	0.61	0.238	0	0.682	0.476	0.368	0	0.066	0.642	0.356	0.036
DB08877	Ruxolitinib Phosphate	This compound belongs to the class of organic compounds known as pyrrolopyrimidines. These are compounds containing a pyrrolopyrimidine moiety, which consists of a pyrrole ring fused to a pyrimidine. Pyrrole is 5-membered ring consisting of four carbon atoms and one nitrogen atom. Pyrimidine is a 6-membered ring consisting of four carbon atoms and two nitrogen centers at the 1- and 3- ring positi…	approved;	Treatment of intermediate or high-risk myelofibrosis, including primary myelofibrosis, post-polycythemia vera (post-PV) myelofibrosis and post-essential thrombocythemia (post-ET) myelofibrosis. [Lexicomp] Myeolofibrosis is the proliferation of abnormal bone marrow stem cells which cause fibrosis (the excessive formation of connective tissue).	L01XE18;	0.45125	0.38	0.88375	0.37375	0.2125	0.06875	0.4225	0	0.275	0.5525	0.08875	0.39125	0.49625	0.0625
DB00409	Remoxipride	An antipsychotic agent that is specific for dopamine D2 receptors. It has been shown to be effective in the treatment of schizophrenia. [PubChem]	approved;withdrawn;	Remoxipride is an atypical antipsychotic once used for the treatment of schizophrenia.	N05AL04;	0.49	0.493333	0.7	0.386667	0.15	0	0.496667	0.366667	0.316667	0	0	0.72	0.616667	0.123333
DB00600	Monobenzone	alkaloid catabolic process	approved;	Used topically to treat the loss of skin color (vitiligo).	D11AX13;	0.885	0.1	0.705	0	0.67	0.09	0.46	0.925	0.005	0.575	0.445	0.795	0.97	0.08
DB00315	Zolmitriptan	Zolmitriptan is a synthetic tryptamine derivative and appears as a white powder that is readily soluble in water. [Wikipedia]	approved;investigational;	For the acute treatment of adult migraine with or without auras.	N02CC03;	0.743333	0.143333	0.696667	0.376667	0.0733333	0.126667	0.42	0.52	0.553333	0	0.0466667	0.526667	0.34	0.0433333
DB00763	Methimazole	A thioureylene antithyroid agent that inhibits the formation of thyroid hormones by interfering with the incorporation of iodine into tyrosyl residues of thyroglobulin. This is done by interfering with the oxidation of iodide ion and iodotyrosyl groups through inhibition of the peroxidase enzyme. [PubChem]	approved;	For the treatment of hyperthyroidism, goiter, Graves disease and psoriasis.	H03BB02;H03BB52;	0.365	0.145	0.7825	0.5125	0.1675	0	0.5425	0.415	0.3825	0.455	0	0.3125	0.5525	0
DB09101	Elvitegravir	The metabolism of Theophylline can be increased when combined with Thyroid extract.	approved;	Elvitegravir in combination with an HIV protease inhibitor coadministered with ritonavir and with other antiretroviral drug(s) is indicated for the treatment of HIV-1 infection in antiretroviral treatment-experienced adults.	J05AR09;J05AR18;J05AX11;	0.81	0.205	0.665	0.4175	0.625	0.08	0	0.4475	0.5475	0.385	0	0.1675	0.6775	0.0925
DB01197	Captopril	Captopril is a potent, competitive inhibitor of angiotensin-converting enzyme (ACE), the enzyme responsible for the conversion of angiotensin I (ATI) to angiotensin II (ATII). ATII regulates blood pressure and is a key component of the renin-angiotensin-aldosterone system (RAAS). Captopril may be used in the treatment of hypertension.	approved;	For the treatment of essential or renovascular hypertension (usually administered with other drugs, particularly thiazide diuretics). May be used to treat congestive heart failure in combination with other drugs (e.g. cardiac glycosides, diuretics, &amp;beta;-adrenergic blockers). May improve survival in patients with left ventricular dysfunction following myocardial infarction. May be used to tr…	C09AA01;C09BA01;	0.412	0.222	0	0.334	0.252	0.01	0.568	0.33	0.514	0.582	0.022	0.256	0.586	0.018
DB01628	Etoricoxib	Etoricoxib is a new COX-2 selective inhibitor. Current therapeutic indications are: treatment of rheumatoid arthritis, osteoarthritis, ankylosing spondylitis, chronic low back pain, acute pain and gout. Like any other COX-2 selective inhibitor, Etoricoxib selectively inhibits isoform 2 of cyclo-oxigenase enzyme (COX-2). This reduces the generation of prostaglandins (PGs) from arachidonic acid.	approved;investigational;	For the treatment of rheumatoid arthritis, osteoarthritis, ankylosing spondylitis, chronic low back pain, acute pain and gout.	M01AH05;	0.6	0.42	0.825	0.71	0.24	0	0.725	0.125	0	0.615	0	0.405	0.675	0
DB01060	Amoxicillin sodium	This compound belongs to the class of organic compounds known as penicillins. These are organic compounds containing the penicillin core structure, which is structurally characterized by a penam ring bearing two methyl groups at position 2, and an amide group at position 6 [starting from the sulfur atom at position 1].	approved;vet_approved;	For the treatment of infections of the ear, nose, and throat, the genitourinary tract, the skin and skin structure, and the lower respiratory tract due to susceptible (only b-lactamase-negative) strains of &lt;i&gt;Streptococcus&lt;/i&gt; spp. (a- and b-hemolytic strains only), &lt;i&gt;S. pneumoniae&lt;/i&gt;, &lt;i&gt;Staphylococcus&lt;/i&gt; spp., &lt;i&gt;H. influenzae&lt;/i&gt;, &lt;i&gt;E. …	A02BD01;A02BD03;A02BD04;A02BD05;A02BD06;A02BD07;A02BD10;A02BD11;J01CA04;J01CR02;	0	0.115	0.56	0.2575	0.32	0.02	0	0.415	0.2375	0.41	0.0025	0.185	0.435	0.01
DB00292	Etomidate	Imidazole derivative anesthetic and hypnotic with little effect on blood gases, ventilation, or the cardiovascular system. It has been proposed as an induction anesthetic. [PubChem]	approved;	Used in the induction of general anesthesia.	N01AX07;	0.375	0.025	0.3825	0.2125	0.4575	0	0.3975	0.5	0.295	0	0	0.34	0.4	0.075
DB00890	Dienestrol	Dienestrol is a synthetic, non-steroidal estrogen. It is an estrogen receptor agonist. Estrogens work partly by increasing a normal clear discharge from the vagina and making the vulva and urethra healthy. Using or applying an estrogen relieves or lessens: dryness and soreness in the vagina, itching, redness, or soreness of the vulva. Conditions that are treated with vaginal estrogens include a g…	approved;	For use in the treatment of atrophic vaginitis and kraurosis vulvae.	G03CB01;G03CC02;	0.5225	0.14875	0.65125	0.42375	0	0.08375	0.64375	0.27125	0.53	0.5725	0.03625	0.39125	0.5975	0.08625
DB00623	Fluphenazine decanoate	This compound belongs to the class of organic compounds known as phenothiazines. These are polycyclic aromatic compounds containing a phenothiazine moiety, which is a linear tricyclic system that consists of a two benzene rings joined by a para-thiazine ring.	approved;	For management of manifestations of psychotic disorders.	N05AB02;	0.542	0.548	0.672	0.452	0.716	0.112	0.298	0.41	0.334	0	0.33	0.564	0.576	0.052
DB01053	Benzylpenicillin potassium	This compound belongs to the class of organic compounds known as penicillins. These are organic compounds containing the penicillin core structure, which is structurally characterized by a penam ring bearing two methyl groups at position 2, and an amide group at position 6 [starting from the sulfur atom at position 1].	approved;vet_approved;	For use in the treatment of severe infections caused by penicillin G-susceptible microorganisms when rapid and high penicillin levels are required such as in the treatment of septicemia, meningitis, pericarditis, endocarditis and severe pneumonia.	J01CE01;S01AA14;	0.31	0.2225	0.63	0.4575	0.06	0.0575	0	0.1275	0.6425	0.73	0.045	0.325	0	0.135
DB00252	Phenytoin sodium	This compound belongs to the class of organic compounds known as phenylhydantoins. These are heterocyclic aromatic compounds containing an imiazolidinedione moiety substituted by a phenyl group.	approved;vet_approved;	For the control of generalized tonic-clonic (grand mal) and complex partial (psychomotor, temporal lobe) seizures and prevention and treatment of seizures occurring during or following neurosurgery.	N03AB02;N03AB52;	0.513333	0.506667	0.676667	0.713333	0.36	0.0233333	0.493333	0.72	0.523333	0	0.05	0.226667	0.446667	0.0533333
DB08881	Vemurafenib	Vemurafenib is a BRAF enzyme inhibitor developed by Plexxikon and Genentech for the treatment of late-stage melanoma. [Wikipedia] The cobas? 4800 BRAF B600 mutation test provided by Roche Molecular Systems is the diagnostic test to confirm eligibility for treatment. FDA approved on August 17, 2011 under the company Hoffmann La Roche.	approved;	Treatment of unresectable or metastatic melanoma in patients with the BRAF-V600 mutation.	L01XE15;	0.26	0.535	0.94	0.49	0.415	0	0.095	0	0.025	0.06	0.205	0.03	0.285	0.0525
DB02300	Calcipotriol hydrate	This compound belongs to the class of organic compounds known as triterpenoids. These are terpene molecules containing 8 isoprene units.	approved;	For the treatment of moderate plaque psoriasis in adults.	D05AX02;D05AX52;	0.7675	0.4175	0.4575	0	0.045	0	0.2075	0.4825	0	0.51	0.3675	0.4	0.1325	0.0575
DB00253	Medrysone	Medrysone is a corticosteroid used in ophthalmology. [Wikipedia]	approved;	For the treatment of allergic conjunctivitis, vernal conjunctivitis, episcleritis, and epinephrine sensitivity.	S01BA08;	0.583333	0.0933333	0.591111	0.771111	0.323333	0.101111	0.552222	0.435556	0.444444	0.548889	0.0133333	0.59	0	0.117778
DB00845	Clofazimine	A fat-soluble riminophenazine dye used for the treatment of leprosy. It has been used investigationally in combination with other antimycobacterial drugs to treat Mycobacterium avium infections in AIDS patients. Clofazimine also has a marked anti-inflammatory effect and is given to control the leprosy reaction, erythema nodosum leprosum. (From AMA Drug Evaluations Annual, 1993, p1619)	approved;investigational;	For the treatment of lepromatous leprosy, including dapsone-resistant lepromatous leprosy and lepromatous leprosy complicated by erythema nodosum leprosum.	J04BA01;	0.73	0.105	0.641667	0.635	0.421667	0.0716667	0	0.496667	0.178333	0.768333	0.065	0.398333	0.573333	0.0333333
DB00328	Indomethacin sodium	This compound belongs to the class of organic compounds known as benzoylindoles. These are organic compounds containing an indole attached to a benzoyl moiety through the acyl group.	approved;investigational;	For moderate to severe rheumatoid arthritis including acute flares of chronic disease, ankylosing spondylitis, osteoarthritis, acute painful shoulder (bursitis and/or tendinitis) and acute gouty arthritis.	C01EB03;M01AB01;M01AB51;M02AA23;S01BC01;S01CC02;	0.916	0.138	0	0.4	0.2	0.01	0.43	0.264	0	0.31	0.014	0.714	0	0
DB00806	Pentoxifylline	A methylxanthine derivative that inhibits phosphodiesterase and affects blood rheology. It improves blood flow by increasing erythrocyte and leukocyte flexibility. It also inhibits platelet aggregation. Pentoxifylline modulates immunologic activity by stimulating cytokine production. [PubChem]	approved;investigational;	For the treatment of patients with intermittent lameness or immobility arising from chronic occlusive arterial disease of the limbs.	C04AD03;	0.4625	0.378333	0	0.569167	0.195	0.0816667	0.683333	0.401667	0.540833	0.818333	0.164167	0.445	0.589167	0.180833
DB00855	Aminolevulinic acid hydrochloride	This compound belongs to the class of organic compounds known as delta amino acids and derivatives. These are compounds containing a carboxylic acid group and an amino group at the C5 carbon atom.	approved;	Aminolevulinic acid plus blue light illumination using a blue light photodynamic therapy illuminator is indicated for the treatment of minimally to moderately thick actinic keratoses of the face or scalp.	L01XD04;	0.935	0.18	0.71	0.995	0.54	0.5	0.435	0	0.695	0.365	0	0.965	0.91	0.34
DB01047	Fluocinonide	A topical glucocorticoid used in the treatment of eczema. [PubChem]	approved;investigational;	A topical anti-inflammatory product for the relief of the inflammatory and pruritic manifestations of corticosteroid-responsive dermatoses.	C05AA11;D07AC08;D07CC05;	0.94	0.183333	0	0	0.0633333	0.346667	0.493333	0.406667	0.26	0.296667	0	0.896667	0.61	0.28
DB01595	Nitrazepam	A benzodiazepine derivative used as an anticonvulsant and hypnotic.	approved;	Used to treat short-term sleeping problems (insomnia), such as difficulty falling asleep, frequent awakenings during the night, and early-morning awakening.	N05CD02;	0.72	0.2975	0.73	0.945	0.1375	0.0725	0.875	0.255	0.1425	0	0.1425	0.655	0.8025	0.1475
DB06151	Acetylcysteine amide	This compound belongs to the class of organic compounds known as n-acyl-aliphatic-alpha amino acids. These are alpha amino acids carrying a N-acylated aliphatic chain.	approved;	Acetylcysteine is used mainly as a mucolytic and in the management of paracetamol (acetaminophen) overdose.	R05CB01;S01XA08;V03AB23;	0.433333	0.126667	0.856667	0.526667	0.0733333	0.27	0.65	0.266667	0.52	0.643333	0.0433333	0	0	0
DB00908	Quinidine gluconate	This compound belongs to the class of organic compounds known as cinchona alkaloids. These are alkaloids structurally characterized by the presence of the cinchonan skeleton, which consists of a quinoline linked to an azabicyclo[2.2.2]octane moiety.	approved;	For the treatment of ventricular pre-excitation and cardiac dysrhythmias	C01BA01;C01BA51;C01BA71;	0.495	0.2075	0	0.54	0.485	0	0.525	0.405	0.6775	0.59	0.1475	0.4425	0.68	0
DB00309	Vindesine Sulfate	This compound belongs to the class of organic compounds known as vinca alkaloids. These are alkaloids with a dimeric chemical structure composed of an indole nucleus (catharanthine), and a dihydroindole nucleus (vindoline), joined together.	approved;	For the treatment of acute leukaemia, malignant lymphoma, Hodgkin's disease, acute erythraemia and acute panmyelosis	L01CA03;	0.5375	0.005	0.4775	0.4625	0.585	0.005	0.585	0	0.2075	0.2725	0.77	0.075	0.1725	0
DB01029	Irbesartan	Irbesartan is an angiotensin receptor blocker (ARB) used mainly for the treatment of hypertension. It competes with angiotensin II for binding at the AT1 receptor subtype. Unlike ACE inhibitors, ARBs do not have the adverse effect of dry cough. The use of ARBs is pending revision due to findings from several clinical trials suggesting that this class of drugs may be associated with a small increa…	approved;investigational;	For the treatment of hypertension, as well as diabetic nephropathy with an elevated serum creatinine and proteinuria (&amp;gt;300 mg/day) in patients with type 2 diabetes and hypertension. Irbesartan is also used as a second line agent in the treatment of congestive heart failure.	C09CA04;C09DA04;C09DB05;	0.4225	0.03	0	0.2175	0.0225	0	0.09	0.7	0.215	0.3575	0.015	0.185	0.1675	0
DB00811	Ribavirin monophosphate	This compound belongs to the class of organic compounds known as triazole ribonucleosides and ribonucleotides. These are nucleoside derivatives containing a ribose (or deoxyribose) moiety which is N-glycosylated to a triazole. Nucleotides have a phosphate group linked to the C5 carbon of the ribose (or deoxyribose) moiety.	approved;	For the treatment of chronic hepatitis C and for respiratory syncytial virus (RSV).	J05AB04;	0.725	0.265	0.025	0.815	0.895	0.035	0	0.625	0.84	0.87	0.08	0.86	0.5	0.045
DB00175	Pravastatin Sodium	This compound belongs to the class of organic compounds known as carbocyclic fatty acids. These are fatty acids containing a carbocylic ring .	approved;	For the treatment of hypercholesterolemia and to reduce the risk of cardiovascular disease.	C10AA03;C10BA03;C10BX02;	0.39875	0.2275	0	0.42	0.4125	0.00625	0.74125	0.4875	0.70375	0.9275	0.03	0.39125	0.45	0.0875
DB01101	Capecitabine	Capecitabine is an orally-administered chemotherapeutic agent used in the treatment of metastatic breast and colorectal cancers. Capecitabine is a prodrug, that is enzymatically converted to fluorouracil (antimetabolite) in the tumor, where it inhibits DNA synthesis and slows growth of tumor tissue.	approved;investigational;	For the treatment of patients with metastatic breast cancer resistant to both paclitaxel and an anthracycline-containing chemotherapy regimen. May also be used in combination with docetaxel for the treatment of metastatic breast cancer in patients who have failed to respond to, or recurred or relasped during or following anthracycline-containing chemotherapy. Capecitabine is used alone as an adju…	L01BC06;	0.19	0.115	0.7125	0.2575	0.03	0	0.6375	0	0.4025	0.59	0.01	0.4	0.5375	0
DB00459	Acitretin	An oral retinoid effective in the treatment of psoriasis. It is the major metabolite of etretinate with the advantage of a much shorter half-life when compared with etretinate. [PubChem]	approved;	For the treatment of severe psoriasis in adults.	D05BB02;	0.945	0.53375	0.56625	0	0.54125	0.0325	0.39125	0.78125	0.49875	0.40375	0.205	0.69875	0.42625	0
DB00588	Fluticasone Propionate	Fluticasone propionate, a medium-potency synthetic corticosteroid, is used topically to relieve inflammatory and pruritic symptoms of dermatoses and psoriasis, intranasally to manage symptoms of allergic and non-allergic rhinitis, and orally for the treatment of asthma. Fluticasone proprionate is marketed under several different brand names such as Flonase?. Fluticasone propionate is also availab…	approved;	Fluticasone propionate, a medium-potency synthetic corticosteroid, is used topically to relieve inflammatory and pruritic symptoms of dermatoses and psoriasis, intranasally to manage symptoms of allergic and non-allergic rhinitis, and orally for the maintenance treatment of asthma as prophylactic therapy and for patients requiring oral corticosteroid therapy for asthma.	D07AC17;R01AD08;R01AD58;R03AK06;R03AK11;R03BA05;	0.411111	0.07	0.497778	0	0.173333	0.136667	0.0822222	0.284444	0.137778	0.416667	0.05	0	0.528889	0.0277778
DB00250	Dapsone	A sulfone active against a wide range of bacteria but mainly employed for its actions against mycobacterium leprae. Its mechanism of action is probably similar to that of the sulfonamides which involves inhibition of folic acid synthesis in susceptible organisms. It is also used with pyrimethamine in the treatment of malaria. (From Martindale, The Extra Pharmacopoeia, 30th ed, p157-8)	approved;investigational;	For the treatment and management of leprosy and dermatitis herpetiformis.	D10AX05;J04BA02;	0.29	0.38	0.886667	0	0.286667	0.0966667	0	0.34	0.433333	0.656667	0.0333333	0.406667	0.616667	0.31
DB00996	Gabapentin	Gabapentin (brand name Neurontin) is a medication originally developed for the treatment of epilepsy. Presently, gabapentin is widely used to relieve pain, especially neuropathic pain. Gabapentin is well tolerated in most patients, has a relatively mild side-effect profile, and passes through the body unmetabolized.	approved;investigational;	For the management of postherpetic neuralgia in adults and as adjunctive therapy in the treatment of partial seizures with and without secondary generalization in patients over 12 years of age with epilepsy.	N03AX12;	0.865	0.06	0.95	0.66	0.09	0.275	0.72	0.35	0.31	0	0.1	0.9	0.87	0.115
DB01140	Cefadroxil hemihydrate	This compound belongs to the class of organic compounds known as cephalosporins. These are compounds containing a 1,2-thiazine fused to a 2-azetidinone to for a oxo-5-thia-1-azabicyclo[4.2.0]oct-2-ene-2-carboxylic acid moiety or a derivative thereof.	approved;vet_approved;withdrawn;	For the treatment of the following infections (skin, UTI, ENT) caused by; &lt;i&gt;S. pneumoniae, H. influenzae, staphylococci, S. pyogenes&lt;/i&gt; (group A beta-hemolytic streptococci), &lt;i&gt;E. coli, P. mirabilis, Klebsiella&lt;/i&gt; sp, coagulase-negative staphylococci and &lt;i&gt;Streptococcus pyogenes&lt;/i&gt;	J01DB05;	0.706667	0.116667	0.93	0.586667	0.0433333	0.51	0	0.386667	0.793333	0.83	0.0833333	0.68	0.266667	0.246667
DB01083	Orlistat	Orlistat is a drug designed to treat obesity. Its primary function is preventing the absorption of fats from the human diet, thereby reducing caloric intake. Orlistat works by inhibiting pancreatic lipase, an enzyme that breaks down triglycerides in the intestine. Without this enzyme, triglycerides from the diet are prevented from being hydrolyzed into absorbable free fatty acids and are excreted…	approved;investigational;	For obesity management including weight loss and weight maintenance when used in conjunction with a reduced-calorie diet. Also used to reduce the risk for weight regain after prior weight loss. Use of orlistat is pending revision due to reports of liver-related adverse events.	A08AB01;	0	0.0725	0.505	0.5325	0.3425	0	0.2475	0.7025	0.06	0.305	0.45	0.7075	0.0825	0
DB00199	Erythromycin estolate	This compound belongs to the class of organic compounds known as macrolides and analogues. These are organic compounds containing a lactone ring of at least twelve members.	approved;vet_approved;	For use in the treatment of infections caused by susceptible strains of microorganisms in the following diseases: respiratory tract infections (upper and lower) of mild to moderate degree, pertussis (whooping cough), as adjunct to antitoxin in infections due to &lt;i&gt;Corynebacterium diphtheriae&lt;/i&gt;, in the treatment of infections due to &lt;i&gt;Corynebacterium minutissimum&lt;/i&gt;, in…	D10AF02;D10AF52;J01FA01;S01AA17;	0.5925	0.26	0.5475	0	0.4575	0.075	0	0.53	0.4425	0.6125	0.25	0.3725	0	0.0275
DB00903	Ethacrynate sodium	This compound belongs to the class of organic compounds known as phenoxyacetic acid derivatives. These are compounds containing an anisole where the methane group is linked to an acetic acid or a derivative.	approved;	For the treatment of high blood pressure and edema caused by diseases like congestive heart failure, liver failure, and kidney failure.	C03CC01;	0.3575	0.16	0	0.235	0.3025	0.02	0.53	0.4225	0.3975	0.54	0.0075	0.3075	0.525	0
DB00317	Gefitinib	Gefitinib (originally coded ZD1839) is a drug used in the treatment of certain types of cancer. Acting in a similar manner to erlotinib (marketed as Tarceva), gefitinib selectively targets the mutant proteins in malignant cells. It is marketed by AstraZeneca under the trade name Iressa. [Wikipedia]	approved;investigational;	For the continued treatment of patients with locally advanced or metastatic non-small cell lung cancer after failure of either platinum-based or docetaxel chemotherapies.	L01XE02;	0.297273	0.235455	0.704545	0.512727	0.282727	0.0790909	0.507273	0	0.273636	0.723636	0.197273	0.304545	0.448182	0.100909
DB00513	Aminocaproic Acid	An antifibrinolytic agent that acts by inhibiting plasminogen activators which have fibrinolytic properties. [PubChem]	approved;investigational;	For use in the treatment of excessive postoperative bleeding.	B02AA01;	0.185	0	0.625	0.98	0.79	0	0.48	0.455	0.55	0.75	0.335	0.395	0.705	0.005
DB00396	Progesterone	The major progestational steroid that is secreted primarily by the corpus luteum and the placenta. Progesterone acts on the uterus, the mammary glands, and the brain. It is required in embryo implantation, pregnancy maintenance, and the development of mammary tissue for milk production. Progesterone, converted from pregnenolone, also serves as an intermediate in the biosynthesis of gonadal steroi…	approved;vet_approved;	For progesterone supplementation or replacement as part of an Assisted Reproductive Technology (ART) treatment for infertile women with progesterone deficiency and for the treatment of secondary amenorrhea. Also used for the reduction of the incidence of endometrial hyperplasia and the attendant risk of endometrial carcinoma in postmenopausal women receiving estrogen replacement therapy, as well …	G03DA04;G03FA04;	0.36	0.0875	0.5875	0.6175	0	0.01	0.41	0.6075	0.3825	0.795	0.09	0.46	0.6425	0.0825
DB00461	Nabumetone	Voriconazole may increase the photosensitizing activities of Verteporfin.	approved;	For acute and chronic treatment of signs and symptoms of osteoarthritis and rheumatoid arthritis.	M01AX01;	0.616667	0.56	0.713333	0.406667	0.876667	0.0866667	0.683333	0.476667	0	0.666667	0.246667	0.416667	0.643333	0.18
DB08916	Afatinib Dimaleate	This compound belongs to the class of organic compounds known as quinazolinamines. These are heterocyclic aromatic compounds containing a quianazoline moiety substituted by one or more amine groups.	approved;	Afatinib is a kinase inhibitor indicated for the first-line treatment of patient with metastatic non-small cell lung cancer (NSCLC) whose tumours have epidermal growth factor receptor (EGFR) exon 19 deletions or exon 21 (L858R) substitution mutations as detected by an FDA-approved test.	L01XE13;	0.685	0.325	0.7175	0.68	0.2725	0.0325	0.5275	0	0.215	0.405	0.3025	0.3675	0.3175	0.0225
DB00844	Nalbuphine hydrochloride	This compound belongs to the class of organic compounds known as morphinans. These are polycyclic compounds with a four-ring skeleton with three condensed six-member rings forming a partially hydrogenated phenanthrene moiety, one of which is aromatic while the two others are alicyclic.	approved;	For the relief of moderate to severe pain.	N02AF02;	0.53	0.33	0.93	0.21	0.685	0.09	0.61	0.325	0.61	0	0.025	0.77	0.47	0.015
DB01166	Cilostazol	Cilostazol is a medication used in the alleviation of the symptom of intermittent claudication in individuals with peripheral vascular disease. It is manufactured by Otsuka Pharmaceutical Co. under the trade name Pletal. Although drugs similar to cilostazol have increased the risk of death in patients with congestive heart failure, studies of significant size have not addressed people without the…	approved;	For the reduction of symptoms of intermittent claudication (pain in the legs that occurs with walking and disappears with rest).	B01AC23;	0.551667	0	0.663333	0.56	0.14	0.0883333	0.653333	0.426667	0.235	0.326667	0.0116667	0.486667	0.516667	0.133333
DB00235	Milrinone Lactate	This compound belongs to the class of organic compounds known as bipyridines and oligopyridines. These are organic compounds containing two pyridine rings linked to each other.	approved;	Indicated for the treatment of congestive heart failure.	C01CE02;	0.65	0.49	0	0.58	0.316667	0.0466667	0.626667	0.516667	0.573333	0.766667	0.19	0.873333	0.733333	0.0566667
DB01605	Pivmecillinam	Pivmecillinam is a mecillinam prodrug, a pivaloyloxymethyl ester of amdinocillin that is well absorbed orally, but broken down to amdinocillin in the intestinal mucosa. It is active against gram-negative organisms and used as for amdinocillin. [PubChem]	approved;	Used to treat infections due to mecillinam-sensitive organisms such as urinary tract infections, salmonellosis and typhoid fever.	J01CA08;	0.37	0.12	0.82	0.435	0.6	0	0	0.68	0.63	0.65	0.04	0.445	0.515	0.34
DB00502	Haloperidol decanoate	This compound belongs to the class of organic compounds known as phenylpiperidines. These are compounds containing a phenylpiperidine skeleton, which consists of a piperidine bound to a phenyl group.	approved;	For the management of psychotic disorders (eg. schizophrenia) and delirium, as well as to control tics and vocal utterances of Tourette's syndrome (Gilles de la Tourette's syndrome). Also used for the treatment of severe behavioural problems in children with disrubtive behaviour disorder or ADHD (attention-deficit hyperactivity disorder). Haloperidol has been used in the prevention and control of…	N05AD01;	0.306667	0.183333	0.56	0.296667	0.156667	0.0233333	0.423333	0.456667	0.466667	0	0.0766667	0.29	0.466667	0.03
DB00722	Lisinopril	Lisinopril is a potent, competitive inhibitor of angiotensin-converting enzyme (ACE), the enzyme responsible for the conversion of angiotensin I (ATI) to angiotensin II (ATII). ATII regulates blood pressure and is a key component of the renin-angiotensin-aldosterone system (RAAS). Lisinopril may be used to treat hypertension and symptomatic congestive heart failure, to improve survival in certain…	approved;investigational;	For the treatment of hypertension and symptomatic congestive heart failure. May be used in conjunction with thrombolytic agents, aspirin and/or &amp;beta;-blockers to improve survival in hemodynamically stable individuals following myocardial infarction. May be used to slow the progression of renal disease in hypertensive patients with diabetes mellitus and microalbuminuria or overt nephropathy.	C09AA03;C09BA03;C09BB03;C10BX07;	0.693333	0.09	0	0.636667	0.0366667	0	0.533333	0.143333	0.496667	0.703333	0.0933333	0.356667	0.636667	0.0633333
DB00876	Eprosartan mesylate	This compound belongs to the class of organic compounds known as benzoic acids. These are organic Compounds containing a benzene ring which bears at least one carboxyl group.	approved;	For the management of hypertension alone or in combination with other classes of antihypertensive agents. Also used as a first-line agent in the treatment of diabetic nephropathy, as well as a second-line agent in the treatment of congestive heart failure (only in those intolerant of ACE inhibitors).	C09CA02;C09DA02;	0.505	0.1	0	0.54	0.03	0.02	0.245	0.835	0.43	0.625	0	0.235	0.415	0
DB00484	Brimonidine Tartrate	This compound belongs to the class of organic compounds known as quinoxalines. These are compounds containing a quinoxaline moiety, a bicyclic heterocycle made up of a benzene ring fused to a pyrazine ring.	approved;	The ophthalmic solution is indicated for patients with open-angle glaucoma or ocular hypertension to lower intraocular pressure. The topical gel is indicated for the treatment of persistent (nontransient) facial erythema of rosacea in adults 18 years or older.	D11AX21;S01EA05;	0.54125	0.1875	0.73625	0	0.46625	0.19375	0.585	0.38625	0.47625	0.6825	0.06	0.54	0	0.1475
DB00415	Ampicillin sodium	This compound belongs to the class of organic compounds known as penicillins. These are organic compounds containing the penicillin core structure, which is structurally characterized by a penam ring bearing two methyl groups at position 2, and an amide group at position 6 [starting from the sulfur atom at position 1].	approved;vet_approved;	For treatment of infection (Respiratory, GI, UTI and meningitis) due to E. coli, P. mirabilis, enterococci, Shigella, S. typhosa and other Salmonella, nonpenicillinase-producing N. gononhoeae, H. influenzae, staphylococci, streptococci including streptoc	J01CA01;J01CA51;J01CR01;S01AA19;	0.635	0.315	0.585	0.53	0.15	0	0	0.23	0.665	0.33	0	0.17	0	0
DB00378	Dydrogesterone	A synthetic progestational hormone with no androgenic or estrogenic properties. Unlike many other progestational compounds, dydrogesterone produces no increase in temperature and does not inhibit ovulation. [PubChem]	approved;withdrawn;	Used to treat irregular duration of cycles and irregular occurrence and duration of periods caused by progesterone deficiency. Also used to prevent natural abortion in patients who have a history of habitual abortions.	G03DB01;G03FA14;G03FB08;	0.16	0.09	0.735	0.785	0	0	0.62	0.535	0.44	0.675	0.1	0.535	0.735	0.015
DB00245	Benzatropine mesylate	This compound belongs to the class of organic compounds known as diphenylmethanes. These are compounds containing a diphenylmethane moiety, which consists of a methane wherein two hydrogen atoms are replaced by two phenyl groups.	approved;	For use as an adjunct in the therapy of all forms of parkinsonism and also for use in the control of extrapyramidal disorders due to neuroleptic drugs.	N04AC01;	0.16	0.135	0.69	0.38	0.285	0	0.84	0.26	0.705	0	0.12	0.55	0.815	0.01
DB06144	Sertindole	Sertindole, a neuroleptic, is one of the newer antipsychotic medications available. Serdolect is developed by the Danish pharmaceutical company H. Lundbeck. Like the other atypical antipsychotics, it has activity at dopamine and serotonin receptors in the brain. It is used in the treatment of schizophrenia. It is classified chemically as a phenylindole derivative. It was first marketed in 1996 in…	approved;withdrawn;	Used in the treatment of schizophrenia.	N05AE03;	0.216667	0.166667	0.55	0.516667	0.683333	0	0.266667	0.75	0.0166667	0	0.786667	0.22	0.483333	0.00666667
DB00864	Tacrolimus hydrate	This compound belongs to the class of organic compounds known as macrolide lactams. These are cyclic polyketides containing both a cyclic amide and a cyclic ester group.	approved;investigational;	For use after allogenic organ transplant to reduce the activity of the patient's immune system and so the risk of organ rejection. It was first approved by the FDA in 1994 for use in liver transplantation, this has been extended to include kidney, heart, small bowel, pancreas, lung, trachea, skin, cornea, and limb transplants. It has also been used in a topical preparation in the treatment of sev…	D11AH01;L04AD02;	0.755	0.455	0.755	0	0.365	0	0.21	0	0.06	0.62	0.01	0.33	0.26	0
DB01175	Escitalopram	Escitalopram, the &lt;i&gt;S&lt;/i&gt;-enantiomer of citalopram, belongs to a class of antidepressant agents known as selective serotonin-reuptake inhibitors (SSRIs). Despite distinct structural differences between compounds in this class, SSRIs possess similar pharmacological activity. As with other antidepressant agents, several weeks of therapy may be required before a clinical effect is seen.…	approved;investigational;	Labeled indications include major depressive disorder (MDD) and generalized anxiety disorder (GAD). Unlabeled indications include treatment of mild dementia-associated agitation in nonpsychotic patients.	N06AB10;	0.2375	0.0775	0.5275	0.2525	0.3125	0	0.5025	0.3775	0.295	0	0	0.1675	0.365	0
DB00915	Amantadine hydrochloride	This compound belongs to the class of organic compounds known as cyclohexylamines. These are organic compounds containing a cyclohexylamine moiety, which consist of a cyclohexane ring attached to an amine group.	approved;	For the chemoprophylaxis, prophylaxis, and treatment of signs and symptoms of infection caused by various strains of influenza A virus. Also for the treatment of parkinsonism and drug-induced extrapyramidal reactions.	N04BB01;	0.53	0.575	0.615	0.175	0.585	0	0.77	0.53	0.75	0	0.025	0.365	0.235	0.01
DB01238	Aripiprazole lauroxil	This compound belongs to the class of organic compounds known as phenylpiperazines. These are compounds containing a phenylpiperazine skeleton, which consists of a piperazine bound to a phenyl group.	approved;investigational;	For the treatment of schizophrenia and related psychotic disorders.	N05AX12;	0.21	0.0225	0.4025	0.21	0.0875	0	0.1675	0.3525	0.08	0	0.0375	0.1325	0.1825	0
DB00970	Dactinomycin	A compound composed of a two cyclic peptides attached to a phenoxazine that is derived from streptomyces parvullus. It binds to DNA and inhibits RNA synthesis (transcription), with chain elongation more sensitive than initiation, termination, or release. As a result of impaired mRNA production, protein synthesis also declines after dactinomycin therapy. (From AMA Drug Evaluations Annual, 1993, p2…	approved;	For the treatment of Wilms' tumor, childhood rhabdomyosarcoma, Ewing's sarcoma and metastatic, nonseminomatous testicular cancer as part of a combination chemotherapy and/or multi-modality treatment regimen	L01DA01;	0.695	0	0.53	0.655	0.38	0	0.825	0	0.495	0.77	0	0.06	0.485	0
DB00498	Phenindione	An indandione that has been used as an anticoagulant. Phenindione has actions similar to warfarin, but it is now rarely employed because of its higher incidence of severe adverse effects. (From Martindale, The Extra Pharmacopoeia, 30th ed, p234)	approved;	For the treatment of pulmonary embolism, cardiomyopathy, atrial fibrillation and flutter, cerebral embolism, mural thrombosis, and thrombophili. Also used for anticoagulant prophylaxis.	B01AA02;	0.18	0	0.825	0.59	0.05	0	0.495	0.165	0.805	0.545	0.06	0.48	0.87	0
DB00452	Framycetin sulfate	This compound belongs to the class of organic compounds known as amino sugars. These are sugars having one alcoholic hydroxy group replaced by an amino group; systematically known as x-amino-x-deoxymonosaccharides. These compounds do not include Glycosylamines.	approved;	For the treatment of bacterial blepharitis, bacterial bonjunctivitis, corneal injuries, corneal ulcers and meibomianitis. For the prophylaxis of ocular infections following foreign body removal	D09AA01;R01AX08;S01AA07;	0.725	0.08	0.685	0	0.26	0	0.705	0.29	0.435	0.875	0.02	0	0	0.12
DB00671	Cefixime trihydrate	This compound belongs to the class of organic compounds known as cephalosporins. These are compounds containing a 1,2-thiazine fused to a 2-azetidinone to for a oxo-5-thia-1-azabicyclo[4.2.0]oct-2-ene-2-carboxylic acid moiety or a derivative thereof.	approved;	For use in the treatment of the following infections when caused by susceptible strains of the designated microorganisms: (1) uncomplicated urinary tract infections caused by &lt;i&gt;Escherichia coli&lt;/i&gt; and &lt;i&gt;Proteus mirabilis&lt;/i&gt;, (2) otitis media caused by &lt;i&gt;Haemophilus influenzae&lt;/i&gt; (beta-lactamase positive and negative strains), &lt;i&gt;Moraxella catarrhali…	J01DD08;	0.42	0.19	0.645	0.895	0.305	0	0	0.59	0.38	0.535	0.135	0.385	0.69	0.015
DB00549	Zafirlukast	nucleic acid phosphodiester bond hydrolysis	approved;investigational;	For the prophylaxis and chronic treatment of asthma.	R03DC01;	0.959	0.276	0.509	0.553	0.135	0.003	0.303	0.4	0.374	0.181	0.062	0	0.236	0.046
DB01144	Diclofenamide	A carbonic anhydrase inhibitor that is used in the treatment of glaucoma. [PubChem]	approved;	For adjunctive treatment of: chronic simple (open-angle) glaucoma, secondary glaucoma, and preoperatively in acute angle-closure glaucoma where delay of surgery is desired in order to lower intraocular pressure	S01EC02;	0.495	0.126667	0.591667	0.466667	0.215	0.01	0.353333	0.44	0.383333	0.795	0.00833333	0.44	0	0.085
DB00564	Carbamazepine	An anticonvulsant used to control grand mal and psychomotor or focal seizures. Its mode of action is not fully understood, but some of its actions resemble those of phenytoin; although there is little chemical resemblance between the two compounds, their three-dimensional structure is similar. [PubChem]	approved;investigational;	For the treatment of epilepsy and pain associated with true trigeminal neuralgia.	N03AF01;	0.607273	0.352727	0.674545	0.677273	0.392727	0.162727	0.413636	0.454545	0.335455	0	0.209091	0.551818	0.629091	0.0936364
DB01599	Probucol	A drug used to lower LDL and HDL cholesterol yet has little effect on serum-triglyceride or VLDL cholesterol. (From Martindale, The Extra Pharmacopoeia, 30th ed, p993).	approved;	Used to lower LDL and HDL cholesterol.	C10AX02;	0.423333	0.2	0	0.236667	0.376667	0	0.75	0.246667	0.436667	0.706667	0.00333333	0.743333	0.603333	0
DB00194	Vidarabine	A nucleoside antibiotic isolated from Streptomyces antibioticus. It has some antineoplastic properties and has broad spectrum activity against DNA viruses in cell cultures and significant antiviral activity against infections caused by a variety of viruses such as the herpes viruses, the vaccinia VIRUS and varicella zoster virus. [PubChem]	approved;	For treatment of chickenpox - varicella, herpes zoster and herpes simplex	J05AB03;S01AD06;	0.258333	0.278333	0.698333	0.325	0.463333	0.166667	0	0.583333	0.241667	0.683333	0.183333	0.233333	0	0.17
DB00320	Dihydroergotamine mesylate	This compound belongs to the class of organic compounds known as ergotamines, dihydroergotamines, and derivatives. These are organic compounds containing an ergotamine moiety, which is structurally characterized by a benzyl substituent attached to the piperazine ring of the ergopeptine backbone.	approved;	For the acute treatment of migraine headaches with or without aura and the acute treatment of cluster headache episodes.	N02CA01;N02CA51;	0.55	0.01	0.87	0.75	0.57	0	0.775	0.13	0.465	0	0.05	0.665	0.885	0.025
DB00645	Dyclonine hydrochloride	This compound belongs to the class of organic compounds known as phenylpropylamines. These are compounds containing a phenylpropylamine moiety, which consists of a phenyl group substituted at the third carbon by an propan-1-amine.	approved;	Used to provide topical anesthesia of accessible mucous membranes prior to examination, endoscopy or instrumentation, or other procedures involving the esophagus, larynx, mouth, pharynx or throat, respiratory tract or trachea, urinary tract, or vagina. Also used to suppress the gag reflex and/or other laryngeal and esophageal reflexes to facilitate dental examination or procedures (including oral…	N01BX02;R02AD04;	0.785	0.085	0.61	0.715	0.075	0	0.645	0.515	0.615	0	0.105	0	0.395	0
DB00495	Zidovudine	A dideoxynucleoside compound in which the 3&amp;#39;-hydroxy group on the sugar moiety has been replaced by an azido group. This modification prevents the formation of phosphodiester linkages which are needed for the completion of nucleic acid chains. The compound is a potent inhibitor of HIV replication, acting as a chain-terminator of viral DNA during reverse transcription. It improves immunolo…	approved;	Used in combination with other antiretroviral agents for the treatment of human immunovirus (HIV) infections.	J05AF01;J05AR01;J05AR04;J05AR05;	0.636	0.036	0.626	0.608	0.436	0.132	0	0.308	0.566	0.63	0.17	0.374	0.782	0.038
DB01119	Diazoxide	A benzothiadiazine derivative that is a peripheral vasodilator used for hypertensive emergencies. It lacks diuretic effect, apparently because it lacks a sulfonamide group. [PubChem]	approved;	Used parentally to treat hypertensive emergencies. Also used to treat hypoglycemia secondary to insulinoma.	C02DA01;V03AH01;	0.41	0.0725	0	0.6225	0.485	0.0025	0.565	0.3325	0.515	0.63	0.1125	0.11	0.58	0
DB01143	Amifostine trihydrate	This compound belongs to the class of organic compounds known as organothiophosphorus compounds. These are organic derivatives of thiophosphonic acid, thiophosphoric acid, dithiophosphoric acid, or phosphorotrithioic acid, or derivatives thereof. Thiophosphonic acid, dithiophosphoric acid, thiophosphoric acid, and phosphorotrithioic acid are thiophosphorus compounds with the formula OP(O)(=S), OP…	approved;investigational;	For reduction in the cumulative renal toxicity in patients with ovarian cancer (using cisplatin) and moderate to severe xerostomia in patients undergoing post-operative radiation treatment for head and neck cancer.	V03AF05;	0.585	0.5525	0.4525	0.5975	0.16	0.1225	0.555	0.3275	0.23	0.675	0.0125	0.1075	0.4725	0
DB00966	Telmisartan	Telmisartan is an angiotensin II receptor antagonist (ARB) used in the management of hypertension. Generally, angiotensin II receptor blockers (ARBs) such as telmisartan bind to the angiotensin II type 1 (AT1) receptors with high affinity, causing inhibition of the action of angiotensin II on vascular smooth muscle, ultimately leading to a reduction in arterial blood pressure. Recent studies sugg…	approved;investigational;	Used alone or in combination with other classes of antihypertensives for the treatment of hypertension. Also used in the treatment of diabetic nephropathy in hypertensive patients with type 2 diabetes mellitus, as well as the treatment of congestive heart failure (only in patients who cannot tolerate ACE inhibitors).	C09CA07;C09DA07;C09DB04;	0.796	0.25	0	0.174	0.404	0.04	0.28	0.504	0.448	0.2	0.134	0.314	0.354	0
DB00207	Azithromycin dihydrate	This compound belongs to the class of organic compounds known as macrolides and analogues. These are organic compounds containing a lactone ring of at least twelve members.	approved;	For the treatment of patients with mild to moderate infections caused by susceptible strains of the designated microorganisms in the specific conditions: &lt;i&gt;H. influenzae&lt;/i&gt;, &lt;i&gt;M. catarrhalis&lt;/i&gt;, &lt;i&gt;S. pneumoniae&lt;/i&gt;, &lt;i&gt;C. pneumoniae&lt;/i&gt;, &lt;i&gt;M. pneumoniae&lt;/i&gt;, &lt;i&gt;S. pyogenes&lt;/i&gt;, &lt;i&gt;S. aureus&lt;/i&gt;, &lt;i&gt;S. …	J01FA10;J01RA07;S01AA26;	0.2025	0.1675	0.7925	0.41	0.29	0.01	0	0.1425	0.74	0.89	0.0725	0.52	0	0.175
DB01194	Brinzolamide	Brinzolamide is a highly specific, non-competitive, reversible carbonic anhydrase inhibitor. Carbonic anhydrase (CA) is an enzyme found in many tissues of the body including the eye. It catalyzes the reversible reaction involving the hydration of carbon dioxide and the dehydration of carbonic acid. In humans, carbonic anhydrase exists as a number of isoenzymes, the most active being carbonic anhy…	approved;	For the treatment of elevated intraocular pressure in patients with ocular hypertension or open-angle glaucoma.	S01EC04;S01EC54;	0.425	0.06	0.935	0.585	0.1	0	0.635	0.19	0.24	0.57	0	0.265	0	0.095
DB00411	Carbachol	A slowly hydrolyzed cholinergic agonist that acts at both muscarinic and nicotinic receptors. [PubChem]	approved;	Primarily used in the treatment of glaucoma, but is also used during ophthalmic surgery.	N07AB01;S01EB02;	0.405	0.78	0.625	0.45	0.135	0	0.25	0.57	0.255	0	0.06	0.815	0	0
DB01035	Procainamide Hydrochloride	This compound belongs to the class of organic compounds known as aminobenzoic acids and derivatives. These are benzoic acids (or derivative thereof) containing an amine group attached to the benzene moiety.	approved;	For the treatment of life-threatening ventricular arrhythmias.	C01BA02;	0.458889	0.267778	0	0.318889	0.287778	0.00888889	0.428889	0.381111	0.375556	0.601111	0.05	0.285556	0.358889	0.0355556
DB01086	Benzocaine hydrochloride	This compound belongs to the class of organic compounds known as benzoic acid esters. These are ester derivatives of benzoic acid.	approved;	For general use as a lubricant and topical anesthetic on esophagus, larynx, mouth, nasal cavity, rectum, respiratory tract or trachea, urinary tract, vagina. It is also used to suppress gag reflex.	C05AD03;D04AB04;N01BA05;R02AD01;	0.14	0.06	0	0	0.63	0	0.675	0.62	0.205	0	0.27	0	0.47	0
DB00630	Alendronate calcium	This compound belongs to the class of organic compounds known as bisphosphonates. These are organic compounds containing two phosphonate groups linked together through a carbon atoms.	approved;	For the treatment and prevention of osteoporosis in women and Paget's disease of bone in both men and women.	M05BA04;M05BB03;M05BB05;M05BB06;	0.245	0.06	0.915	0.675	0.555	0.01	0.925	0.285	0	0.785	0.26	0.25	0.845	0.075
DB01233	Metoclopramide Hydrochloride	This compound belongs to the class of organic compounds known as aminobenzoic acids and derivatives. These are benzoic acids (or derivative thereof) containing an amine group attached to the benzene moiety.	approved;investigational;	For the treatment of gastroesophageal reflux disease (GERD). It is also used in treating nausea and vomiting, and to increase gastric emptying.	A03FA01;	0	0.27	0.712857	0.627143	0.397143	0	0.675714	0.494286	0.522857	0.574286	0.0914286	0.23	0.678571	0.134286
DB00678	Losartan Potassium	This compound belongs to the class of organic compounds known as biphenyltetrazoles and derivatives. These are organic compounds containing a biphenyl attached to a tetrazole. A carbon atom of the biphenyl moiety is boned to a carbon or the nitrogen atom of the tetrazole moiety.	approved;	May be used as a first line agent to treat uncomplicated hypertension, isolated systolic hypertension and left ventricular hypertrophy. May be used as a first line agent to delay progression of diabetic nephropathy. Losartan may be also used as a second line agent in the treatment of congestive heart failure, systolic dysfunction, myocardial infarction and coronary artery disease in those intoler…	C09CA01;C09DA01;C09DB06;	0.622	0.39	0	0.464	0.468	0.078	0.724	0.332	0.54	0.598	0.07	0.73	0.75	0.252
DB00249	Idoxuridine	An analog of deoxyuridine that inhibits viral DNA synthesis. The drug is used as an antiviral agent. [PubChem]	approved;	For use in keratoconjunctivitis and keratitis caused by herpes simplex virus.	D06BB01;J05AB02;S01AD01;	0.523333	0.133333	0.536667	0	0.65	0	0	0.15	0.233333	0.786667	0.246667	0.25	0	0.0433333
DB00982	Isotretinoin	Isotretinoin is a medication used for the treatment of severe acne. It is sometimes used in prevention of certain skin cancers. It is a retinoid, meaning it derives from vitamin A and is found in small quantities naturally in the body. Isotretinoin binds to and activates nuclear retinoic acid receptors (RAR), thereby regulating cell proliferation and differentiation. This agent also exhibits immu…	approved;	For the treatment of severe recalcitrant nodular acne	D10AD04;D10AD54;D10BA01;	0.4425	0.19	0.785	0	0.37	0.0025	0.31	0.61	0.1275	0.765	0.4275	0.6575	0.3275	0.47
DB04743	Nimesulide	Nimesulide is a relatively COX-2 selective, non-steroidal anti-inflammatory drug (NSAID) with analgesic and antipyretic properties. Its approved indications are the treatment of acute pain, the symptomatic treatment of osteoarthritis and primary dysmenorrhoea in adolescents and adults above 12 years old. Due to concerns about the risk of hepatotoxicity, nimesulide has been withdrawn from market i…	approved;withdrawn;	For the treatment of acute pain, the symptomatic treatment of osteoarthritis and primary dysmenorrhoea in adolescents and adults above 12 years old.	M01AX17;M02AA26;	0.35	0.11	0.57	0.355	0.46	0	0.55	0.48	0	0.755	0	0.44	0.345	0
DB00699	Nicergoline	An ergot derivative that has been used as a cerebral vasodilator and in peripheral vascular disease. It has been suggested to ameliorate cognitive deficits in cerebrovascular disease. [PubChem]	approved;	For the treatment of senile dementia, migraines of vascular origin, transient ischemia, platelet hyper-aggregability, and macular degeneration.	C04AE02;	0.295	0.51	0	0.26	0.215	0	0.135	0.545	0.355	0.755	0.03	0.395	0.295	0
DB00146	Calcidiol	The major circulating metabolite of vitamin D3 (cholecalciferol). It is produced in the liver and is the best indicator of the body's vitamin D stores. It is effective in the treatment of rickets and osteomalacia, both in azotemic and non-azotemic patients. Calcifediol also has mineralizing properties. [PubChem]	approved;nutraceutical;	Used to treat vitamin D deficiency or insufficiency, refractory rickets (vitamin D resistant rickets), familial hypophosphatemia and hypoparathyroidism, and in the management of hypocalcemia and renal osteodystrophy in patients with chronic renal failure undergoing dialysis. Also used in conjunction with calcium in the management and prevention of primary or corticosteroid-induced osteoporosis.	A11CC06;	0	0.3725	0.72	0.775	0.5475	0.0475	0.32	0.6575	0.1325	0.745	0.5775	0.34	0.345	0.3
DB00620	Triamcinolone acetonide	This compound belongs to the class of organic compounds known as 21-hydroxysteroids. These are steroids carrying a hydroxyl group at the 21-position of the steroid backbone.	approved;vet_approved;	For the treatment of perennial and seasonal allergic rhinitis.	A01AC01;C05AA12;D07AB09;D07BB03;D07CB01;D07XB02;H02AB08;R01AD11;R03BA06;S01BA05;S02CA04;	0	0.015	0	0	0.165	0	0.16	0.25	0.18	0.27	0.28	0	0	0
DB00730	Thiabendazole	2-Substituted benzimidazole first introduced in 1962. It is active against a variety of nematodes and is the drug of choice for strongyloidiasis. It has CNS side effects and hepatototoxic potential. (From Smith and Reynard, Textbook of Pharmacology, 1992, p919)	approved;vet_approved;	For the treatment of strongyloidiasis (threadworm), cutaneous larva migrans (creeping eruption), visceral larva migrans, and trichinosis.	D01AC06;P02CA02;	0.595833	0.238333	0.540833	0	0.275	0.0116667	0.629167	0.556667	0.374167	0.855833	0	0.41	0.520833	0.0716667
DB09242	Moxonidine	Moxonidine is a new-generation centrally acting antihypertensive drug licensed for the treatment of mild to moderate essential hypertension. It may have a role when thiazides, beta-blockers, ACE inhibitors and calcium channel blockers are not appropriate or have failed to control blood pressure. In addition, it demonstrates favourable effects on parameters of the insulin resistance syndrome, appa…	approved;	For the treatment of mild to moderate essential hypertension.	C02AC05;C02LC05;	0.63	0.54	0	0.51	0.1025	0.1775	0.6175	0.5025	0.43	0.7975	0.3325	0.5575	0.7675	0.3
DB04842	Fluspirilene	A long-acting injectable antipsychotic agent used for chronic schizophrenia.	approved;	Used for the treatment of schizophrenia.	N05AG01;	0.45	0.18	0.41	0.705	0.145	0.24	0.58	0.42	0.35	0	0.195	0.76	0.905	0.115
DB00643	Mebendazole	A benzimidazole that acts by interfering with carbohydrate metabolism and inhibiting polymerization of microtubules. [PubChem]	approved;vet_approved;	For the treatment of &lt;i&gt;Enterobius vermicularis&lt;/i&gt; (pinworm), &lt;i&gt;Trichuris trichiura&lt;/i&gt; (whipworm), &lt;i&gt;Ascaris lumbricoides&lt;/i&gt; (common roundworm), &lt;i&gt;Ancylostoma duodenale&lt;/i&gt; (common hookworm), &lt;i&gt;Necator americanus&lt;/i&gt; (American hookworm) in single or mixed infections.	P02CA01;P02CA51;	0.39875	0.1625	0.63	0.535	0.495	0	0.40625	0.51	0.15125	0.3925	0	0.11	0.26875	0.01625
DB00695	Furosemide	A benzoic-sulfonamide-furan. It is a diuretic with fast onset and short duration that is used for edema and chronic renal insufficiency. [PubChem]	approved;vet_approved;	For the treatment of edema associated with congestive heart failure, cirrhosis of the liver, and renal disease, including the nephrotic syndrome. Also for the treatment of hypertension alone or in combination with other antihypertensive agents.	C03CA01;C03CB01;C03EB01;	0.135	0.14	0	0.085	0.11	0	0.165	0.21	0.205	0.395	0	0.07	0.19	0
DB00467	Enoxacin	A broad-spectrum 6-fluoronaphthyridinone antibacterial agent (fluoroquinolones) structurally related to nalidixic acid. [PubChem]	approved;	For the treatment of adults (&amp;ge;18 years of age) with the following infections caused by susceptible strains of the designated microorganisms: (1) uncomplicated urethral or cervical gonorrhea due to &lt;i&gt;Neisseria gonorrhoeae&lt;/i&gt;, (2) uncomplicated urinary tract infections (cystitis) due to &lt;i&gt;Escherichia coli&lt;/i&gt;, &lt;i&gt;Staphylococcus epidermidis&lt;/i&gt;, or &lt;i…	J01MA04;	0.35	0.025	0.84	0.22	0.115	0.005	0	0.33	0.635	0.5	0.03	0.755	0.395	0
DB00170	Menadiol diphosphate	This compound belongs to the class of organic compounds known as naphthoquinones. These are compounds containing a naphthohydroquinone moiety, which consists of a benzene ring linearly fused to a bezene-1,4-dione (quinone).	approved;nutraceutical;	The primary known function of vitamin K is to assist in the normal clotting of blood, but it may also play a role in normal bone calcification.	B02BA02;	0.6125	0	0.64875	0.32875	0.29	0.00125	0.13875	0.745	0.19	0.41	0.22	0.35625	0.265	0.0075
DB01097	Leflunomide	Leflunomide is a pyrimidine synthesis inhibitor belonging to the DMARD (disease-modifying antirheumatic drug) class of drugs, which are chemically and pharmacologically very heterogeneous. Leflunomide was approved by FDA and in many other countries (e.g., Canada, Europe) in 1999.	approved;investigational;	For the management of the signs and symptoms of active rheumatoid arthritis (RA) to improve physical function and to slow the progression of structural damage associated with the disease. Has also been used for the prevention of acute and chronic rejection in recipients of solid organ trasnplants and is designated by the FDA as an orphan drug for this use.	L04AA13;	0.204	0.178	0.496	0.092	0.416	0.002	0.228	0	0.33	0.764	0.008	0.09	0.206	0
DB00518	Albendazole	A benzimidazole broad-spectrum anthelmintic structurally related to mebendazole that is effective against many diseases. (From Martindale, The Extra Pharmacopoeia, 30th ed, p38)	approved;vet_approved;	For the treatment of parenchymal neurocysticercosis due to active lesions caused by larval forms of the pork tapeworm, &lt;i&gt;Taenia solium&lt;/i&gt; and for the treatment of cystic hydatid disease of the liver, lung, and peritoneum, caused by the larval form of the dog tapeworm, &lt;i&gt;Echinococcus granulosus&lt;/i&gt;.	P02CA03;	0.412	0.214	0.658	0.458	0.56	0.25	0.37	0.486	0.16	0.312	0	0.166	0.278	0.168
DB01262	Decitabine	Decitabine is indicated for treatment of patients with myelodysplastic syndrome (MDS). It is a chemical analogue of cytidine, a nucleoside present in DNA and RNA. Cells in the presence of Decitabine incorporate it into DNA during replication and RNA during transcription. The incorporation of Decitabine into DNA or RNA inhibits methyltransferase thereby causing demethylation in that sequence. This…	approved;investigational;	For treatment of patients with myelodysplastic syndromes (MDS) including previously treated and untreated, de novo and secondary MDS of all French-American-British subtypes (refractory anemia, refractory anemia with ringed sideroblasts, refractory anemia with excess blasts, refractory anemia with excess blasts in transformation, and chronic myelomonocytic leukemia) and intermediate-1, intermediat…	L01BC08;	0.3825	0.245	0.585	0.5725	0.5475	0.005	0.5275	0	0.3125	0.745	0.3175	0.3775	0.4825	0.0025
DB01176	Cyclizine chloride	This compound belongs to the class of organic compounds known as diphenylmethanes. These are compounds containing a diphenylmethane moiety, which consists of a methane wherein two hydrogen atoms are replaced by two phenyl groups.	approved;	For prevention and treatment of nausea, vomiting, and dizziness associated with motion sickness, and vertigo (dizziness caused by other medical problems).	R06AE03;R06AE53;	0.25	0.195	0.535	0.495	0.305	0	0.635	0.2	0.225	0.385	0	0	0.535	0
DB00331	Metformin Hydrochloride	This compound belongs to the class of organic compounds known as biguanides. These are organic compounds containing two N-linked guanidines.	approved;	For use as an adjunct to diet and exercise in adult patients (18 years and older) with NIDDM. May also be used for the management of metabolic and reproductive abnormalities associated with polycystic ovary syndrome (PCOS). Jentadueto is for the treatment of patients when both linagliptin and metformin is appropriate.	A10BA02;A10BD02;A10BD03;A10BD05;A10BD07;A10BD08;A10BD10;A10BD11;A10BD13;A10BD14;A10BD15;A10BD16;A10BD17;A10BD18;A10BD20;	0	0.0933333	0.46	0.67	0.18	0	0.613333	0.416667	0.523333	0.79	0.00333333	0.48	0.62	0
DB08621	Thiamphenicol	neurological system process	experimental;	#N/A	J01BA02;J01BA52;	0.496667	0.09	0.63	0.65	0.263333	0	0	0.323333	0.206667	0.52	0.0533333	0.756667	0.743333	0
DB00203	Sildenafil Citrate	This compound belongs to the class of organic compounds known as benzenesulfonamides. These are organic compounds containing a sulfonamide group that is S-linked to a benzene ring.	approved;investigational;	For the treatment of erectile dysfunction and to relieve symptoms of pulmonary arterial hypertension (PAH).	G04BE03;	0.45	0.52	0.696667	0.57	0	0.133333	0.663333	0.253333	0.53	0.796667	0.00333333	0.566667	0.863333	0.243333
DB00233	Aminosalicylate Sodium	This compound belongs to the class of organic compounds known as aminosalicylic acids. These are salicylic acids carrying an amino group on the benzene ring.	approved;	For the treatment of tuberculosis	J04AA01;	0.74	0.99	0.76	0.345	0.435	0.04	0	0.985	0.69	0.515	0.265	0.16	0.185	0.155
DB01251	Gliquidone	Gliquidone is an anti-diabetic drug in the sulfonylurea class. It is used in the treatment of diabetes mellitus type 2. It is an ATP-dependent K+ (KATP) channel blocker. This block causes a depolarization which leads to activation of voltage-dependent Ca channels and Ca2+ influx, and eventually increases insulin release.	approved;	Used in the treatment of diabetes mellitus type 2.	A10BB08;	0	0.065	0.465	0.46	0.0975	0	0.365	0.1775	0.5175	0.4675	0.005	0.6	0.3275	0.0525
DB01219	Dantrolene Sodium	This compound belongs to the class of organic compounds known as hydantoins. These are heterocyclic compounds containing an imidazolidine substituted by ketone group at positions 2 and 4.	approved;	For use, along with appropriate supportive measures, for the management of the fulminant hypermetabolism of skeletal muscle characteristic of malignant hyperthermia crises in patients of all ages. Also used preoperatively, and sometimes postoperatively, to prevent or attenuate the development of clinical and laboratory signs of malignant hyperthermia in individuals judged to be malignant hyperthe…	M03CA01;	0.645	0.275	0.8775	0.4575	0.655	0	0.8175	0.85	0	0.81	0.195	0.2675	0.8725	0.12
DB02546	Vorinostat	Vorinostat (rINN) or suberoylanilide hydroxamic acid (SAHA), is a drug currently under investigation for the treatment of cutaneous T cell lymphoma (CTCL), a type of skin cancer, to be used when the disease persists, gets worse, or comes back during or after treatment with other medicines. It is the first in a new class of agents known as histone deacetylase inhibitors. A recent study suggested t…	approved;investigational;	For the treatment of cutaneous manifestations in patients with cutaneous T-cell lymphoma who have progressive, persistent or recurrent disease on or following two systemic therapies.	L01XX38;	0.064	0.068	0.273	0.066	0.043	0	0.096	0	0.074	0.18	0.114	0.068	0.204	0
DB00382	Tacrine Hydrochloride	This compound belongs to the class of organic compounds known as acridines. These are organic compounds containing the acridine moiety, a linear tricyclic heterocycle which consists of two benzene rings joined by a pyridine ring.	withdrawn;	For the palliative treatment of mild to moderate dementia of the Alzheimer's type.	N06DA01;	0.326667	0.383333	0.653333	0.7	0.336667	0	0.766667	0.61	0.566667	0	0.386667	0.35	0.766667	0.0633333
DB04868	Nilotinib hydrochloride monohydrate	This compound belongs to the class of organic compounds known as n-phenylbenzamides. These are benzamides that are N-linked to a phenyl group via the carboxamide group.	approved;investigational;	For the potential treatment of various leukemias, including chronic myeloid leukemia (CML).	L01XE08;	0.162	0.112	0.452	0.228	0.048	0	0.054	0	0.09	0.074	0.578	0.038	0.218	0
DB00655	Estrone	Estrone, one of the major mammalian estrogens, is an aromatized C18 steroid with a 3-hydroxyl group and a 17-ketone. It is produced in vivo from androstenedione or from testosterone via estradiol. It is produced primarily in the ovaries, placenta, and in peripheral tissues (especially adipose tissue) through conversion of adrostenedione. Estrone may be further metabolized to 16-alpha-hydroxyestro…	approved;	For management of perimenopausal and postmenopausal symptoms.	G03CA07;G03CC04;	0.286667	0.46	0.586667	0.3	0	0	0.426667	0.54	0.15	0.686667	0.14	0.216667	0.35	0.00333333
DB01104	Sertraline Hydrochloride	This compound belongs to the class of organic compounds known as tametralines. These are compounds containing a tametraline moiety, which consists of a tetrahydronaphthalene linked to a phenyl group to form N-methyl-4-phenyl-1,2,3,4-tetrahydronaphthalen-1-amine skeleton.	approved;	For the management of major depressive disorder, posttraumatic stress disorder, obsessive-compulsive disorder, panic disorder with or without agoraphobia, premenstrual dysphoric disorder, social phobia, premature ejaculation, and vascular headaches.	N06AB06;	0.383333	0.08	0.526667	0.4	0.4	0	0.133333	0.483333	0.0466667	0	0.35	0.506667	0.0766667	0
DB01099	Flucytosine	A fluorinated cytosine analog that is used as an antifungal agent. [PubChem]	approved;	For the treatment (in combination with amphotericin B) of serious infections caused by susceptible strains of Candida (septicemia, endocarditis and urinary system infections) and/or Cryptococcus (meningitis and pulmonary infections).	D01AE21;J02AX01;	0.695	0.345	0.665	0	0.475	0.19	0	0.2925	0.3	0.59	0.0175	0.5025	0.83	0.34
DB01020	Isosorbide Mononitrate	regulation of heart contraction	approved;	For the prevention of angina pectoris due to coronary artery disease and the treatment of acute and chronic angina pectoris, hypertension, and myocardial infarction.	C01DA14;	0.08	0.815	0	1	0.03	0.435	0.09	0.86	0.075	0.76	0.375	0.975	0.965	0.02
DB00818	Propofol	Propofol is an intravenous anaesthetic agent used for induction and maintenance of general anaesthesia. IV administration of propfol is used to induce unconsciousness after which anaesthesia may be maintained using a combination of medications. Recovery from propofol-induced anaesthesia is generally rapid and associated with less frequent side effects (e.g. drowsiness, nausea, vomiting) than with…	approved;investigational;vet_approved;	Used for induction and/or maintenance of anaesthesia and for management of refractory status epilepticus.	N01AX10;	0.2175	0.0275	0.805	0.3075	0.31	0	0.55	0.52	0.3075	0	0.11	0.4975	0.43	0.015
DB00967	Desloratadine	Desloratadine is a second generation, tricyclic antihistamine that which has a selective and peripheral H1-antagonist action. It is the active descarboethoxy metabolite of loratidine (a second generation histamine). Desloratidine has a long-lasting effect and does not cause drowsiness because it does not readily enter the central nervous system.	approved;investigational;	For the relief of symptoms of seasonal allergic rhinitis, perennial (non-seasonal) allergic rhinitis. Desloratidine is also used for the sympomatic treatment of pruritus and urticaria (hives) associated with chronic idiopathic urticaria.	R06AX27;	0.856667	0.303333	0.813333	0.156667	0.513333	0	0.313333	0.616667	0.32	0.643333	0.00333333	0	0.453333	0.03
DB00500	Tolmetin sodium	This compound belongs to the class of organic compounds known as acetophenones. These are organic compounds containing the acetophenone structure.	approved;	For the relief of signs and symptoms of rheumatoid arthritis and osteoarthritis, including the treatment of acute flares long-term management. Also for treatment of juvenile rheumatoid arthritis.	M01AB03;M02AA21;	0.835	0.345	0.925	0.85	0.375	0.33	0.635	0.48	0	0.835	0.16	0.46	0.615	0.37
DB00455	Loratadine	Loratadine is a derivative of azatadine and a second-generation histamine H1 receptor antagonist used in the treatment of allergic rhinitis and urticaria. Unlike most classical antihistamines (histamine H1 antagonists) it lacks central nervous system depressing effects such as drowsiness. [PubChem]	approved;	A self-medication that is used alone or in combination with pseudoephedrine sulfate for the symptomatic relief of seasonal allergic rhinitis. Also used for the symptomatic relief of pruritus, erythema, and urticaria associated with chronic idiopathic urticaria in patients (not for children under 6 unless directed by a clincian).	R06AX13;	0.953333	0.216667	0.441667	0.903333	0.458333	0.206667	0.365	0.38	0.118333	0.556667	0.476667	0	0.246667	0.111667
DB00912	Repaglinide	Repaglinide is an oral antihyperglycemic agent used for the treatment of non-insulin-dependent diabetes mellitus (NIDDM). It belongs to the meglitinide class of short-acting insulin secretagogues, which act by binding to 尾 cells of the pancreas to stimulate insulin release. Repaglinide induces an early insulin response to meals decreasing postprandial blood glucose levels. It should only be taken…	approved;investigational;	As an adjunct to diet and exercise to improve glycemic control in adults with type 2 diabetes mellitus.	A10BD14;A10BX02;	0	0.0733333	0.91	0.363333	0.19	0	0.213333	0.453333	0.433333	0.673333	0.29	0.473333	0.123333	0.16
DB01098	Rosuvastatin calcium	This compound belongs to the class of organic compounds known as phenylpyrimidines. These are polycyclic aromatic compounds containing a benzene ring linked to a pyrimidine ring through a CC or CN bond. Pyrimidine is a 6-membered ring consisting of four carbon atoms and two nitrogen centers at the 1- and 3- ring positions.	approved;	Used as an adjunct to dietary therapy to treat primary hyperlipidemia (heterozygous familial and nonfamilial), mixed dyslipidemia and hypertriglyceridemia. Also indicated for homozygous familial hypercholesterolemia as an adjunct to other lipid-lowering therapies or when other such therapies are not available. Furthermore, it is used to slow the progression of atherosclerosis and for primary prev…	C10AA07;C10BA06;C10BX05;C10BX07;C10BX09;C10BX10;	0.576667	0.116667	0	0.413333	0.15	0	0.0233333	0.783333	0.0533333	0.39	0.23	0.553333	0.593333	0.00333333
DB00275	Olmesartan medoxomil	This compound belongs to the class of organic compounds known as biphenyltetrazoles and derivatives. These are organic compounds containing a biphenyl attached to a tetrazole. A carbon atom of the biphenyl moiety is boned to a carbon or the nitrogen atom of the tetrazole moiety.	approved;investigational;	For the treatment of hypertension.	C09CA08;C09DA08;C09DB02;C09DX03;	0.705	0.1	0	0.805	0.58	0	0.895	0.595	0.69	0.83	0.385	0.89	0.665	0.03
DB00494	Entacapone	Entacapone is a selective, reversible catechol-O-methyl transferase (COMT) inhibitor for the treatment of Parkinson's disease. It is a member of the class of nitrocatechols. When administered concomittantly with levodopa and a decarboxylase inhibitor (e.g., carbidopa), increased and more sustained plasma levodopa concentrations are reached as compared to the administration of levodopa and a decar…	approved;investigational;	Used as an adjunct to levodopa / carbidopa in the symptomatic treatment of patients with idiopathic Parkinson's Disease who experience the signs and symptoms of end-of-dose "wearing-off".	N04BX02;	0.62	0.0666667	0.606667	0.553333	0.166667	0.0466667	0.59	0.733333	0.58	0	0.0266667	0.586667	0.323333	0
DB00130	L-Glutamine	A non-essential amino acid present abundantly throughout the body and is involved in many metabolic processes. It is synthesized from glutamic acid and ammonia. It is the principal carrier of nitrogen in the body and is an important energy source for many cells. [PubChem]	approved;investigational;nutraceutical;	Used for nutritional supplementation, also for treating dietary shortage or imbalance.	A16AA03;	0	0.175	0.54	0.925	0.02	0.29	0.335	0.06	0.04	0.485	0	0.305	0.775	0.115
DB06710	Methyltestosterone	A synthetic anabolic steroid used for treating men with testosterone deficiency or similar androgen replacement therapies. Also, has antineoplastic properties and so has been used secondarily in women with advanced breast cancer. Methyltestosterone is a schedule III drug in the US.	approved;	Methyltestosterone is an anabolic steroid hormone used to treat men with a testosterone deficiency. It is also used in women to treat breast cancer, breast pain, swelling due to pregnancy, and with the addition of estrogen it can treat symptoms of menopause.	G03BA02;G03EA01;G03EK01;	0.4775	0.0775	0.445	0.385	0	0	0.48	0.4875	0.395	0.46	0.4975	0.13	0.4975	0
DB00796	Candesartan	Candesartan is an angiotensin-receptor blocker (ARB) that may be used alone or with other agents to treat hypertension. It is administered orally as the prodrug, candesartan cilexetil, which is rapidly converted to its active metabolite, candesartan, during absorption in the gastrointestinal tract. Candesartan lowers blood pressure by antagonizing the renin-angiotensin-aldosterone system (RAAS); …	approved;	May be used as a first line agent to treat uncomplicated hypertension, isolated systolic hypertension and left ventricular hypertrophy. May be used as a first line agent to delay progression of diabetic nephropathy. Candesartan may be also used as a second line agent in the treatment of congestive heart failure, systolic dysfunction, myocardial infarction and coronary artery disease in those into…	C09CA06;C09DA06;C09DB07;	0.465	0.315	0	0.145	0.495	0.02	0.835	0.43	1	0.585	0	0.77	0.605	0.06
DB00852	Pseudoephedrine hydrochloride	This compound belongs to the class of organic compounds known as phenylpropanes. These are organic compounds containing a phenylpropane moiety.	approved;	For the treatment of nasal congestion, sinus congestion, Eustachian tube congestion, and vasomotor rhinitis, and as an adjunct to other agents in the optimum treatment of allergic rhinitis, croup, sinusitis, otitis media, and tracheobronchitis. Also used as first-line therapy of priapism.	R01BA02;R01BA52;	0.645	0.62	0.885	0.5	0.295	0	0.375	0.62	0.345	0.585	0	0	0.83	0
DB01124	Tolbutamide sodium	This compound belongs to the class of organic compounds known as benzenesulfonamides. These are organic compounds containing a sulfonamide group that is S-linked to a benzene ring.	approved;	For treatment of NIDDM (non-insulin-dependent diabetes mellitus) in conjunction with diet and exercise.	A10BB03;V04CA01;	0	0.1275	0.5825	0.59	0.24	0.205	0.9225	0.4675	0.515	0.5975	0.05	0.5725	0.7225	0
DB00943	Zalcitabine	A dideoxynucleoside compound in which the 3'-hydroxyl group on the sugar moiety has been replaced by a hydrogen. This modification prevents the formation of 5' to 3' phosphodiester linkages, which are needed for the elongation of DNA chains, thus resulting in the termination of viral DNA growth. The compound is a potent inhibitor of HIV replication at low concentrations, acting as a chain-termina…	approved;	For the treatment of Human immunovirus (HIV) infections in conjunction with other antivirals.	J05AF03;	0.445	0.07	0.795	0.565	0.625	0	0	0.445	0.315	0.745	0	0.965	0.89	0
DB00251	Terconazole	Terconazole is an anti-fungal medication, primarily used to treat vaginal fungal infections. [Wikipedia]	approved;	For the treatment of candidiasis (a yeast-like fungal infection) of the vulva and vagina.	G01AG02;	0.123333	0.213333	0.833333	0.426667	0	0	0.683333	0.52	0.653333	0.84	0	0.51	0.626667	0
DB00975	Dipyridamole	A phosphodiesterase inhibitor that blocks uptake and metabolism of adenosine by erythrocytes and vascular endothelial cells. Dipyridamole also potentiates the antiaggregating action of prostacyclin. (From AMA Drug Evaluations Annual, 1994, p752)	approved;	For as an adjunct to coumarin anticoagulants in the prevention of postoperative thromboembolic complications of cardiac valve replacement and also used in prevention of angina.	B01AC07;	0.475714	0	0.531429	0.481429	0.222857	0.00142857	0.44	0.412857	0.155714	0.464286	0.101429	0.451429	0.398571	0
DB00437	Allopurinol Sodium	This compound belongs to the class of organic compounds known as pyrazolopyrimidines. These are compounds containing a pyrazolopyrimidine skeleton, which consists of a pyrazole fused to a pyrimidine. Pyrazole is 5-membered ring consisting of three carbon atoms and two adjacent nitrogen centers. Pyrimidine is 6-membered ring consisting of four carbon atoms and two adjacent nitrogen atoms at the 1-…	approved;	For the treatment of hyperuricemia associated with primary or secondary gout. Also indicated for the treatment of primary or secondary uric acid nephropathy, with or without the symptoms of gout, as well as chemotherapy-induced hyperuricemia and recurrent renal calculi.	M04AA01;M04AA51;	0.575	0.26	0.425	0.64	0.245	0	0.91	0.685	0	0.62	0	0.73	0.61	0
DB00248	Cabergoline	Cabergoline, an ergot derivative, is a long-acting dopamine agonist and prolactin inhibitor. It is used to treat hyperprolactinemic disorders and Parkinsonian Syndrome. Cabergoline possesses potent agonist activity on dopamine D2 receptors.	approved;	For the treatment of hyperprolactinemic disorders, either idiopathic or due to prolactinoma (prolactin-secreting adenomas). May also be used to manage symptoms of Parkinsonian Syndrome as monotherapy during initial symptomatic management or as an adjunct to levodopa therapy during advanced stages of disease.	G02CB03;N04BC06;	0.394	0.098	0.8	0.294	0	0	0.24	0.392	0.374	0	0.018	0.354	0.528	0.102
DB00204	Dofetilide	Dofetilide is a class III antiarrhythmic agent that is approved by the Food and Drug Administration (FDA) for the maintenance of sinus rhythm in individuals prone to the formation of atrial fibrillation and flutter, and for the chemical cardioversion to sinus rhythm from atrial fibrillation and flutter. [Wikipedia]	approved;	For the maintenance of normal sinus rhythm (delay in time to recurrence of atrial fibrillation/atrial flutter [AF/AFl]) in patients with atrial fibrillation/atrial flutter of greater than one week duration who have been converted to normal sinus rhythm	C01BD04;	0.125	0.16	0	0.025	0.11	0	0.49	0.395	0.395	0.685	0.01	0.165	0.42	0
DB00389	Carbimazole	An imidazole antithyroid agent. Carbimazole is metabolized to methimazole, which is responsible for the antithyroid activity. [PubChem]	approved;	For the treatment of hyperthyroidism and thyrotoxicosis. It is also used to prepare patients for thyroidectomy.	H03BB01;	0.895	0.465	0.49	0.59	0.355	0	1	0.135	0.725	0.895	0.475	0.595	0.66	0.4
DB00260	Cycloserine	Antibiotic substance produced by Streptomyces garyphalus. [PubChem]	approved;	Used in combination with up to 5 other drugs as a treatment for Mycobacterium avium complex (MAC) and is also used to treat tuberculosis (TB).	J04AB01;	0.395	0.2225	0.645	0.495	0.405	0.0775	0	0.7125	0.475	0.6375	0.0575	0.23	0.625	0
DB02925	Piretanide	pheromone binding	experimental;	#N/A	C03CA03;	0.2575	0.1175	0	0.185	0.3625	0.005	0.36	0.205	0.495	0.5125	0.025	0.1625	0.3775	0.0075
DB00205	Pyrimethamine Hydrochloride	This compound belongs to the class of organic compounds known as phenylpyrimidines. These are polycyclic aromatic compounds containing a benzene ring linked to a pyrimidine ring through a CC or CN bond. Pyrimidine is a 6-membered ring consisting of four carbon atoms and two nitrogen centers at the 1- and 3- ring positions.	approved;vet_approved;	For the treatment of toxoplasmosis and acute malaria; For the prevention of malaria in areas non-resistant to pyrimethamine	P01BD01;P01BD51;P01BF04;	0.122857	0.335714	0.607143	0.651429	0.0914286	0	0.0671429	0.867143	0.101429	0.445714	0	0.148571	0.378571	0.101429
DB04599	Aniracetam	NAD biosynthetic process	experimental;	#N/A	N06BX11;	0.57	0.324286	0.624286	0.52	0.487143	0.00142857	0.63	0.275714	0.452857	0	0.132857	0.472857	0.5	0.0385714
DB00880	Chlorothiazide Sodium	This compound belongs to the class of organic compounds known as benzothiadiazines. These are organic compounds containing a benzene fused to a thiadiazine ring (a six-member ring with two nitrogen atoms and a sulfur atom).	approved;vet_approved;	Chlorothiazide is indicated as adjunctive therapy in edema associated with congestive heart failure, hepatic cirrhosis, and corticosteroid and estrogen therapy. It is also indicated in the management of hypertension either as the sole therapeutic agent or to enhance the effectiveness of other antihypertensive drugs in the more severe forms of hypertension.	C03AA04;C03AB04;C03AH01;	0.125	0.1	0	0.09	0.025	0	0.19	0.11	0.145	0.355	0	0.055	0.16	0
DB01006	Letrozole	alkaloid metabolic process	approved;investigational;	For the extended adjuvant treatment of early breast cancer in postmenopausal women who have received 5 years of adjuvant tamoxifen therapy. Also for first-line treatment of postmenopausal women with hormone receptor positive or hormone receptor unknown locally advanced or metastatic breast cancer. Also indicated for the treatment of advanced breast cancer in postmenopausal women with disease prog…	L02BG04;	0.37625	0.195	0.65375	0.65125	0.51375	0.06875	0.63625	0	0.25375	0.5525	0.13875	0.34625	0.45	0.055
DB00279	Liothyronine Sodium	This compound belongs to the class of organic compounds known as diphenylethers. These are aromatic compounds containing two benzene rings linked to each other through an ether group.	approved;vet_approved;	Used as replacement or supplemental therapy in patients with hypothyroidism of any etiology, except transient hypothyrodism during the recovery phase of subacute thyroiditis.	H03AA02;H03AA03;	0.92	0.753333	0.716667	0.386667	0.293333	0	0.493333	0.493333	0.783333	0.426667	0.226667	0.803333	0.86	0.0666667
DB00121	Biotin	A water-soluble, enzyme co-factor present in minute amounts in every living cell. It occurs mainly bound to proteins or polypeptides and is abundant in liver, kidney, pancreas, yeast, and milk. [PubChem]	approved;nutraceutical;	For nutritional supplementation, also for treating dietary shortage or imbalance.	A11HA05;	0	0.185	0.915	0.545	0.15	0	0.9	0.26	0.47	0.735	0.02	0.515	0.93	0.005
DB00178	Ramipril	Ramipril is a prodrug belonging to the angiotensin-converting enzyme (ACE) inhibitor class of medications. It is metabolized to ramiprilat in the liver and, to a lesser extent, kidneys. Ramiprilat is a potent, competitive inhibitor of ACE, the enzyme responsible for the conversion of angiotensin I (ATI) to angiotensin II (ATII). ATII regulates blood pressure and is a key component of the renin-an…	approved;	For the management of mild to severe hypertension. May be used to reduce cardiovascular mortality following myocardial infarction in hemodynamically stable individuals who develop clinical signs of congestive heart failure within a few days following myocardial infarction. To reduce the rate of death, myocardial infarction and stroke in individuals at high risk of cardiovascular events. May be us…	C09AA05;C09BA05;C09BB05;C09BB07;C10BX04;C10BX06;	0.485	0.3175	0	0.68	0.52	0.09125	0.71875	0.36375	0.4025	0.55875	0.2625	0.4775	0.66125	0.20625
DB00293	Raltitrexed	Raltitrexed (brand name Tomudex&amp;reg;) is a chemotherapy drug manufactured AstraZeneca Company, is an antimetabolite used in chemotherapy. It is an inhibitor of thymidylate synthase.	approved;investigational;	For the treatment of malignant neoplasm of colon and rectum	L01BA03;	0.27625	0.13125	0.43125	0.26375	0.135	0.01875	0.235	0	0.195	0.34625	0.09125	0.135	0.1875	0.125
DB00421	Spironolactone	A potassium sparing diuretic that acts by antagonism of aldosterone in the distal renal tubules. It is used mainly in the treatment of refractory edema in patients with congestive heart failure, nephrotic syndrome, or hepatic cirrhosis. Its effects on the endocrine system are utilized in the treatments of hirsutism and acne but they can lead to adverse effects. (From Martindale, The Extra Pharmac…	approved;	Used primarily to treat low-renin hypertension, hypokalemia, and Conn's syndrome.	C03DA01;	0.484	0.203	0	0.523	0.42	0.01	0.595	0.286	0.305	0.59	0.105	0.506	0.561	0.041
DB00692	Phentolamine Mesylate	This compound belongs to the class of organic compounds known as alkyldiarylamines. These are tertiary alkylarylamines having two aryl and one alkyl groups attached to the amino group.	approved;	Used as an aid for the diagnosis of pheochromocytoma, and may be administered immediately prior to or during pheochromocytomectomy to prevent or control paroxysmal hypertension resulting from anesthesia, stress, or operative manipulation of the tumor. Phentolamine has also been used to treat hypertensive crisis caused by sympathomimetic amines or catecholamine excess by certain foods or drugs in …	C04AB01;V03AB36;	0.43	0.22	0	0.515	0.445	0	0.59	0.17	0.27	0.855	0	0.355	0.745	0
DB00567	Cefalexin hydrochloride	This compound belongs to the class of organic compounds known as n-acyl-alpha amino acids and derivatives. These are compounds containing an alpha amino acid (or a derivative thereof) which bears an acyl group at its terminal nitrogen atom.	approved;vet_approved;	For the treatment of respiratory tract infections caused by &lt;i&gt;Streptococcus pneumoniae&lt;/i&gt; and &lt;i&gt;Streptococcus pyogenes&lt;/i&gt;; otitis media due to &lt;i&gt;Streptococcus pneumoniae&lt;/i&gt;, &lt;i&gt;Haemophilus influenzae&lt;/i&gt;, &lt;i&gt;Staphylococcus aureus&lt;/i&gt;, &lt;i&gt;Streptococcus pyogenes&lt;/i&gt;, and &lt;i&gt;Moraxella catarrhalis&lt;/i&gt;; skin and …	J01DB01;	0.105	0.04	0.5	0.715	0.145	0	0	0.11	0.69	0.485	0.03	0.57	0.93	0.345
DB01330	Cefotetan disodium	This compound belongs to the class of organic compounds known as cephalosporins. These are compounds containing a 1,2-thiazine fused to a 2-azetidinone to for a oxo-5-thia-1-azabicyclo[4.2.0]oct-2-ene-2-carboxylic acid moiety or a derivative thereof.	approved;	For prophylaxis and treatment of bacterial infections.	J01DC05;	0.315	0.3	0.61	0.965	0.235	0	0	0.09	0.48	0.775	0.285	0.555	0.53	0.01
DB00868	Benzonatate	Benzonatate is a non-narcotic oral antitussive (cough suppressant) drug which works by anesthetizing the tissues of the lungs and pleura responsible for the cough reflex. It is chemically related to other ester anesthetics such as procaine. It has an anesthetic (numbing) action similar to that of benzocaine and "numbs" the stretch sensors in the lungs. It is the stretching of these sensors with b…	approved;	For the symptomatic relief of cough. Has also been applied locally in the oral cavity in adults by releasing the drug from the liquid-filled capsules to provide oropharyngeal anesthesia for conscious intubation.	R05DB01;	0.214	0.13	0.348	0.194	0.056	0	0.238	0.166	0.202	0.392	0.006	0	0.236	0
DB00384	Triamterene	A pteridine that is used as a mild diuretic. [PubChem]	approved;	For the treatment of edema associated with congestive heart failure, cirrhosis of the liver, and the nephrotic syndrome; also in steroid-induced edema, idiopathic edema, and edema due to secondary hyperaldosteronism.	C03DB02;	0.234286	0.357143	0	0.435714	0.261429	0.0257143	0.231429	0.822857	0.0442857	0.668571	0.744286	0.291429	0.264286	0.17
DB00962	Zaleplon	Zaleplon is a sedative/hypnotic, mainly used for insomnia. It is known as a nonbenzodiazepine hypnotic. Zaleplon interacts with the GABA receptor complex and shares some of the pharmacological properties of the benzodiazepines. Zaleplon is a schedule IV drug in the United States.	approved;illicit;investigational;	For the treatment of short-term treatment of insomnia in adults.	N05CF03;	0.92	0.025	0.425	0.935	0	0	0.71	0.33	0.455	0	0.43	0.765	0.87	0
DB00790	Perindopril arginine	This compound belongs to the class of organic compounds known as peptides. These are compounds containing an amide derived from two or more amino carboxylic acid molecules (the same or different) by formation of a covalent bond from the carbonyl carbon of one to the nitrogen atom of another.	approved;	For the treatment of mild to moderate essential hypertension, mild to moderate congestive heart failure, and to reduce the cardiovascular risk of individuals with hypertension or post-myocardial infarction and stable coronary disease.	C09AA04;C09BA04;C09BB04;C09BX01;C09BX02;C10BX11;	0.34	0.17	0	0.623333	0.553333	0	0.526667	0.19	0.5	0.656667	0.00333333	0.676667	0.89	0
DB00140	Riboflavin 5'-phosphate sodium	This compound belongs to the class of organic compounds known as flavins. These are compounds containing a flavin (7,8-dimethyl-benzo[g]pteridine-2,4-dione) moiety, with a structure characterized by an isoalloaxzine tricyclic ring.	approved;nutraceutical;vet_approved;	For the treatment of ariboflavinosis (vitamin B2 deficiency).	A11HA04;	0	0.18	0.625	0.465	0.16	0	0.33	0.445	0.18	0.855	0	0.115	0.355	0
DB00784	Mefenamic acid	A non-steroidal anti-inflammatory agent with analgesic, anti-inflammatory, and antipyretic properties. It is an inhibitor of cyclooxygenase. [PubChem]	approved;	For the treatment of rheumatoid arthritis, osteoarthritis, dysmenorrhea, and mild to moderate pain, inflammation, and fever.	M01AG01;	0.895	0.475	0.78	0.315	0.37	0	0.06	0.46	0	0.675	0	0.715	0.465	0
DB00242	Cladribine	An antineoplastic agent used in the treatment of lymphoproliferative diseases including hairy-cell leukemia. [PubChem]	approved;investigational;	For the treatment of active hairy cell leukemia (leukemic reticuloendotheliosis) as defined by clinically significant anemia, neutropenia, thrombocytopenia, or disease-related symptoms. Also used as an alternative agent for the treatment of chronic lymphocytic leukemia (CLL), low-grade non-Hodgkin's lymphoma, and cutaneous T-cell lymphoma.	L01BB04;	0.18	0.0433333	0.486667	0.221667	0.07	0.0683333	0.0933333	0	0.005	0.0783333	0.0566667	0.206667	0.285	0.00166667
DB01247	Isocarboxazid	An MAO inhibitor that is effective in the treatment of major depression, dysthymic disorder, and atypical depression. It also is useful in the treatment of panic disorder and the phobic disorders. (From AMA, Drug Evaluations Annual, 1994, p311)	approved;	May be used to treat major depressive disorder.	N06AF01;	0.546667	0.195	0.731667	0.553333	0.461667	0.166667	0.568333	0.178333	0.611667	0	0.126667	0.47	0.695	0.175
DB00555	Lamotrigine	Lamotrigine is an anticonvulsant drug used in the treatment of epilepsy and bipolar disorder. For epilepsy it is used to treat partial seizures, primary and secondary tonic-clonic seizures, and seizures associated with Lennox-Gastaut syndrome. Lamotrigine also acts as a mood stabilizer. It is the first medication since lithium granted Food and Drug Administration (FDA) approval for the maintenanc…	approved;investigational;	For the adjunctive treatment of partial seizures in epilepsy and generalized seizures of Lennox-Gastaut syndrome. Also for the maintenance treatment of bipolar I disorder and depression.	N03AX09;	0.254	0.088	0.398	0.246	0.414	0.006	0.312	0.448	0.308	0	0.008	0.146	0.34	0
DB00490	Buspirone Hydrochloride	This compound belongs to the class of organic compounds known as n-arylpiperazines. These are organic compounds containing a piperazine ring where the nitrogen ring atom carries an aryl group.	approved;investigational;	For the management of anxiety disorders or the short-term relief of the symptoms of anxiety, and also as an augmention of SSRI-treatment against depression.	N05BE01;	0.2075	0.1025	0.4125	0.33	0.1975	0	0.2125	0.2675	0.23	0	0.055	0.2375	0.22	0
DB01581	Sulfamerazine	A sulfanilamide that is used as an antibacterial agent. [PubChem]	approved;vet_approved;	A sulfanilamide that is used as an antibacterial agent. It can be used to treat bronchitis, prostatitis and urinary tract infections.	D06BA06;J01ED07;J01EE07;	0.48	0.41	0.645	0	0.28	0.03	0	0.14	0.735	0.42	0.275	0.89	0.84	0
DB00741	Hydrocortisone aceponate	This compound belongs to the class of organic compounds known as 21-hydroxysteroids. These are steroids carrying a hydroxyl group at the 21-position of the steroid backbone.	approved;vet_approved;	For the relief of the inflammatory and pruritic manifestations of corticosteroid-responsive dermatoses. Also used to treat endocrine (hormonal) disorders (adrenal insufficiency, Addisons disease). It is also used to treat many immune and allergic disorders, such as arthritis, lupus, severe psoriasis, severe asthma, ulcerative colitis, and Crohn's disease.	A01AC03;A07EA02;C05AA01;D07AA02;D07AB02;D07AC16;D07BA04;D07BB04;D07CA01;D07XA01;H02AB09;R01AD60;S01BA02;S01BB01;S01CA03;S01CB03;S02BA01;S02CA03;S03CA04;	0	0.43	0	0	0.283333	0	0.76	0.183333	0.34	0.383333	0	0	0	0.0166667
DB00820	Tadalafil	Tadalafil is an orally adminstered drug used to treat male erectile dysfunction (impotence). It is marketed worldwide under the brand name Cialis. It is a phosphodiesterase 5 (PDE5) inhibitor. Tadalafil's distinguishing pharmacologic feature is its longer half-life (17.5 hours) compared with Viagra and Levitra (4-5 hours). This longer half-life results in a longer duration of action and is, in pa…	approved;investigational;	Used for the treatment of erectile dysfunction.	G04BE08;	0.35	0.27	0.865	0.37	0	0.005	0.68	0.485	0.645	0.815	0	0.67	0.62	0.28
DB00675	Tamoxifen Citrate	This compound belongs to the class of organic compounds known as stilbenes. These are organic compounds containing a 1,2-diphenylethylene moiety. Stilbenes (C6-C2-C6 ) are derived from the common phenylpropene (C6-C3) skeleton building block. The introduction of one or more hydroxyl groups to a phenyl ring lead to stilbenoids.	approved;	Tamoxifen is indicated for the treatment of metastatic breast cancer in women and men and ductal carcinoma in Situ.	L02BA01;	0.6525	0.33	0.6175	0.735	0.235	0.26	0.315	0	0.1075	0.7075	0.03	0.67	0.26	0.055
DB00649	Stavudine	A dideoxynucleoside analog that inhibits reverse transcriptase and has in vitro activity against HIV. [PubChem]	approved;investigational;	For the treatment of human immunovirus (HIV) infections.	J05AF04;J05AR07;	0.482222	0.198889	0.64	0.326667	0.497778	0.0466667	0	0.345556	0.582222	0.597778	0.157778	0.118889	0.555556	0.0877778
DB00591	Fluocinolone Acetonide	A glucocorticoid derivative used topically in the treatment of various skin disorders. It is usually employed as a cream, gel, lotion, or ointment. It has also been used topically in the treatment of inflammatory eye, ear, and nose disorders. (From Martindale, The Extra Pharmacopoeia, 30th ed, p732). It is also being investigated by Sivida and Alimera, under the brand name Medidur, as a sustained…	approved;investigational;vet_approved;	For the relief of the inflammatory and pruritic manifestations of corticosteroid-responsive dermatoses. Also for the treatment of chronic non-infectious uveitis affecting the posterior segment of the eye (Retisert).	C05AA10;D07AC04;D07BC02;D07CC02;S01BA15;S01CA10;S02BA08;S02CA05;	0.643333	0.173333	0	0	0.34	0.00166667	0.536667	0.396667	0.46	0.436667	0.105	0.468333	0	0.00166667
DB01032	Probenecid	The prototypical uricosuric agent. It inhibits the renal excretion of organic anions and reduces tubular reabsorption of urate. Probenecid has also been used to treat patients with renal impairment, and, because it reduces the renal tubular excretion of other drugs, has been used as an adjunct to antibacterial therapy. [PubChem]	approved;	For the reduction of serum uric acid concentrations in chronic gouty arthritis and tophaceous gout in patients with frequent disabling gout attacks. Has also been effectively used to promote uric acid excretion in hyperuricemia secondary to the administration of thiazide and related diuretics.	M04AB01;	0.2275	0.1075	0.5125	0.4225	0.31	0	0.4175	0.3175	0	0.48	0	0.09	0.405	0
DB00496	Darifenacin Hydrobromide	This compound belongs to the class of organic compounds known as diphenylmethanes. These are compounds containing a diphenylmethane moiety, which consists of a methane wherein two hydrogen atoms are replaced by two phenyl groups.	approved;investigational;	For the treatment of overactive bladder with symptoms of urge urinary incontinence, urgency and frequency.	G04BD10;	0.27	0.455	0.955	0.005	0	0	0.545	0.58	0.68	0.73	0	0.735	0.555	0
DB00206	Reserpine	An alkaloid found in the roots of Rauwolfia serpentina and R. vomitoria. Reserpine inhibits the uptake of norepinephrine into storage vesicles resulting in depletion of catecholamines and serotonin from central and peripheral axon terminals. It has been used as an antihypertensive and an antipsychotic as well as a research tool, but its adverse effects limit its clinical use. [PubChem]	approved;	Foe the treatment of hypertension	C02AA02;C02AA52;C02LA01;C02LA51;C02LA71;	0.235	0.11	0	0.34	0.23	0	0.04	0.38	0.225	0.78	0.09	0.105	0.115	0
DB00507	Nitazoxanide	Nitazoxanide, also known by the brand name Alinia, is a synthetic nitrothiazolyl-salicylamide derivative and an anti-protozoal agent. It is approved for treatment of infectious diarrhea caused by Cryptosporidium parvum and Giardia lamblia in patients 1 year of age and older. Following oral administration it is rapidly hydrolyzed to its active metabolite, tizoxanide, which is 99% protein bound. Pe…	approved;investigational;vet_approved;	For the treatment of diarrhea in adults and children caused by the protozoa &lt;i&gt;Giardia lamblia&lt;/i&gt; and for the treatment of diarrhea in children caused by the protozoa &lt;i&gt;Cryptosporidium parvum&lt;/i&gt;.	P01AX11;	0.205	0.0625	0.235	0.0825	0.06	0	0.13	0.6325	0.0425	0.185	0	0.0675	0.08	0
DB00713	Oxacillin Sodium	This compound belongs to the class of organic compounds known as penicillins. These are organic compounds containing the penicillin core structure, which is structurally characterized by a penam ring bearing two methyl groups at position 2, and an amide group at position 6 [starting from the sulfur atom at position 1].	approved;	Used in the treatment of resistant staphylococci infections.	J01CF04;	0.105	0.005	0.285	0.37	0.555	0	0	0.98	0.665	0.99	0.57	0.2	0.785	0.375
DB04951	Pirfenidone	Pirfenidone is an orally active small molecule drug that may inhibit collagen synthesis, down regulate production of multiple cytokines and block fibroblast proliferation and stimulation in response to cytokines. Pirfenidone has demonstrated activity in multiple fibrotic conditions, including those of the lung, kidney and liver. It is being investigated by InterMune.	investigational;	For the treatment of idiopathic pulmonary fibrosis (IPF).	L04AX05;	0.4725	0.475	0.5475	0.9925	0.495	0	0.795	0	0.225	0.6125	0.31	0.44	0.465	0.17
DB00450	Droperidol	A butyrophenone with general properties similar to those of haloperidol. It is used in conjunction with an opioid analgesic such as fentanyl to maintain the patient in a calm state of neuroleptanalgesia with indifference to surroundings but still able to cooperate with the surgeon. It is also used as a premedicant, as an antiemetic, and for the control of agitation in acute psychoses. (From Marti…	approved;vet_approved;	Droperidol is ssed to produce tranquilization and to reduce the incidence of nausea and vomiting in surgical and diagnostic procedures.	N05AD08;	0.4875	0.225	0.865	0.5975	0.1275	0.1175	0.565	0.59	0.435	0	0.095	0.405	0.5	0.01
DB00594	Amiloride hydrochloride	This compound belongs to the class of organic compounds known as pyrazinecarboxamides. These are compounds containing a pyrazine ring which bears a carboxamide.	approved;	For use as adjunctive treatment with thiazide diuretics or other kaliuretic-diuretic agents in congestive heart failure or hypertension.	C03DB01;	0.314	0.086	0	0.216	0.48	0.004	0.412	0.416	0.462	0.682	0.086	0.312	0.496	0
DB01065	Melatonin	Melatonin is a biogenic amine that is found in animals, plants and microbes. Aaron B. Lerner of Yale University is credited for naming the hormone and for defining its chemical structure in 1958. In mammals, melatonin is produced by the pineal gland. The pineal gland is small endocrine gland, about the size of a rice grain and shaped like a pine cone (hence the name), that is located in the cente…	approved;nutraceutical;vet_approved;	Used orally for jet lag, insomnia, shift-work disorder, circadian rhythm disorders in the blind (evidence for efficacy), and benzodiazepine and nicotine withdrawal. Evidence indicates that melatonin is likely effective for treating circadian rhythm sleep disorders in blind children and adults. It has received FDA orphan drug status as an oral medication for this use. A number of studies have show…	N05CH01;	0.625	0.2025	0.565	0.75	0.275	0.0825	0.325	0.345	0.1375	0	0.3475	0.2625	0.66	0.325
DB00277	Theophylline sodium glycinate	This compound belongs to the class of organic compounds known as alkaloids and derivatives. These are naturally occurring chemical compounds that contain mostly basic nitrogen atoms. This group also includes some related compounds with neutral and even weakly acidic properties. Also some synthetic compounds of similar structure are attributed to alkaloids. In addition to carbon, hydrogen and nitr…	approved;	For the treatment of the symptoms and reversible airflow obstruction associated with chronic asthma and other chronic lung diseases, such as emphysema and chronic bronchitis.	R03DA04;R03DA54;R03DA74;R03DB04;	0.5775	0.37125	0.67625	0.42	0.33875	0.22	0.605	0.39	0.46	0.6825	0.04875	0	0.40125	0.20375
DB00394	Beclomethasone dipropionate monohydrate	This compound belongs to the class of organic compounds known as gluco/mineralocorticoids, progestogins and derivatives. These are steroids with a structure based on a hydroxylated prostane moiety.	approved;investigational;	Used in the maintenance treatment of asthma as prophylactic therapy in patients 5 years of age and older, and in treating symptoms for allergic rhinitis (seasonal or perennial) in patients 12 years of age and older. Also being investigated for oral treatment in mild-to-moderate Crohn's disease of ileal or ileal-right colonic localisation and for "topical" use mild-to-moderate graft versus host di…	A07EA07;D07AC15;D07CC04;R01AD01;R03AK08;R03BA01;	0	0.208571	0.445714	0	0.0128571	0.0357143	0.352857	0.331429	0.282857	0.402857	0.0242857	0	0.515714	0.0657143
DB00356	Chlorzoxazone	A centrally acting central muscle relaxant with sedative properties. It is claimed to inhibit muscle spasm by exerting an effect primarily at the level of the spinal cord and subcortical areas of the brain. (From Martindale, The Extra Pharmacopoea, 30th ed, p1202)	approved;	For the relief of discomfort associated with acute painful musculoskeletal conditions.	M03BB03;M03BB53;M03BB73;	0.205	0.15	0.54	0.315	0.02	0	0.28	0.055	0	0.32	0	0.4	0.31	0
DB04552	Niflumic Acid	An analgesic and anti-inflammatory agent used in the treatment of rheumatoid arthritis. [PubChem]	approved;	Used in the treatment of rheumatoid arthritis.	M01AX02;M02AA17;	0.61	0.106667	0.54	0.67	0.52	0.126667	0.793333	0.25	0	0.713333	0.136667	0.536667	0.563333	0.223333
DB01205	Flumazenil	Fumazenil is an imidazobenzodiazepine derivative and a potent benzodiazepine receptor antagonist that competitively inhibits the activity at the benzodiazepine recognition site on the GABA/benzodiazepine receptor complex, thereby reversing the effects of benzodiazepine on the central nervous system.	approved;	For the complete or partial reversal of the sedative effects of benzodiazepines in cases where general anesthesia has been induced and/or maintained with benzodiazepines, and where sedation has been produced with benzodiazepines for diagnostic and therapeutic procedures. Also for the management of benzodiazepine overdose as an adjunct for appropriate supportive and symptomatic measures.	V03AB25;	0.607143	0.298571	0.424286	0.845714	0.558571	0.161429	0.68	0.257143	0.737143	0.832857	0.187143	0.427143	0.524286	0
DB00900	Didanosine	A dideoxynucleoside compound in which the 3&amp;#39;-hydroxy group on the sugar moiety has been replaced by a hydrogen. This modification prevents the formation of phosphodiester linkages which are needed for the completion of nucleic acid chains. Didanosine is a potent inhibitor of HIV replication, acting as a chain-terminator of viral DNA by binding to reverse transcriptase; ddI is then metabol…	approved;	For use, in combination with other antiretroviral agents, in the treatment of HIV-1 infection in adults.	J05AF02;	0.556667	0.283333	0.633333	0.436667	0.576667	0	0	0.616667	0.786667	0.843333	0.00333333	0.73	0.506667	0.0166667
DB00949	Felbamate	Felbamate is an anticonvulsant drug used in the treatment of epilepsy. It is used to treat partial seizures (with and without generalization) in adults and partial and generalized seizures associated with Lennox-Gastaut syndrome in children. It has a weak inhibitory effect on GABA receptor binding sites.	approved;	For use only in those patients who respond inadequately to alternative treatments and whose epilepsy is so severe that a substantial risk of aplastic anemia and/or liver failure is deemed acceptable in light of the benefits conferred by its use.	N03AX10;	0.375	0.08	0.52	0.615	0.78	0	0.815	0.105	0.545	0	0.02	0.79	0.615	0
DB00527	Cinchocaine hydrochloride	This compound belongs to the class of organic compounds known as quinoline carboxamides. These are quinolines in which the quinoline ring system is substituted by one or more carboxamide groups.	approved;vet_approved;	For production of local or regional anesthesia by infiltration techniques such as percutaneous injection and intravenous regional anesthesia by peripheral nerve block techniques such as brachial plexus and intercostal and by central neural techniques such as lumbar and caudal epidural blocks.	C05AD04;D04AB02;N01BB06;S01HA06;S02DA04;	0.085	0.165	0	0	0.445	0	0.315	0.53	0.085	0	0.05	0.735	0	0
DB01601	Lopinavir	Lopinavir (ABT-378) is an antiretroviral of the protease inhibitor class. It is marketed by Abbott as Kaletra, a co-formulation with a sub-therapeutic dose of ritonavir, as a component of combination therapy to treat HIV/AIDS.	approved;	Indicated in combination with other antiretroviral agents for the treatment of HIV-infection.	J05AR10;	0.85	0.2425	0.675	0.68	0.0625	0.0175	0	0.5075	0.4875	0.6075	0.0125	0.6775	0.615	0.0575
DB01199	Tubocurarine chloride pentahydrate	This compound belongs to the class of organic compounds known as benzylisoquinolines. These are organic compounds containing an isoquinoline to which a benzyl group is attached.	approved;	Used as a diagnosis agent for myasthenia gravis, and also to facilitate the intubation after induction of anesthesia in surgical procedure	M03AA02;	0.585	0.4025	0.6825	0.5875	0.17	0.105	0.3675	0.2525	0	0.7725	0.085	0.6875	0.6125	0.05
DB00471	Montelukast sodium	This compound belongs to the class of organic compounds known as linear 1,3-diarylpropanoids. These are organic compounds with a structure based on a C6-C3-C6 skeleton, where the two benzene rings are not linked together.	approved;	For the treatment of asthma	R03DC03;R03DC53;	0.375	0.095	0.575	0.55	0.025	0.06	0.35	0.46	0.185	0.47	0.03	0	0.395	0.005
DB06616	Bosutinib	Bosutinib is a Bcr-Abl kinase inhibitor for the treatment of Philadelphia chromosome-positive (Ph+) chronic myelogenous leukemia (CML). Compared to other tyrosine kinase inhibitors, it has a more favourable hematologic toxicity profile. FDA approved on September 4, 2012.	approved;	Treatment of chronic, accelerated, or blast phase Philadelphia chromosome-positive (Ph+) chronic myelogenous leukemia (CML) with resistance or intolerance to prior therapy in adult patients.	L01XE14;	0.415	0.3	0.63	0.765	0.045	0	0.065	0	0.065	0.645	0.015	0.475	0.545	0
