# Supplementary material for: Discovery of novel therapeutic properties of drugs from transcriptional responses based on multi-label classification
Source: Sci Rep. 2017 Aug 2;7:7136. doi: 10.1038/s41598-017-07705-8 (PMC5541064; doi:10.1038/s41598-017-07705-8)
Supplement: Supplementary file 2 — Supplementary Table 2 [file 41598_2017_7705_MOESM2_ESM.xls]

## Sheet: Sheet1
	DB00855	DB00252	DB00316	DB00787	DB00518	DB01001	DB00630	DB00346	DB00437	DB00404	DB00915	DB00277	DB01025	DB00543	DB01217	DB00993	DB00181	DB01244	DB01128	DB00484	DB00887	DB00297	DB00490	DB00201	DB00796	DB00564	DB01136	DB00482	DB00310	DB01166	DB00501	DB00537	DB00363	DB00250	DB00829	DB00861	DB00975	DB00280	DB00313	DB01184	DB00590	DB01084	DB00749	DB00426	DB00949	DB01039	DB00196	DB01205	DB00544
DB00855	1	0.0138249	0.0526316	0.0357143	0.0444444	0.0465116	0.0512821	0.0609756	0	0.0206186	0.0186916	0	0.0357143	0	0.0277778	0	0.0214286	0	0.0487805	0.0306122	0.05	0.0851064	0.0377358	0.0810811	0.0652174	0.0246305	0.0416667	0	0.0181818	0.037037	0	0.0486891	0.0119048	0	0	0	0.0196078	0	0.00869565	0	0.0384615	0	0	0.0454545	0.0648148	0.0632911	0.0333333	0	0.0588235
DB00252	0.0138249	1	0.134199	0.179825	0.0552995	0.223938	0.118644	0.159483	0.149123	0.24183	0.2125	0.056338	0.0193237	0.0266667	0.140078	0.0275229	0.254826	0.0952381	0.112033	0.123016	0.0666667	0.0737327	0.275735	0.0471698	0.0694444	0.258065	0.189964	0.1	0.0720721	0.0991736	0.0805687	0.255435	0.201365	0.028436	0.0196078	0.038835	0.232759	0.0148515	0.196787	0.0147783	0.238281	0.00497512	0.145299	0.165957	0.227273	0.156522	0.170213	0.00487805	0.0480769
DB00316	0.0526316	0.134199	1	0.162162	0.186667	0.204082	0.158879	0.240385	0.0701754	0.182266	0.208	0.0625	0.0289855	0.045977	0.159091	0.037037	0.15625	0.153846	0.254902	0.162602	0.166667	0.148148	0.156425	0.0512821	0.109756	0.141553	0.163636	0.172414	0.139535	0.166667	0.222222	0.121951	0.13369	0.0547945	0.030303	0.0422535	0.149606	0.0483871	0.128571	0.03125	0.156863	0.0163934	0.024	0.240741	0.180451	0.188679	0.227273	0.0153846	0.0684932
DB00787	0.0357143	0.179825	0.162162	1	0.21519	0.194805	0.212963	0.214286	0.131579	0.204878	0.284553	0.0823529	0.0540541	0.0652174	0.167883	0.0833333	0.192547	0.127907	0.205357	0.162791	0.151899	0.0869565	0.215909	0.0470588	0.180723	0.22381	0.213415	0.135417	0.141304	0.136752	0.233766	0.162544	0.183784	0.037037	0.0416667	0.0253165	0.176923	0	0.222222	0	0.218543	0.0147059	0.134454	0.226087	0.261538	0.242991	0.290909	0.0138889	0.0759494
DB00518	0.0444444	0.0552995	0.186667	0.21519	1	0.0992366	0.197368	0.142857	0.0853659	0.101064	0.12381	0.0612245	0.0857143	0.0357143	0.121495	0.108696	0.0780142	0.0961538	0.202532	0.0576923	0.214286	0.111111	0.0740741	0.0888889	0.16	0.0959596	0.135714	0.169492	0.160714	0.177215	0.25	0.082397	0.0848485	0.047619	0.0294118	0.025	0.0865385	0	0.136364	0	0.116279	0.0357143	0.043956	0.202381	0.117117	0.177215	0.214286	0.03125	0.0714286
DB01001	0.0465116	0.223938	0.204082	0.194805	0.0992366	1	0.201342	0.286713	0.149351	0.277056	0.197674	0.102362	0.0327869	0.0428571	0.216374	0.0145985	0.22449	0.16	0.188312	0.171598	0.130081	0.0882353	0.259615	0.0458015	0.0735294	0.196078	0.222772	0.207692	0.108696	0.14557	0.117188	0.181818	0.16087	0.056	0.025	0.0403226	0.313725	0.00840336	0.20339	0.0254237	0.26776	0.00862069	0.14375	0.251656	0.325	0.222973	0.233766	0.00833333	0.0813008
DB00630	0.0512821	0.118644	0.158879	0.212963	0.197368	0.201342	1	0.235849	0.127273	0.152381	0.133333	0.0481928	0.0428571	0.021978	0.174242	0.075	0.154321	0.108434	0.214953	0.0820896	0.162162	0.091954	0.161111	0.0632911	0.0813953	0.145455	0.175758	0.195402	0.111111	0.174312	0.168831	0.121107	0.120419	0.0394737	0.0294118	0.0410959	0.193548	0.0151515	0.15942	0	0.169935	0.015873	0.12069	0.214286	0.21374	0.28	0.245455	0.0149254	0.111111
DB00346	0.0609756	0.159483	0.240385	0.214286	0.142857	0.286713	0.235849	1	0.141593	0.216749	0.153285	0.0952381	0.04	0.0652174	0.259843	0.045977	0.207547	0.2125	0.273585	0.181102	0.181818	0.176471	0.215909	0.0470588	0.101124	0.195349	0.267516	0.252874	0.166667	0.242991	0.158537	0.154386	0.146597	0.0243902	0.0416667	0.08	0.330435	0.0285714	0.170213	0.028169	0.333333	0.0147059	0.106557	0.305556	0.242424	0.303922	0.302752	0.0138889	0.0897436
DB00437	0	0.149123	0.0701754	0.131579	0.0853659	0.149351	0.127273	0.141593	1	0.0909091	0.0863309	0.0119048	0.0289855	0.0340909	0.116788	0.05	0.114458	0.0714286	0.113043	0.0916031	0.0769231	0.0568182	0.112903	0.0379747	0.0581395	0.146789	0.129412	0.108696	0.101124	0.105263	0.113924	0.114187	0.0816327	0.0131579	0.030303	0.0136986	0.149606	0	0.136691	0	0.172185	0	0.113043	0.145299	0.137681	0.155963	0.163793	0.0153846	0.0540541
DB00404	0.0206186	0.24183	0.182266	0.204878	0.101064	0.277056	0.152381	0.216749	0.0909091	1	0.268868	0.0684211	0.016129	0.0502513	0.199115	0.020202	0.300429	0.124324	0.2	0.12987	0.0687831	0.110526	0.337449	0.0204082	0.0502513	0.243243	0.215686	0.128205	0.0693069	0.134884	0.078534	0.205479	0.226766	0.0209424	0.021978	0.0434783	0.222222	0.0110497	0.2	0.010989	0.282609	0.00558659	0.0837004	0.235294	0.238739	0.184466	0.204762	0.0165746	0.0537634
DB00915	0.0186916	0.2125	0.208	0.284553	0.12381	0.197674	0.133333	0.153285	0.0863309	0.268868	1	0.0857143	0.0416667	0.0619469	0.159236	0.0366972	0.281437	0.144231	0.189394	0.139073	0.0865385	0.0892857	0.235602	0.0373832	0.100917	0.229075	0.145078	0.12931	0.133929	0.107143	0.158416	0.177852	0.235897	0.0192308	0.0210526	0.03	0.174497	0.032967	0.206452	0.0215054	0.233533	0.0111111	0.105634	0.216418	0.256757	0.139706	0.19708	0.0106383	0.0594059
DB00277	0	0.056338	0.0625	0.0823529	0.0612245	0.102362	0.0481928	0.0952381	0.0119048	0.0684211	0.0857143	1	0	0.0188679	0.0357143	0.0217391	0.0571429	0.12766	0.0581395	0.0291262	0.146341	0.0566038	0.0559006	0	0.0384615	0.0441176	0.0616438	0.0655738	0.0892857	0.0470588	0.0625	0.0477941	0.0542169	0	0	0.0277778	0.112245	0	0.0614035	0	0.0769231	0	0.0581395	0.0543478	0.0909091	0.0595238	0.101124	0.0357143	0.0512821
DB01025	0.0357143	0.0193237	0.0289855	0.0540541	0.0857143	0.0327869	0.0428571	0.04	0.0289855	0.016129	0.0416667	0	1	0.025641	0.0408163	0	0.0307692	0.0833333	0.0547945	0.0454545	0.0645161	0.05	0.04	0	0.025641	0.0310881	0.0291971	0.0408163	0.0681818	0.056338	0.0571429	0.0265152	0.0387097	0.04	0	0	0.043956	0	0.038835	0	0.0413223	0.1	0.0266667	0.0506329	0.0392157	0.056338	0.05	0	0.08
DB00543	0	0.0266667	0.045977	0.0652174	0.0357143	0.0428571	0.021978	0.0652174	0.0340909	0.0502513	0.0619469	0.0188679	0.025641	1	0.0517241	0.06	0.0547945	0.0727273	0.0777778	0.0275229	0.0192308	0.0508475	0.0797546	0	0.0344828	0.0895522	0.0662252	0.0142857	0.0983607	0.0326087	0.117647	0.0698529	0.0903614	0	0.0277778	0	0.036036	0.0625	0.0583333	0.0294118	0.123077	0	0.0543478	0.0618557	0.0677966	0.043956	0.0612245	0	0.0217391
DB01217	0.0277778	0.140078	0.159091	0.167883	0.121495	0.216374	0.174242	0.259843	0.116788	0.199115	0.159236	0.0357143	0.0408163	0.0517241	1	0.0454545	0.186813	0.163462	0.303279	0.12987	0.105769	0.0782609	0.166667	0.0366972	0.0892857	0.195745	0.232044	0.209091	0.112069	0.162963	0.122642	0.135048	0.162679	0.0485437	0.03125	0.0294118	0.212329	0.0212766	0.268456	0.0104167	0.230769	0.0108696	0.104167	0.240602	0.228758	0.246032	0.202899	0.0104167	0.0792079
DB00993	0	0.0275229	0.037037	0.0833333	0.108696	0.0145985	0.075	0.045977	0.05	0.020202	0.0366972	0.0217391	0	0.06	0.0454545	1	0.0208333	0.0196078	0.0465116	0	0.0222222	0.0185185	0.0242424	0	0.0816327	0.0871795	0.0694444	0.0322581	0.0909091	0.113924	0.162791	0.040293	0.0419162	0	0	0	0.00934579	0	0.111111	0	0.0296296	0	0.0465116	0.0909091	0.0530973	0.047619	0.114943	0	0
DB00181	0.0214286	0.254826	0.15625	0.192547	0.0780142	0.22449	0.154321	0.207547	0.114458	0.300429	0.281437	0.0571429	0.0307692	0.0547945	0.186813	0.0208333	1	0.159091	0.208861	0.22619	0.0808824	0.114286	0.323529	0.0357143	0.0547945	0.282787	0.214286	0.137931	0.0952381	0.111765	0.0863309	0.19195	0.27907	0.0144928	0.0314961	0.0538462	0.222222	0.024	0.214286	0.015748	0.304348	0.00806452	0.143713	0.20122	0.235955	0.152439	0.192771	0.015748	0.0681818
DB01244	0	0.0952381	0.153846	0.127907	0.0961538	0.16	0.108434	0.2125	0.0714286	0.124324	0.144231	0.12766	0.0833333	0.0727273	0.163462	0.0196078	0.159091	1	0.185185	0.14433	0.130435	0.196078	0.136364	0.0204082	0.0535714	0.112245	0.134752	0.206897	0.137931	0.119048	0.142857	0.0861423	0.118012	0.0465116	0.0588235	0.166667	0.2	0.0645161	0.166667	0.0967742	0.178862	0.0344828	0.0666667	0.2	0.146789	0.146341	0.170455	0	0.0952381
DB01128	0.0487805	0.112033	0.254902	0.205357	0.202532	0.188312	0.214953	0.273585	0.113043	0.2	0.189394	0.0581395	0.0547945	0.0777778	0.303279	0.0465116	0.208861	0.185185	1	0.120301	0.168831	0.137931	0.189944	0.0731707	0.141176	0.179724	0.245283	0.213483	0.168539	0.233645	0.160494	0.123288	0.147368	0.0121951	0.0277778	0.038961	0.160305	0.0289855	0.214815	0.0140845	0.288732	0.0149254	0.0551181	0.272727	0.189781	0.269231	0.247788	0.0140845	0.0769231
DB00484	0.0306122	0.123016	0.162602	0.162791	0.0576923	0.171598	0.0820896	0.181102	0.0916031	0.12987	0.139073	0.0291262	0.0454545	0.0275229	0.12987	0	0.22619	0.14433	0.120301	1	0.0824742	0.117647	0.175258	0.03	0.0666667	0.133891	0.132979	0.108108	0.0625	0.0808824	0.10101	0.166667	0.142157	0.0425532	0.0229885	0.0674157	0.184397	0.0117647	0.111801	0.0235294	0.185629	0.0121951	0.0875912	0.123188	0.141026	0.122137	0.114286	0	0.0645161
DB00887	0.05	0.0666667	0.166667	0.151899	0.214286	0.130081	0.162162	0.181818	0.0769231	0.0687831	0.0865385	0.146341	0.0645161	0.0192308	0.105769	0.0222222	0.0808824	0.130435	0.168831	0.0824742	1	0.122449	0.0764331	0.047619	0.232558	0.0871795	0.115942	0.163636	0.276596	0.1	0.219512	0.0597015	0.0674847	0.0263158	0.0344828	0.0588235	0.113402	0	0.111111	0	0.112	0.0434783	0.0227273	0.156627	0.133333	0.173333	0.141176	0.037037	0.111111
DB00297	0.0851064	0.0737327	0.148148	0.0869565	0.111111	0.0882353	0.091954	0.176471	0.0568182	0.110526	0.0892857	0.0566038	0.05	0.0508475	0.0782609	0.0185185	0.114286	0.196078	0.137931	0.117647	0.122449	1	0.0987654	0.0192308	0.0877193	0.0833333	0.124138	0.140625	0.0952381	0.102273	0.156863	0.0732601	0.0828402	0.0434783	0.0263158	0.097561	0.0934579	0.0285714	0.0840336	0	0.112782	0.03125	0.03125	0.153846	0.103448	0.141176	0.12766	0.0277778	0.0888889
DB00490	0.0377358	0.275735	0.156425	0.215909	0.0740741	0.259615	0.161111	0.215909	0.112903	0.337449	0.235602	0.0559006	0.04	0.0797546	0.166667	0.0242424	0.323529	0.136364	0.189944	0.175258	0.0764331	0.0987654	1	0.0372671	0.0731707	0.25	0.199134	0.106509	0.0892857	0.0932642	0.108974	0.214925	0.253165	0.0188679	0.0337838	0.0529801	0.248649	0.0273973	0.233503	0.0134228	0.350515	0.00684931	0.0923077	0.183784	0.273684	0.159341	0.208791	0.0134228	0.0584416
DB00201	0.0810811	0.0471698	0.0512821	0.0470588	0.0888889	0.0458015	0.0632911	0.0470588	0.0379747	0.0204082	0.0373832	0	0	0	0.0366972	0	0.0357143	0.0204082	0.0731707	0.03	0.047619	0.0192308	0.0372671	1	0.0625	0.0243902	0.0410959	0.0508475	0.0545455	0.0487805	0.0434783	0.0367647	0.0299401	0	0	0.030303	0.0392157	0	0.0350877	0	0.0378788	0	0.060241	0.032967	0.0353982	0.0617284	0.043956	0	0.027027
DB00796	0.0652174	0.0694444	0.109756	0.180723	0.16	0.0735294	0.0813953	0.101124	0.0581395	0.0502513	0.100917	0.0384615	0.025641	0.0344828	0.0892857	0.0816327	0.0547945	0.0535714	0.141176	0.0666667	0.232558	0.0877193	0.0731707	0.0625	1	0.106061	0.133803	0.109375	0.196429	0.130952	0.163265	0.0698529	0.103659	0.0454545	0	0.0238095	0.0648148	0	0.0762712	0	0.0814815	0.0333333	0.0319149	0.119565	0.0956522	0.144578	0.11828	0	0.0444444
DB00564	0.0246305	0.258065	0.141553	0.22381	0.0959596	0.196078	0.145455	0.195349	0.146789	0.243243	0.229075	0.0441176	0.0310881	0.0895522	0.195745	0.0871795	0.282787	0.112245	0.179724	0.133891	0.0871795	0.0833333	0.25	0.0243902	0.106061	1	0.24031	0.100478	0.118812	0.128889	0.125	0.282051	0.254613	0.0148515	0.0208333	0.0466321	0.175966	0.0157895	0.288288	0.00518135	0.276151	0.005291	0.142857	0.190909	0.223176	0.175926	0.190045	0.00518135	0.0510204
DB01136	0.0416667	0.189964	0.163636	0.213415	0.135714	0.222772	0.175758	0.267516	0.129412	0.215686	0.145078	0.0616438	0.0291971	0.0662252	0.232044	0.0694444	0.214286	0.134752	0.245283	0.132979	0.115942	0.124138	0.199134	0.0410959	0.133803	0.24031	1	0.186207	0.135135	0.166667	0.104895	0.191489	0.236842	0.0425532	0.0222222	0.0588235	0.241379	0	0.1875	0.0149254	0.253807	0.00763359	0.11236	0.207101	0.227027	0.240506	0.23494	0.00740741	0.0724638
DB00482	0	0.1	0.172414	0.135417	0.169492	0.207692	0.195402	0.252874	0.108696	0.128205	0.12931	0.0655738	0.0408163	0.0142857	0.209091	0.0322581	0.137931	0.206897	0.213483	0.108108	0.163636	0.140625	0.106509	0.0508475	0.109375	0.100478	0.186207	1	0.130435	0.261905	0.152542	0.0824373	0.0971429	0.117647	0.0212766	0.0384615	0.2	0	0.15	0	0.145985	0.0243902	0.125	0.266667	0.151261	0.277108	0.185567	0.0222222	0.115385
DB00310	0.0181818	0.0720721	0.139535	0.141304	0.160714	0.108696	0.111111	0.166667	0.101124	0.0693069	0.133929	0.0892857	0.0681818	0.0983607	0.112069	0.0909091	0.0952381	0.137931	0.168539	0.0625	0.276596	0.0952381	0.0892857	0.0545455	0.196429	0.118812	0.135135	0.130435	1	0.120879	0.254902	0.0955882	0.146341	0.0192308	0	0.0204082	0.109091	0.025	0.135593	0	0.150376	0.027027	0.0721649	0.170213	0.146552	0.120879	0.168421	0.0243902	0.0588235
DB01166	0.037037	0.0991736	0.166667	0.136752	0.177215	0.14557	0.174312	0.242991	0.105263	0.134884	0.107143	0.0470588	0.056338	0.0326087	0.162963	0.113924	0.111765	0.119048	0.233645	0.0808824	0.1	0.102273	0.0932642	0.0487805	0.130952	0.128889	0.166667	0.261905	0.120879	1	0.15	0.112628	0.107692	0.0384615	0.0140845	0.04	0.153846	0	0.148936	0.0294118	0.183007	0.0153846	0.1	0.221239	0.166667	0.192661	0.252252	0	0.0649351
DB00501	0	0.0805687	0.222222	0.233766	0.25	0.117188	0.168831	0.158537	0.113924	0.078534	0.158416	0.0625	0.0571429	0.117647	0.122642	0.162791	0.0863309	0.142857	0.160494	0.10101	0.219512	0.156863	0.108974	0.0434783	0.163265	0.125	0.104895	0.152542	0.254902	0.15	1	0.0827068	0.119497	0.0487805	0.0625	0.025641	0.131313	0.0333333	0.180952	0	0.125984	0.037037	0.032967	0.176471	0.160377	0.164557	0.174419	0.0322581	0.1
DB00537	0.0486891	0.255435	0.121951	0.162544	0.082397	0.181818	0.121107	0.154386	0.114187	0.205479	0.177852	0.0477941	0.0265152	0.0698529	0.135048	0.040293	0.19195	0.0861423	0.123288	0.166667	0.0597015	0.0732601	0.214925	0.0367647	0.0698529	0.282051	0.191489	0.0824373	0.0955882	0.112628	0.0827068	1	0.229851	0.014652	0.0190114	0.0339623	0.176871	0.0114504	0.140127	0.0152672	0.256667	0.00383142	0.115646	0.180212	0.19	0.14386	0.183746	0.00377358	0.0411985
DB00363	0.0119048	0.201365	0.13369	0.183784	0.0848485	0.16087	0.120419	0.146597	0.0816327	0.226766	0.235897	0.0542169	0.0387097	0.0903614	0.162679	0.0419162	0.27907	0.118012	0.147368	0.142157	0.0674847	0.0828402	0.253165	0.0299401	0.103659	0.254613	0.236842	0.0971429	0.146341	0.107692	0.119497	0.229851	1	0.0121212	0.025974	0.044586	0.191919	0.0197368	0.169811	0.012987	0.236111	0.00662252	0.135417	0.166667	0.181818	0.13089	0.209677	0.00645161	0.0632911
DB00250	0	0.028436	0.0547945	0.037037	0.047619	0.056	0.0394737	0.0243902	0.0131579	0.0209424	0.0192308	0	0.04	0	0.0485437	0	0.0144928	0.0465116	0.0121951	0.0425532	0.0263158	0.0434783	0.0188679	0	0.0454545	0.0148515	0.0425532	0.117647	0.0192308	0.0384615	0.0487805	0.014652	0.0121212	1	0	0	0.0306122	0	0.0366972	0	0.00763359	0.0625	0.0506329	0.0595238	0.046729	0.08	0.0344828	0	0.1
DB00829	0	0.0196078	0.030303	0.0416667	0.0294118	0.025	0.0294118	0.0416667	0.030303	0.021978	0.0210526	0	0	0.0277778	0.03125	0	0.0314961	0.0588235	0.0277778	0.0229885	0.0344828	0.0263158	0.0337838	0	0	0.0208333	0.0222222	0.0212766	0	0.0140845	0.0625	0.0190114	0.025974	0	1	0	0.0337079	0	0.0505051	0	0.0336134	0	0.0136986	0.025641	0.040404	0.0140845	0.0384615	0	0.0434783
DB00861	0	0.038835	0.0422535	0.0253165	0.025	0.0403226	0.0410959	0.08	0.0136986	0.0434783	0.03	0.0277778	0	0	0.0294118	0	0.0538462	0.166667	0.038961	0.0674157	0.0588235	0.097561	0.0529801	0.030303	0.0238095	0.0466321	0.0588235	0.0384615	0.0204082	0.04	0.025641	0.0339623	0.044586	0	0	1	0.0888889	0	0.0377358	0.0588235	0.0661157	0	0.025641	0.0238095	0.0283019	0.04	0.0235294	0	0.0714286
DB00975	0.0196078	0.232759	0.149606	0.176923	0.0865385	0.313725	0.193548	0.330435	0.149606	0.222222	0.174497	0.112245	0.043956	0.036036	0.212329	0.00934579	0.222222	0.2	0.160305	0.184397	0.113402	0.0934579	0.248649	0.0392157	0.0648148	0.175966	0.241379	0.2	0.109091	0.153846	0.131313	0.176871	0.191919	0.0306122	0.0337079	0.0888889	1	0.0113636	0.144654	0.0344828	0.322368	0.0117647	0.125926	0.224806	0.231293	0.209677	0.251969	0.011236	0.0967742
DB00280	0	0.0148515	0.0483871	0	0	0.00840336	0.0151515	0.0285714	0	0.0110497	0.032967	0	0	0.0625	0.0212766	0	0.024	0.0645161	0.0289855	0.0117647	0	0.0285714	0.0273973	0	0	0.0157895	0	0	0.025	0	0.0333333	0.0114504	0.0197368	0	0	0	0.0113636	1	0.01	0.125	0.025641	0	0	0.0266667	0.0204082	0.0147059	0.012987	0	0
DB00313	0.00869565	0.196787	0.128571	0.222222	0.136364	0.20339	0.15942	0.170213	0.136691	0.2	0.206452	0.0614035	0.038835	0.0583333	0.268456	0.111111	0.214286	0.166667	0.214815	0.111801	0.111111	0.0840336	0.233503	0.0350877	0.0762712	0.288288	0.1875	0.15	0.135593	0.148936	0.180952	0.140127	0.169811	0.0366972	0.0505051	0.0377358	0.144654	0.01	1	0	0.196629	0.0103093	0.0860927	0.197183	0.312925	0.173913	0.230216	0.00990099	0.0555556
DB01184	0	0.0147783	0.03125	0	0	0.0254237	0	0.028169	0	0.010989	0.0215054	0	0	0.0294118	0.0104167	0	0.015748	0.0967742	0.0140845	0.0235294	0	0	0.0134228	0	0	0.00518135	0.0149254	0	0	0.0294118	0	0.0152672	0.012987	0	0	0.0588235	0.0344828	0.125	0	1	0.0168067	0	0	0.04	0.0306122	0	0.025974	0	0
DB00590	0.0384615	0.238281	0.156863	0.218543	0.116279	0.26776	0.169935	0.333333	0.172185	0.282609	0.233533	0.0769231	0.0413223	0.123077	0.230769	0.0296296	0.304348	0.178862	0.288732	0.185629	0.112	0.112782	0.350515	0.0378788	0.0814815	0.276151	0.253807	0.145985	0.150376	0.183007	0.125984	0.256667	0.236111	0.00763359	0.0336134	0.0661157	0.322368	0.025641	0.196629	0.0168067	1	0.00862069	0.165605	0.235294	0.284848	0.239726	0.266667	0.00833333	0.0725806
DB01084	0	0.00497512	0.0163934	0.0147059	0.0357143	0.00862069	0.015873	0.0147059	0	0.00558659	0.0111111	0	0.1	0	0.0108696	0	0.00806452	0.0344828	0.0149254	0.0121951	0.0434783	0.03125	0.00684931	0	0.0333333	0.005291	0.00763359	0.0243902	0.027027	0.0153846	0.037037	0.00383142	0.00662252	0.0625	0	0	0.0117647	0	0.0103093	0	0.00862069	1	0.0149254	0.0136986	0.0104167	0.0153846	0.0135135	0	0.0588235
DB00749	0	0.145299	0.024	0.134454	0.043956	0.14375	0.12069	0.106557	0.113043	0.0837004	0.105634	0.0581395	0.0266667	0.0543478	0.104167	0.0465116	0.143713	0.0666667	0.0551181	0.0875912	0.0227273	0.03125	0.0923077	0.060241	0.0319149	0.142857	0.11236	0.125	0.0721649	0.1	0.032967	0.115646	0.135417	0.0506329	0.0136986	0.025641	0.125926	0	0.0860927	0	0.165605	0.0149254	1	0.12	0.124138	0.128205	0.128	0	0.0769231
DB00426	0.0454545	0.165957	0.240741	0.226087	0.202381	0.251656	0.214286	0.305556	0.145299	0.235294	0.216418	0.0543478	0.0506329	0.0618557	0.240602	0.0909091	0.20122	0.2	0.272727	0.123188	0.156627	0.153846	0.183784	0.032967	0.119565	0.190909	0.207101	0.266667	0.170213	0.221239	0.176471	0.180212	0.166667	0.0595238	0.025641	0.0238095	0.224806	0.0266667	0.197183	0.04	0.235294	0.0136986	0.12	1	0.270677	0.301887	0.348624	0.012987	0.0843373
DB00949	0.0648148	0.227273	0.180451	0.261538	0.117117	0.325	0.21374	0.242424	0.137681	0.238739	0.256757	0.0909091	0.0392157	0.0677966	0.228758	0.0530973	0.235955	0.146789	0.189781	0.141026	0.133333	0.103448	0.273684	0.0353982	0.0956522	0.223176	0.227027	0.151261	0.146552	0.166667	0.160377	0.19	0.181818	0.046729	0.040404	0.0283019	0.231293	0.0204082	0.312925	0.0306122	0.284848	0.0104167	0.124138	0.270677	1	0.238462	0.29771	0.01	0.0865385
DB01039	0.0632911	0.156522	0.188679	0.242991	0.177215	0.222973	0.28	0.303922	0.155963	0.184466	0.139706	0.0595238	0.056338	0.043956	0.246032	0.047619	0.152439	0.146341	0.269231	0.122137	0.173333	0.141176	0.159341	0.0617284	0.144578	0.175926	0.240506	0.277108	0.120879	0.192661	0.164557	0.14386	0.13089	0.08	0.0140845	0.04	0.209677	0.0147059	0.173913	0	0.239726	0.0153846	0.128205	0.301887	0.238462	1	0.252252	0.0144928	0.108108
DB00196	0.0333333	0.170213	0.227273	0.290909	0.214286	0.233766	0.245455	0.302752	0.163793	0.204762	0.19708	0.101124	0.05	0.0612245	0.202899	0.114943	0.192771	0.170455	0.247788	0.114286	0.141176	0.12766	0.208791	0.043956	0.11828	0.190045	0.23494	0.185567	0.168421	0.252252	0.174419	0.183746	0.209677	0.0344828	0.0384615	0.0235294	0.251969	0.012987	0.230216	0.025974	0.266667	0.0135135	0.128	0.348624	0.29771	0.252252	1	0.0128205	0.0705882
DB01205	0	0.00487805	0.0153846	0.0138889	0.03125	0.00833333	0.0149254	0.0138889	0.0153846	0.0165746	0.0106383	0.0357143	0	0	0.0104167	0	0.015748	0	0.0140845	0	0.037037	0.0277778	0.0134228	0	0	0.00518135	0.00740741	0.0222222	0.0243902	0	0.0322581	0.00377358	0.00645161	0	0	0	0.011236	0	0.00990099	0	0.00833333	0	0	0.012987	0.01	0.0144928	0.0128205	1	0.047619
DB00544	0.0588235	0.0480769	0.0684932	0.0759494	0.0714286	0.0813008	0.111111	0.0897436	0.0540541	0.0537634	0.0594059	0.0512821	0.08	0.0217391	0.0792079	0	0.0681818	0.0952381	0.0769231	0.0645161	0.111111	0.0888889	0.0584416	0.027027	0.0444444	0.0510204	0.0724638	0.115385	0.0588235	0.0649351	0.1	0.0411985	0.0632911	0.1	0.0434783	0.0714286	0.0967742	0	0.0555556	0	0.0725806	0.0588235	0.0769231	0.0843373	0.0865385	0.108108	0.0705882	0.047619	1
DB00472	0.0191781	0.35122	0.078125	0.147139	0.0524862	0.187342	0.124324	0.128686	0.125	0.242991	0.175066	0.0443213	0.0225352	0.0580111	0.16188	0.0358127	0.223077	0.0670391	0.126005	0.10687	0.0415512	0.0519126	0.250627	0.0218579	0.0493151	0.263403	0.21608	0.0706522	0.0714286	0.0942408	0.0644258	0.26078	0.211538	0.0137363	0.0140845	0.0223464	0.174263	0.00847458	0.184211	0.0112994	0.234211	0.00283286	0.122995	0.139037	0.220109	0.132791	0.147849	0.00280112	0.0277778
DB00499	0	0.0191388	0.057971	0.0526316	0.0810811	0.0322581	0.056338	0.0526316	0.057971	0.0324324	0.0408163	0.0285714	0.047619	0	0.0612245	0.0294118	0.0461538	0.0512821	0.0972222	0.032967	0.09375	0.0232558	0.0326797	0.0645161	0.05	0.0255102	0.0214286	0.0816327	0.0888889	0.0694444	0.114286	0.0186567	0.0251572	0	0	0	0.0430108	0	0.0380952	0	0.0578512	0	0.0533333	0.0493827	0.0384615	0.0547945	0.0487805	0	0.0357143
DB00695	0	0.0372093	0.0246914	0.0465116	0.0204082	0.0147059	0	0.0227273	0.0375	0.005	0.0275229	0.0222222	0.0322581	0.04	0.00884956	0.0714286	0.0138889	0.02	0.0113636	0.00970874	0.125	0.0188679	0.0181818	0	0.106383	0.055	0.0928571	0	0.204082	0.0481928	0.0652174	0.0404412	0.0484848	0	0	0	0.0190476	0	0.0530973	0	0.037594	0	0.0348837	0.0215054	0.0442478	0.0116279	0.0786517	0	0
DB00996	0.0231481	0.302714	0.082774	0.128736	0.0488372	0.174292	0.0995475	0.12357	0.105023	0.246377	0.150224	0.037123	0.0164319	0.0534884	0.157303	0.0276498	0.207506	0.0610329	0.126437	0.107456	0.0444965	0.0508083	0.231602	0.0254042	0.0510441	0.246436	0.201735	0.0740741	0.0550459	0.0917226	0.048951	0.266667	0.18595	0.0209302	0.0165485	0.0258824	0.151927	0.00707547	0.168539	0.00705882	0.20852	0.00236407	0.116173	0.124717	0.184932	0.132251	0.134703	0.00234192	0.0280374
DB01004	0.036036	0.142308	0.113475	0.223881	0.117117	0.164835	0.160584	0.131034	0.129496	0.141079	0.141104	0.0526316	0.0392157	0.05	0.175	0.0625	0.122449	0.0869565	0.147887	0.0920245	0.101852	0.0756303	0.141509	0.0263158	0.125	0.182573	0.194737	0.122951	0.108333	0.125874	0.108108	0.20202	0.181818	0.0275229	0.00980392	0.00925926	0.167742	0	0.142012	0.01	0.191011	0.0104167	0.116438	0.181818	0.192547	0.166667	0.188811	0.01	0.0560748
DB01241	0.0681818	0.0700935	0.202703	0.2	0.217391	0.180328	0.263889	0.28	0.0853659	0.106952	0.145631	0.106383	0.117647	0.0545455	0.176471	0.02	0.151515	0.23913	0.25	0.122449	0.307692	0.132075	0.12987	0.0425532	0.115385	0.101523	0.12766	0.254545	0.25	0.177215	0.27907	0.0743494	0.0981595	0.0232558	0.0606061	0.0512821	0.189474	0.0322581	0.146789	0	0.170732	0.0357143	0.0674157	0.231707	0.169811	0.256757	0.2	0.03125	0.097561
DB00222	0	0.0452489	0.0963855	0.180723	0.183673	0.0503597	0.107143	0.0888889	0.0833333	0.0663265	0.0810811	0	0.0526316	0.0526316	0.109091	0.152174	0.0405405	0.0925926	0.0898876	0.046729	0.12766	0.0508475	0.047619	0.02	0.153846	0.117347	0.0878378	0.0441176	0.155172	0.144578	0.266667	0.0659341	0.0903614	0.0454545	0.0277778	0.0238095	0.036036	0	0.165138	0	0.0656934	0.0333333	0.0210526	0.0957447	0.105263	0.091954	0.142857	0	0.0681818
DB01067	0	0.046729	0.0632911	0.1375	0.133333	0.0775194	0.0886076	0.0963855	0.0769231	0.0520833	0.0865385	0.146341	0.03125	0.0392157	0.0550459	0.179487	0.0425532	0.155556	0.097561	0.0294118	0.179487	0.0377358	0.0628931	0	0.12766	0.0816327	0.062069	0.103448	0.176471	0.157895	0.25	0.0518519	0.0674847	0.0263158	0.0344828	0.0285714	0.08	0	0.153846	0	0.103175	0.0434783	0.0344828	0.103448	0.122642	0.0864198	0.168675	0	0.025641
DB00502	0.047619	0.097561	0.238095	0.201754	0.227848	0.128049	0.0909091	0.141667	0.111111	0.148148	0.195489	0.0333333	0.0394737	0.0421053	0.10274	0.0454545	0.128655	0.0652174	0.20354	0.0942029	0.121951	0.0978261	0.131579	0.0588235	0.137931	0.151786	0.162791	0.111111	0.139785	0.155172	0.156627	0.137931	0.170213	0.0240964	0	0.0123457	0.0921986	0.0138889	0.152778	0.0277778	0.163522	0.0144928	0.0542636	0.183333	0.137931	0.135593	0.232759	0.0136986	0.0617284
DB00999	0.0333333	0.0339806	0.0895522	0.0666667	0.142857	0.0756303	0.0714286	0.126761	0.0428571	0.0494505	0.0515464	0.0588235	0	0	0.0947368	0	0.0461538	0.108108	0.0821918	0.0561798	0.166667	0.0232558	0.0326797	0.0645161	0.105263	0.0414508	0.0671642	0.204545	0.0888889	0.1	0.0833333	0.0263158	0.01875	0.0769231	0	0.0869565	0.102273	0	0.0686275	0.0625	0.0666667	0	0.025974	0.118421	0.0909091	0.115942	0.075	0	0.0357143
DB01050	0.0547945	0.083682	0.144231	0.115044	0.075	0.115385	0.1	0.105263	0.0438596	0.0627803	0.104478	0.0512821	0.030303	0.0352941	0.102941	0.0253165	0.10303	0.115385	0.179245	0.0769231	0.125	0.111111	0.0967742	0.0675676	0.173333	0.0881057	0.138554	0.125	0.117647	0.108108	0.103896	0.0813559	0.0885417	0.0277778	0.015625	0.0142857	0.1	0.0333333	0.0915493	0	0.115385	0.0172414	0.0504202	0.119658	0.115942	0.12844	0.1	0.016129	0.0714286
DB00281	0	0.0147783	0.0645161	0.028169	0.0645161	0.0168067	0.030303	0.0428571	0.03125	0.0165746	0.0326087	0.0357143	0.0714286	0	0.0210526	0	0.015748	0.030303	0.0285714	0.0116279	0.0769231	0.0882353	0.0134228	0	0	0.0157068	0.0149254	0.0697674	0.05	0.0447761	0.0666667	0.0152672	0.0196078	0	0	0	0.0344828	0	0.02	0	0.0168067	0	0	0.04	0.020202	0.0447761	0.0533333	0.111111	0.1
DB00808	0.0408163	0.126984	0.190083	0.135338	0.121212	0.150289	0.168	0.208	0.0827068	0.144105	0.116129	0.0808081	0.0333333	0.0560748	0.166667	0.0816327	0.106952	0.12	0.145038	0.107383	0.0816327	0.127451	0.133663	0.0196078	0.13	0.192982	0.229885	0.137615	0.165049	0.213115	0.145833	0.170068	0.17	0.076087	0.0227273	0.0666667	0.142857	0.0116279	0.16129	0.0114943	0.177515	0.0120482	0.12782	0.164179	0.177632	0.22314	0.189394	0	0.0526316
DB00328	0.0208333	0.0794393	0.151899	0.126437	0.16	0.106061	0.148148	0.209877	0.0963855	0.111702	0.111111	0.102041	0.0526316	0.0714286	0.140187	0.0192308	0.132353	0.282609	0.2125	0.0980392	0.204545	0.265306	0.106918	0.0408163	0.0909091	0.100503	0.0878378	0.163934	0.175439	0.130952	0.1875	0.0698529	0.0969697	0.0222222	0.0277778	0.162162	0.15	0.030303	0.114035	0	0.168	0.0333333	0.0319149	0.170455	0.125	0.144578	0.155556	0.0294118	0.0930233
DB01029	0.0296296	0.206767	0.206667	0.220779	0.147287	0.275676	0.228188	0.314685	0.124224	0.283262	0.173184	0.0827068	0.04	0.0714286	0.254438	0.0214286	0.251282	0.155039	0.280822	0.16763	0.117188	0.142857	0.272727	0.0522388	0.153846	0.245968	0.300518	0.166667	0.129496	0.20915	0.130769	0.229032	0.215247	0.030303	0.0241935	0.0555556	0.305732	0.0163934	0.185792	0.00806452	0.388235	0.00833333	0.140244	0.245161	0.241379	0.275862	0.267974	0.00806452	0.0703125
DB01247	0	0.0334928	0.027027	0.0506329	0	0.0314961	0.012987	0	0.0133333	0.0374332	0.05	0	0	0.0465116	0	0	0.0451128	0	0	0.0104167	0	0	0.0387097	0	0	0.035533	0	0	0	0	0	0.0184502	0.0440252	0	0.047619	0	0	0.0555556	0.037037	0	0.0155039	0	0.0379747	0.0114943	0.0373832	0.0126582	0	0	0.0322581
DB00270	0.0222222	0.0857143	0.189189	0.130952	0.122449	0.153226	0.139241	0.25	0.113924	0.125683	0.135922	0.0851064	0.0571429	0.0363636	0.144231	0.0204082	0.135338	0.142857	0.175	0.135417	0.219512	0.0925926	0.138158	0.0666667	0.0961538	0.113402	0.128571	0.192982	0.163636	0.121951	0.227273	0.0786517	0.10559	0.0238095	0.030303	0.142857	0.230769	0	0.0973451	0.0322581	0.222222	0.037037	0.0804598	0.162791	0.118182	0.194805	0.147727	0.0322581	0.189189
DB01009	0	0.0186916	0.012987	0.0119048	0	0.0230769	0.0126582	0.0240964	0.012987	0.026178	0.038835	0.025	0	0.119048	0.0283019	0.025641	0.0522388	0.0454545	0.037037	0.0206186	0	0.0208333	0.0382166	0.027027	0	0.0351759	0.0277778	0.0175439	0.0588235	0.0123457	0.0232558	0.0334572	0.0566038	0	0	0.0344828	0.02	0	0.00884956	0	0.0472441	0	0.0769231	0.0227273	0.018018	0.025	0.0111111	0	0
DB00465	0.0588235	0.128405	0.12782	0.171642	0.135922	0.164773	0.160305	0.137681	0.162791	0.0894309	0.111801	0.0560748	0.03125	0.0438596	0.138365	0.108911	0.126984	0.0630631	0.122302	0.125	0.12	0.0521739	0.129808	0.047619	0.133333	0.198276	0.170213	0.092437	0.135135	0.140741	0.16	0.166667	0.165049	0.00961539	0.0105263	0.02	0.122581	0	0.141104	0	0.164773	0.011236	0.172932	0.132867	0.170886	0.124088	0.13986	0	0.0816327
DB00555	0.0282132	0.363636	0.107784	0.16	0.0664557	0.203966	0.134146	0.156442	0.128049	0.297872	0.191045	0.0438871	0.0257235	0.059375	0.182891	0.0407524	0.233618	0.0730159	0.146341	0.11396	0.0440252	0.0623053	0.311239	0.0344828	0.0560748	0.296875	0.195652	0.0903427	0.0646154	0.113095	0.0666667	0.307339	0.197917	0.0220126	0.0160772	0.028754	0.186747	0.00967742	0.201183	0.0096463	0.257396	0.00323625	0.142857	0.157576	0.227273	0.161491	0.1571	0.00641026	0.0349206
DB00448	0.0348837	0.106122	0.119658	0.159664	0.166667	0.0941176	0.176991	0.159664	0.12931	0.0732759	0.111111	0.0444444	0.0666667	0.0526316	0.140845	0.134146	0.0960452	0.1	0.17094	0.0857143	0.148148	0.120879	0.0854271	0.0340909	0.123596	0.161435	0.155172	0.14433	0.215909	0.19469	0.227848	0.137457	0.116162	0.0238095	0.0405405	0.0121951	0.123188	0.0277778	0.201439	0	0.134146	0.0142857	0.0873016	0.191667	0.220588	0.216216	0.2	0.0135135	0.0357143
DB01097	0.0366972	0.143411	0.174242	0.191176	0.161905	0.2	0.180451	0.218045	0.115108	0.147059	0.135802	0.0442478	0.0833333	0.0689655	0.248322	0.147059	0.135417	0.118182	0.248062	0.0864198	0.135922	0.0862069	0.126761	0.0454545	0.117117	0.199153	0.203209	0.19469	0.18018	0.242188	0.152381	0.148867	0.161137	0.047619	0.01	0.0288462	0.147436	0	0.216561	0	0.193182	0.0106383	0.10274	0.246269	0.225806	0.251969	0.253731	0.0102041	0.0571429
DB01006	0.0495868	0.144444	0.198582	0.197279	0.123967	0.265537	0.221429	0.284672	0.119205	0.253275	0.178571	0.0393701	0.0350877	0.0952381	0.459854	0.048	0.221053	0.151261	0.277372	0.137725	0.10084	0.129032	0.23301	0.0403226	0.0866142	0.227273	0.244792	0.201613	0.0902256	0.193103	0.134454	0.171429	0.182648	0.0333333	0.036036	0.034188	0.245161	0.0181818	0.242424	0.018018	0.294798	0.00925926	0.100629	0.265734	0.251534	0.253623	0.272727	0.00892857	0.0683761
DB00978	0.0135135	0.0843882	0.0636364	0.148148	0.12	0.0487805	0.101852	0.0689655	0.0446429	0.0681818	0.114504	0.038961	0.03125	0.0361446	0.080292	0.0972222	0.0714286	0.0759494	0.0695652	0.037594	0.0821918	0.047619	0.0631579	0.0405405	0.102564	0.150235	0.0872093	0.0659341	0.134146	0.110092	0.121622	0.196226	0.101064	0.0140845	0.0327869	0.0147059	0.0681818	0.0169492	0.125	0.0166667	0.0886076	0.0178571	0.0982143	0.102564	0.142857	0.0900901	0.150442	0	0.057971
DB00455	0	0.0492611	0.106061	0.0958904	0.0526316	0.0847458	0.0416667	0.0810811	0.0138889	0.0494505	0.120879	0.0909091	0.047619	0.05	0.0505051	0.0294118	0.0542636	0.108108	0.0675676	0.0681818	0.0606061	0.047619	0.0675676	0	0.0243902	0.0414508	0.0437956	0.0192308	0.0208333	0.0405405	0.147059	0.0263158	0.0448718	0.037037	0.0555556	0.0416667	0.0659341	0.0666667	0.09	0.133333	0.0847458	0.0833333	0.0394737	0.0625	0.102041	0.0547945	0.102564	0	0.0357143
DB00186	0	0.191964	0.0854701	0.155172	0.0561798	0.116564	0.057377	0.0894309	0.0762712	0.123853	0.21875	0.097561	0.0410959	0.0434783	0.0463576	0.0470588	0.17284	0.0795455	0.0813008	0.0882353	0.0853659	0.0888889	0.13369	0.0357143	0.0549451	0.133333	0.0883978	0.0594059	0.0729167	0.0737705	0.107143	0.0936455	0.148148	0.0123457	0.0428571	0.0128205	0.126866	0	0.124138	0	0.130435	0.0151515	0.117647	0.112	0.157143	0.0564516	0.129032	0.0142857	0.0641026
DB00678	0.0240964	0.150862	0.175926	0.218182	0.0930233	0.213333	0.194444	0.27619	0.0948276	0.161137	0.122302	0.0714286	0.0410959	0.0212766	0.234375	0.0470588	0.130952	0.130952	0.176991	0.112782	0.126582	0.0888889	0.15847	0.0357143	0.170732	0.186047	0.304636	0.188889	0.0957447	0.159292	0.148148	0.127586	0.130208	0.0789474	0.0138889	0.0533333	0.208	0	0.189781	0.0142857	0.197368	0.0151515	0.108333	0.198276	0.218045	0.323232	0.196581	0	0.0641026
DB00408	0	0.0536585	0.0704225	0.0921053	0.0238095	0.10084	0.04	0.0779221	0.0410959	0.0601093	0.09375	0.0540541	0	0.0465116	0.0490196	0	0.0859375	0.157895	0.0789474	0.0898876	0.0857143	0.0444444	0.0805369	0.0285714	0.0465116	0.0569948	0.0428571	0.037037	0.0196078	0.0126582	0.105263	0.037594	0.0641026	0	0.1	0.0769231	0.111111	0.0555556	0.0666667	0.0526316	0.0826446	0	0.0512821	0.060241	0.0776699	0.038961	0.0853659	0	0.103448
DB00934	0	0.0574163	0.125	0.113924	0.116279	0.0967742	0.106667	0.113924	0.0519481	0.0934066	0.145833	0.0731707	0.0714286	0.111111	0.108911	0.075	0.0992366	0.225	0.12987	0.0967742	0.102564	0.106383	0.0993377	0	0.0416667	0.0885417	0.0863309	0.0701754	0.0961538	0.0759494	0.175	0.0603774	0.103226	0.0285714	0.08	0.03125	0.09375	0.0909091	0.17	0.0416667	0.123967	0.05	0.0357143	0.1625	0.16	0.0897436	0.175	0	0.0882353
DB00244	0.0352941	0.232044	0.146067	0.172285	0.0876494	0.24055	0.153558	0.176692	0.137546	0.236152	0.15917	0.0426357	0.0365854	0.0576923	0.203571	0.0634921	0.164038	0.083004	0.177358	0.108475	0.0592885	0.0653846	0.221875	0.0310078	0.0784314	0.236467	0.216828	0.125984	0.0930233	0.143911	0.0967742	0.246305	0.192771	0.0357143	0.0120482	0.0238095	0.2	0.00809717	0.175258	0.0121457	0.244828	0.00408163	0.138686	0.209125	0.20922	0.192308	0.203774	0.00401606	0.0396825
DB00331	0	0.0721154	0.152778	0.125	0.190476	0.131148	0.214286	0.2	0.0921053	0.0864865	0.0980392	0.0952381	0.0666667	0.0612245	0.163265	0.0465116	0.106061	0.243902	0.202703	0.0833333	0.216216	0.148936	0.083871	0.075	0.0833333	0.0820513	0.0774648	0.26	0.204082	0.144737	0.25641	0.0639098	0.0745342	0.027027	0.0357143	0	0.150538	0.04	0.144231	0	0.131148	0.0454545	0.0853659	0.202532	0.134615	0.225352	0.156627	0.0384615	0.0833333
DB01233	0.0128205	0.110638	0.110092	0.207547	0.113924	0.142857	0.108108	0.132743	0.130841	0.138095	0.190476	0.0632911	0.0294118	0.0714286	0.101449	0.0375	0.157233	0.1125	0.175926	0.11811	0.106667	0.0574713	0.197674	0.0384615	0.153846	0.163551	0.123529	0.0978261	0.127907	0.0683761	0.175676	0.103093	0.165746	0.0133333	0.0307692	0.028169	0.141732	0	0.137681	0	0.165563	0.0166667	0.0672269	0.146552	0.138686	0.0964912	0.155172	0	0.0694444
DB00524	0	0.0487805	0.0714286	0.108108	0.05	0.101695	0.149254	0.15493	0.102941	0.0722222	0.0612245	0	0.0434783	0	0.0816327	0	0.0615385	0.075	0.0657895	0.0549451	0.121212	0.0697674	0.0810811	0	0.047619	0.0572917	0.0902256	0.0784314	0.0408163	0.0533333	0.108108	0.0416667	0.0576923	0.0344828	0.05	0.125	0.137931	0	0.0471698	0	0.101695	0.0714286	0.0384615	0.0875	0.1	0.179104	0.113924	0	0.107143
DB00916	0.0465116	0.114754	0.168142	0.158333	0.125	0.206452	0.175439	0.241071	0.0731707	0.152074	0.118056	0.043956	0.0519481	0.0306122	0.244275	0.0217391	0.12069	0.136364	0.232143	0.167939	0.13253	0.131868	0.124352	0.0454545	0.0744681	0.11588	0.147727	0.230769	0.136842	0.152542	0.126437	0.114094	0.0990099	0.0875	0.012987	0.0243902	0.164179	0.0273973	0.166667	0.0133333	0.161491	0.0140845	0.0952381	0.241379	0.176056	0.236364	0.169355	0.0133333	0.060241
DB01011	0	0.0242718	0.0757576	0.0833333	0.1875	0.0588235	0.0895522	0.0985915	0.0441176	0.0384615	0.0526316	0.133333	0.111111	0	0.0625	0	0.046875	0.147059	0.1	0.0454545	0.269231	0.105263	0.0331126	0	0.0810811	0.0473684	0.0522388	0.133333	0.119048	0.0714286	0.121212	0.0265152	0.0320513	0.04	0	0.0454545	0.0795455	0	0.0594059	0	0.0588235	0.1	0.0266667	0.0779221	0.06	0.0869565	0.0769231	0.0714286	0.173913
DB06148	0	0.0392157	0.0140845	0.0675676	0.0263158	0.0495868	0.0136986	0.0128205	0.0140845	0.0326087	0.0631579	0.0606061	0.105263	0	0.019802	0	0.0629921	0.0810811	0.012987	0.0449438	0.030303	0.0487805	0.0536913	0	0.025	0.0416667	0.0289855	0.0196078	0.0434783	0.0133333	0.027027	0.0225564	0.0451613	0.0384615	0	0	0.0434783	0	0.0693069	0	0.0409836	0.0909091	0.0540541	0.0243902	0.0490196	0.0133333	0.0493827	0	0.037037
DB01110	0.0666667	0.0599078	0.153846	0.127907	0.117647	0.141732	0.15	0.197531	0.0465116	0.0777202	0.0818182	0.0816327	0.0833333	0.0172414	0.130841	0.0612245	0.0851064	0.16	0.185185	0.0882353	0.155556	0.150943	0.0802469	0	0.0925926	0.09	0.103448	0.22807	0.1	0.13253	0.12	0.0583942	0.0588235	0.0465116	0.0285714	0.0243902	0.128713	0.03125	0.0956522	0.030303	0.0902256	0.0344828	0.0666667	0.214286	0.126126	0.189873	0.170455	0.030303	0.0697674
DB00235	0	0.0146341	0.0461538	0.0416667	0.0606061	0.025	0.0294118	0.0273973	0.0461538	0.0108696	0.0319149	0.0333333	0	0	0.03125	0	0.0155039	0.0285714	0.0277778	0.0229885	0.0714286	0	0.013245	0.0769231	0.0571429	0.015544	0.0147059	0.0434783	0.047619	0.0140845	0.0967742	0.0190114	0.0193548	0	0	0	0.0454545	0	0.029703	0	0.025	0	0.0136986	0.025641	0.03	0.0285714	0.0384615	0	0
DB00370	0.0246479	0.313889	0.132653	0.164384	0.0791367	0.2125	0.112957	0.164384	0.11745	0.295977	0.198675	0.0385965	0.0254545	0.0671378	0.181818	0.0498221	0.245283	0.0827338	0.137584	0.0925926	0.0535714	0.0742049	0.259036	0.0280702	0.0559441	0.249322	0.217523	0.0905923	0.0880282	0.112211	0.0716846	0.284337	0.21902	0.0176678	0.0182482	0.0288809	0.174342	0.010989	0.194175	0.014652	0.239617	0.00367647	0.122517	0.165541	0.214521	0.158076	0.176871	0.00727273	0.0433213
DB00648	0	0.0148515	0.031746	0.0285714	0.0666667	0.025641	0.0307692	0.0434783	0.031746	0.0223464	0.0217391	0	0	0.030303	0.0212766	0	0.0322581	0.0645161	0.0289855	0.0361446	0.0384615	0.0909091	0.0204082	0	0.030303	0.021164	0.0227273	0.0465116	0.025	0.0298507	0.0689655	0.0153257	0.0264901	0	0.222222	0.0625	0.0348837	0	0.020202	0	0.025641	0	0.0142857	0.0266667	0.0204082	0.0147059	0.04	0	0.05
DB00745	0.0485437	0.16	0.209677	0.286885	0.158416	0.25	0.178295	0.23622	0.119403	0.270142	0.297101	0.0761905	0.03125	0.0438596	0.190789	0.046729	0.245614	0.12381	0.2	0.125	0.12	0.0707965	0.236842	0.0377358	0.0818182	0.252252	0.195652	0.111111	0.125	0.149254	0.115385	0.178451	0.176471	0.00961539	0.0212766	0.0408163	0.175676	0.0108696	0.231788	0.0217391	0.227545	0.011236	0.114286	0.236641	0.293706	0.175573	0.283465	0.0107527	0.0495049
DB00461	0.0275229	0.225	0.203125	0.248062	0.12037	0.298137	0.238095	0.257812	0.193798	0.225225	0.244898	0.0934579	0.040404	0.0884956	0.217105	0.0642202	0.269006	0.22	0.24031	0.151316	0.148515	0.106195	0.291892	0.0458716	0.138889	0.242291	0.272727	0.155172	0.214953	0.128571	0.176471	0.22069	0.232323	0.0283019	0.0309278	0.06	0.271429	0.0210526	0.225806	0.0208333	0.33121	0.0107527	0.151079	0.24812	0.321678	0.19697	0.274809	0.0103093	0.0576923
DB00238	0.0571429	0.103448	0.183673	0.294737	0.220588	0.1875	0.242105	0.23	0.16	0.141463	0.132812	0.0675676	0.101695	0.0493827	0.195122	0.0833333	0.104938	0.105263	0.196078	0.096	0.147059	0.0740741	0.155172	0.027027	0.133333	0.173077	0.184713	0.129412	0.15	0.153846	0.205882	0.157509	0.144444	0.0289855	0.0333333	0	0.176471	0	0.178295	0	0.195804	0.0181818	0.0701754	0.254902	0.237705	0.263158	0.316327	0.0169492	0.0909091
DB01115	0.0444444	0.159664	0.236364	0.162602	0.0957447	0.24026	0.2	0.254386	0.105691	0.215311	0.231343	0.1	0.0625	0.0606061	0.192857	0.0315789	0.184524	0.181818	0.234783	0.162963	0.152941	0.138298	0.220994	0.0322581	0.117021	0.178571	0.211765	0.221053	0.142857	0.206897	0.172414	0.16263	0.195767	0.0224719	0.025	0.060241	0.24031	0.025974	0.202797	0.025641	0.281879	0.0133333	0.0923077	0.193548	0.266667	0.217391	0.273504	0.0126582	0.121951
DB00665	0.0666667	0.108108	0.104167	0.13	0.0428571	0.141844	0.102041	0.177083	0.0927835	0.114428	0.115702	0.078125	0.0377358	0.0273973	0.141667	0.030303	0.104575	0.213115	0.178947	0.133929	0.0793651	0.166667	0.136905	0.03125	0.119403	0.0833333	0.197279	0.131579	0.0933333	0.145833	0.0746269	0.0967742	0.101124	0.0166667	0	0.0943396	0.160714	0.0425532	0.0923077	0.0204082	0.201493	0	0.046729	0.0925926	0.184874	0.145833	0.133333	0	0.0333333
DB00393	0.027027	0.0628019	0.126761	0.0875	0.0930233	0.115702	0.108108	0.144737	0.0810811	0.076087	0.09	0.075	0.0740741	0	0.11	0.0243902	0.1	0.116279	0.0886076	0.147727	0.135135	0.108696	0.1	0.0810811	0.0888889	0.0833333	0.0869565	0.153846	0.0980392	0.105263	0.15	0.0486891	0.0759494	0.0294118	0	0.0666667	0.155556	0	0.0740741	0	0.125	0.0526316	0.0617284	0.0952381	0.0952381	0.12	0.0941176	0	0.2
DB00401	0	0.0392157	0.107692	0.0675676	0.147059	0.0672269	0.104478	0.112676	0.0909091	0.043956	0.0744681	0	0.105263	0	0.107527	0	0.0629921	0.111111	0.0985915	0.0941176	0.172414	0.075	0.0466667	0.0666667	0.108108	0.0309278	0.0597015	0.181818	0.116279	0.117647	0.151515	0.0225564	0.0384615	0.125	0	0.142857	0.0909091	0	0.0693069	0.0666667	0.0583333	0.0909091	0.04	0.105263	0.0918367	0.117647	0.0759494	0	0.166667
DB01059	0.017094	0.199203	0.141844	0.272727	0.142857	0.15508	0.189781	0.158621	0.118056	0.1625	0.202532	0.0420168	0.047619	0.0743802	0.156627	0.0603448	0.191489	0.112069	0.176056	0.109756	0.12844	0.0819672	0.182692	0.034188	0.130435	0.295964	0.172589	0.0930233	0.161017	0.145833	0.186916	0.307971	0.21256	0.0265487	0.0288462	0.0462963	0.163522	0.0196078	0.193939	0.0194175	0.220339	0.01	0.128378	0.22695	0.202454	0.18705	0.242857	0.00961539	0.0733945
DB01165	0.0416667	0.194553	0.120805	0.191781	0.107438	0.15625	0.119205	0.137255	0.113333	0.168033	0.187879	0.0569106	0.0265487	0.0625	0.11236	0.0840336	0.173469	0.106557	0.116129	0.112426	0.0840336	0.078125	0.194313	0.0762712	0.105691	0.224066	0.139423	0.0808824	0.117188	0.125	0.146552	0.292254	0.189815	0.0252101	0.0366972	0.0438596	0.150602	0.00917431	0.208333	0.0183486	0.2	0.00943396	0.116129	0.140127	0.202381	0.103226	0.168831	0.00909091	0.0695652
DB00334	0.0318841	0.355164	0.105556	0.150568	0.0488506	0.201592	0.108033	0.140845	0.0994475	0.255474	0.189415	0.0463768	0.0205882	0.0515759	0.162602	0.01983	0.222812	0.0701754	0.131653	0.117333	0.0526316	0.0482955	0.254545	0.0287356	0.0668605	0.249406	0.212435	0.0862069	0.0778098	0.077748	0.0612245	0.266949	0.204938	0.0202312	0.0147493	0.026393	0.182073	0.0118694	0.166667	0.0118343	0.208	0.00296736	0.103825	0.138889	0.216292	0.151862	0.144847	0.00293255	0.0290698
DB00338	0.0299401	0.204082	0.156757	0.241573	0.110429	0.274882	0.227273	0.234637	0.169399	0.24812	0.197044	0.0535714	0.0316456	0.109091	0.225	0.0797546	0.209607	0.123457	0.222222	0.124402	0.1	0.0946746	0.235537	0.0357143	0.109091	0.30038	0.290909	0.161677	0.144578	0.165775	0.146497	0.269939	0.211155	0.0304878	0.0322581	0.0375	0.220513	0.0129032	0.27551	0.0128205	0.312195	0.00653595	0.157895	0.255556	0.324468	0.245714	0.275281	0.00636943	0.0625
DB00213	0.0307692	0.179104	0.239437	0.244898	0.181818	0.248649	0.253521	0.262069	0.157895	0.272727	0.213018	0.0775194	0.0504202	0.0820896	0.232143	0.112903	0.219388	0.125	0.28169	0.125714	0.131148	0.113636	0.242857	0.0461538	0.132812	0.277311	0.28125	0.19084	0.19685	0.208054	0.173554	0.224756	0.237209	0.0155039	0.042735	0.024	0.197605	0.017094	0.254438	0.00840336	0.269231	0.00869565	0.144654	0.333333	0.255952	0.267606	0.359712	0.00840336	0.0731707
DB00299	0.0597015	0.114537	0.228261	0.276596	0.269841	0.174825	0.223404	0.237113	0.0865385	0.149254	0.183333	0.0704225	0.0877193	0.0379747	0.152	0.102941	0.142857	0.140845	0.239583	0.116667	0.190476	0.12	0.151163	0.0428571	0.15493	0.147619	0.158228	0.134146	0.155844	0.206186	0.215385	0.14652	0.121547	0.030303	0.0350877	0.031746	0.161017	0	0.164062	0.0363636	0.174825	0.0192308	0.0625	0.453488	0.203252	0.206186	0.285714	0.0178571	0.078125
DB00806	0.0416667	0.0943396	0.226667	0.164706	0.156863	0.204918	0.189873	0.192771	0.0697674	0.122995	0.174757	0.1	0.0512821	0.0338983	0.12844	0.0188679	0.139706	0.2	0.195122	0.141414	0.173913	0.105263	0.156863	0.04	0.12963	0.1	0.0945946	0.180328	0.172414	0.116279	0.208333	0.0895522	0.109756	0.0217391	0.027027	0.0731707	0.171717	0	0.142857	0.0285714	0.195122	0.0322581	0.0537634	0.181818	0.165138	0.156627	0.166667	0.0285714	0.116279
DB09242	0.0606061	0.0637255	0.166667	0.135135	0.157895	0.109244	0.128571	0.183099	0.084507	0.0773481	0.12766	0.025641	0.0833333	0.0454545	0.113402	0	0.102362	0.184211	0.169014	0.126437	0.3	0.116279	0.0872483	0.0571429	0.210526	0.0789474	0.0729927	0.117647	0.152174	0.0657895	0.194444	0.0613027	0.0705128	0.0322581	0.0952381	0.0357143	0.122222	0.0526316	0.0865385	0.05	0.118644	0.0625	0.0246914	0.171053	0.12	0.125	0.139241	0	0.137931
DB00960	0.0512821	0.0772947	0.152778	0.125	0.0869565	0.159664	0.133333	0.153846	0.106667	0.116667	0.166667	0.0454545	0.0666667	0.0196078	0.14	0	0.114504	0.186047	0.126582	0.130435	0.184211	0.0588235	0.127517	0.075	0.106383	0.0932642	0.108696	0.166667	0.113208	0.115385	0.139535	0.0599251	0.101911	0	0.0357143	0.166667	0.175824	0	0.101852	0.0384615	0.169492	0	0.0722892	0.1875	0.156863	0.175676	0.156627	0	0.147059
DB01182	0.0533333	0.197183	0.226994	0.203488	0.143836	0.208531	0.147727	0.254545	0.104972	0.251969	0.244565	0.0866667	0.0347222	0.0903226	0.160804	0.0519481	0.264423	0.166667	0.233533	0.175532	0.0945946	0.14	0.244541	0.038961	0.111842	0.296443	0.304348	0.139241	0.135484	0.186047	0.144828	0.230769	0.239316	0.0197368	0.028169	0.0629371	0.237569	0.0141844	0.18593	0.0140845	0.314433	0.00719425	0.101604	0.225434	0.236842	0.2	0.238372	0.00699301	0.0540541
DB01129	0	0.130769	0.0694444	0.15	0.110092	0.1	0.138686	0.110345	0.149254	0.119342	0.122699	0.0733945	0.019802	0.0423729	0.128049	0.0740741	0.142105	0.0608696	0.126761	0.0869565	0.0841121	0.0330579	0.116822	0.0363636	0.0884956	0.179916	0.142857	0.0806452	0.111111	0.144928	0.121495	0.138264	0.14554	0.0186916	0.0204082	0.0192308	0.119497	0	0.17284	0.0103093	0.148352	0.0107527	0.0958904	0.160839	0.131737	0.104895	0.184397	0.0103093	0.0679612
DB00740	0.0228013	0.31565	0.10559	0.141509	0.0590164	0.181034	0.0981595	0.14511	0.102167	0.231169	0.170213	0.0459016	0.00993378	0.0586319	0.151786	0.0324675	0.214493	0.0693069	0.124224	0.0991254	0.042623	0.0616883	0.218232	0.029316	0.0517799	0.21608	0.213675	0.0873786	0.0641026	0.107692	0.0488599	0.246637	0.189333	0.0130293	0.016835	0.0232558	0.169231	0.00673401	0.142857	0.010101	0.205279	0.00338983	0.100304	0.115152	0.192073	0.114551	0.138889	0.00334448	0.029703
DB00478	0	0.0533981	0.132353	0.105263	0.157895	0.118644	0.0972222	0.12	0.084507	0.0893855	0.139785	0.142857	0.0833333	0.0454545	0.125	0	0.09375	0.25	0.152778	0.0888889	0.21875	0.116279	0.08	0	0.0454545	0.0677083	0.0652174	0.14	0.12766	0.0657895	0.162162	0.0374532	0.0636943	0.0322581	0.0454545	0.0357143	0.0978261	0.0526316	0.141414	0.05	0.118644	0.0625	0.0246914	0.141026	0.154639	0.125	0.168831	0.05	0.1
DB00734	0.0266344	0.2625	0.125604	0.139759	0.0560976	0.203233	0.111639	0.145278	0.0862471	0.289183	0.181384	0.0387409	0.0146699	0.0532688	0.147806	0.0363196	0.216092	0.0611247	0.131894	0.111872	0.0413625	0.0581114	0.238202	0.0289855	0.0532688	0.234927	0.223744	0.0931373	0.0702179	0.0981308	0.0536585	0.273423	0.21663	0.0218447	0.00980392	0.0195122	0.17506	0.00738916	0.146119	0.0123457	0.234597	0.00246914	0.113208	0.149038	0.195704	0.13253	0.154217	0.00244499	0.0292683
DB00533	0	0.0528846	0.0972222	0.116883	0.121951	0.107438	0.125	0.162162	0.0394737	0.0706522	0.08	0.0769231	0.0769231	0	0.170213	0.025	0.0839695	0.236842	0.180556	0.0638298	0.171429	0.0638298	0.0512821	0	0.0666667	0.0615385	0.11194	0.255319	0.1	0.121622	0.153846	0.0333333	0.0496894	0.0967742	0.0416667	0.0333333	0.119565	0	0.138614	0	0.0983607	0.0555556	0.0625	0.151899	0.117647	0.202899	0.121951	0	0.09375
DB00268	0.0105263	0.244361	0.0785124	0.111345	0.0338266	0.172764	0.0871369	0.111345	0.0807453	0.237911	0.150313	0.0341151	0.0129032	0.0402542	0.121704	0.0189474	0.174699	0.0515021	0.1	0.0881764	0.0431034	0.0400844	0.187867	0.0190275	0.0402542	0.1883	0.191147	0.0658174	0.0595745	0.0712831	0.0382979	0.217538	0.150376	0.0148936	0.0107991	0.0193548	0.144654	0.00649351	0.122736	0.00647948	0.199584	0.0021692	0.106918	0.1125	0.158004	0.0958333	0.0963115	0.00431035	0.0257511
DB00938	0.0327869	0.103604	0.153846	0.131313	0.125	0.290323	0.138298	0.178947	0.105263	0.0878049	0.107438	0.0967742	0.0384615	0.0136986	0.162393	0	0.0909091	0.106061	0.11	0.135135	0.175439	0.0704225	0.104651	0.031746	0.121212	0.088785	0.143791	0.180556	0.125	0.10101	0.163934	0.0777385	0.0833333	0.0909091	0	0.0555556	0.194444	0	0.110236	0.0208333	0.134752	0.0227273	0.0990099	0.125	0.138211	0.159574	0.102804	0.0208333	0.0892857
DB00203	0.0254237	0.16092	0.225564	0.133333	0.12069	0.231638	0.137931	0.278195	0.101351	0.21645	0.142857	0.0677966	0.0275229	0.047619	0.220126	0.0416667	0.208556	0.18018	0.173611	0.194805	0.0683761	0.107438	0.203883	0.0695652	0.056	0.182927	0.287293	0.243478	0.0692308	0.184397	0.112069	0.167203	0.176744	0.0727273	0.0283019	0.0747664	0.238411	0.00952381	0.170588	0.0190476	0.238636	0.00980392	0.141892	0.206897	0.2	0.192857	0.197279	0.00943396	0.0917431
DB00669	0.0220588	0.256831	0.111111	0.151408	0.0512821	0.209677	0.129825	0.143357	0.103448	0.226891	0.136808	0.0404412	0.0267176	0.0471014	0.135922	0.0254545	0.212025	0.0746269	0.101351	0.129139	0.0483271	0.0620438	0.231003	0.0181818	0.0433213	0.217391	0.167665	0.0752688	0.0571429	0.0872483	0.0792453	0.235154	0.181556	0.0299625	0.0152672	0.0342205	0.211268	0.00766283	0.130159	0.0114943	0.205788	0.003861	0.131944	0.133106	0.160131	0.125	0.121212	0.00763359	0.0454545
DB01044	0.0285714	0.0762712	0.0961538	0.174757	0.109589	0.0974026	0.115385	0.110092	0.0363636	0.0943396	0.0916031	0.0547945	0.0327869	0.0375	0.0902256	0.0704225	0.0727273	0.108108	0.0714286	0.216216	0.101449	0.0897436	0.105556	0.0136986	0.121622	0.115207	0.121951	0.0561798	0.0843373	0.0727273	0.111111	0.158672	0.0851064	0.0454545	0	0.0645161	0.104	0	0.0869565	0.0175439	0.104575	0.0188679	0.0619469	0.115044	0.0797101	0.0925926	0.114035	0	0.0447761
DB01041	0.0306122	0.242718	0.156398	0.183962	0.104712	0.220408	0.15493	0.22439	0.156398	0.248276	0.181818	0.0725389	0.0320856	0.065	0.222222	0.0564103	0.237903	0.104167	0.219512	0.12766	0.0957447	0.108247	0.255725	0.0461538	0.0923077	0.287197	0.292181	0.160622	0.111111	0.169811	0.09375	0.25779	0.227941	0.0310881	0.0160428	0.037037	0.196429	0.0108108	0.222707	0.0107527	0.277778	0.00546448	0.152074	0.22488	0.262443	0.198068	0.247573	0.00534759	0.0526316
DB01600	0.0465116	0.0707547	0.191781	0.146341	0.173913	0.145161	0.219178	0.205128	0.0740741	0.108108	0.126214	0.0869565	0.0909091	0.0769231	0.156863	0.0208333	0.102941	0.222222	0.223684	0.113402	0.225	0.137255	0.109677	0.0444444	0.0980392	0.0969388	0.0680272	0.218182	0.188679	0.151899	0.232558	0.0749064	0.0792683	0.05	0.03125	0.0263158	0.14433	0.0714286	0.12844	0.0333333	0.163934	0.0384615	0.0568182	0.192771	0.150943	0.197368	0.149425	0.0333333	0.131579
DB00302	0.0392157	0.0730594	0.130952	0.133333	0.107143	0.119403	0.127907	0.146067	0.0674157	0.0867347	0.0877193	0.0943396	0.047619	0.015873	0.135135	0.0363636	0.0972222	0.125	0.134831	0.0545455	0.1875	0.0819672	0.0843373	0.0377358	0.0491803	0.0931373	0.114865	0.229508	0.0923077	0.137931	0.173077	0.0805861	0.0755814	0.0204082	0.025	0.0444444	0.133333	0	0.10084	0.0263158	0.111111	0.0294118	0.0520833	0.163043	0.140351	0.222222	0.148936	0.0263158	0.0851064
DB00440	0.0104167	0.148148	0.139344	0.258621	0.191011	0.182927	0.205128	0.168	0.158333	0.189815	0.208633	0.0736842	0.0352941	0.0909091	0.180556	0.10989	0.202381	0.163043	0.141732	0.0958904	0.134831	0.111111	0.197861	0.0421053	0.16129	0.302439	0.215116	0.15534	0.173469	0.153226	0.193182	0.232727	0.21164	0.0444444	0.0240964	0.0581395	0.156028	0.0123457	0.223776	0	0.2125	0.0128205	0.132812	0.247934	0.251799	0.162602	0.235772	0.0121951	0.0795455
DB00197	0.030303	0.0588235	0.0704225	0.0921053	0.0487805	0.0650407	0.0833333	0.121622	0.0857143	0.0601093	0.05	0.0540541	0	0	0.038835	0.027027	0.0530303	0.1	0.0512821	0.0543478	0.0555556	0.119048	0.0805369	0	0.0714286	0.0515464	0.0977444	0.037037	0.04	0.0126582	0.05	0.0494297	0.0506329	0.0333333	0	0.166667	0.0989011	0	0.037037	0	0.0737705	0	0.0123457	0.047619	0.0673077	0.0958904	0.0722892	0	0
DB00285	0.0169133	0.289883	0.0717213	0.113445	0.0403397	0.162978	0.0892116	0.108787	0.0964361	0.204887	0.138144	0.0384615	0.0128755	0.0490405	0.144628	0.0363248	0.174349	0.0491453	0.109015	0.0815109	0.0430108	0.04	0.216	0.0233051	0.055794	0.228302	0.181275	0.0545073	0.0617021	0.0711382	0.0471092	0.250865	0.176583	0.0127119	0.012959	0.0193133	0.134855	0.00647948	0.154959	0.00863931	0.1893	0.0021645	0.109015	0.100823	0.177215	0.100209	0.116667	0.00214592	0.021322
DB01080	0.0224719	0.238095	0.154639	0.209424	0.0914286	0.24	0.164948	0.184615	0.125628	0.351779	0.228155	0.0505618	0.0176471	0.0265957	0.197183	0.0333333	0.28125	0.0971429	0.15	0.113636	0.0689655	0.0773481	0.236	0.0222222	0.048913	0.235088	0.2	0.133333	0.0869565	0.112195	0.0734463	0.19774	0.180451	0.0406977	0.0240964	0.0232558	0.169811	0.0060241	0.226415	0	0.234513	0.00613497	0.116505	0.262032	0.269608	0.2	0.215385	0.00598802	0.0465116
DB00549	0.0294118	0.0637255	0.115942	0.135135	0.189189	0.109244	0.215385	0.2	0.084507	0.0773481	0.0816327	0.111111	0.130435	0	0.16129	0.0540541	0.111111	0.216216	0.169014	0.0537634	0.21875	0.142857	0.0657895	0.0277778	0.0454545	0.0846561	0.113636	0.266667	0.12766	0.173913	0.194444	0.0492424	0.0705128	0.0666667	0.0454545	0.0357143	0.147727	0	0.141414	0	0.109244	0.0625	0.0779221	0.186667	0.131313	0.208955	0.184211	0.05	0.178571
DB00962	0.03125	0.376543	0.0928571	0.142336	0.05	0.215488	0.124088	0.14652	0.120879	0.261905	0.179577	0.03861	0.0323887	0.0496183	0.162069	0.0151515	0.238255	0.083004	0.138686	0.116041	0.0509804	0.0613027	0.257235	0.0230769	0.0416667	0.232955	0.209003	0.071161	0.0681818	0.0726644	0.0501931	0.255583	0.189189	0.00772201	0.0202429	0.032	0.208791	0.0121951	0.163265	0.0121457	0.249135	0.00408163	0.126354	0.135714	0.231047	0.135531	0.139286	0	0.0355731
DB00425	0.0214286	0.285714	0.119454	0.167247	0.0498221	0.272425	0.118644	0.175439	0.09699	0.307918	0.20202	0.0430108	0.014652	0.0421053	0.200669	0.0175439	0.273616	0.0842491	0.143836	0.140523	0.0507246	0.0716846	0.266871	0.0212766	0.0457746	0.235772	0.217125	0.111913	0.0704225	0.0957096	0.0613718	0.260143	0.201149	0.0253623	0.0185874	0.0294118	0.230769	0.011194	0.166667	0.0111524	0.298305	0.00374532	0.132203	0.176471	0.264808	0.164912	0.155932	0.0111524	0.0441176
DB00909	0.03125	0.347518	0.132075	0.1875	0.0670103	0.244726	0.157895	0.193237	0.165049	0.265018	0.211712	0.0797872	0.0271739	0.0609137	0.17316	0.0306122	0.294872	0.124324	0.188406	0.14978	0.0802139	0.0765306	0.310484	0.0309278	0.0773196	0.291228	0.220472	0.116751	0.08	0.109091	0.0842105	0.246459	0.213235	0.0209424	0.021978	0.0491803	0.233645	0.0166667	0.210526	0.010989	0.32287	0.00558659	0.15493	0.172093	0.255708	0.20197	0.187793	0.00546448	0.0481283
DB01234	0	0.0176211	0.0340909	0.0315789	0.0175439	0.020979	0.0108696	0.0103093	0.0224719	0.0145631	0.025641	0	0.025641	0	0.0252101	0	0.0131579	0.0172414	0.0210526	0.108911	0.0192308	0.0333333	0.0232558	0	0.0344828	0.0233645	0.0125786	0.0597015	0.0151515	0.0215054	0.0178571	0.0467626	0.0111732	0.0222222	0	0	0.0267857	0	0.00793651	0	0.028169	0.0333333	0.0210526	0.019802	0.008	0.0326087	0.0196078	0	0.0217391
DB00741	0.0540541	0.0184332	0.0657895	0.060241	0.0434783	0.0381679	0.0779221	0.060241	0.0253165	0.0205128	0.0377358	0	0.0344828	0	0.037037	0	0.0359712	0.0208333	0.0740741	0.0851064	0.075	0.0612245	0.0440252	0.0789474	0.0638298	0.0295567	0.0134228	0.0517241	0.0363636	0.0493827	0.0444444	0.0218182	0.0178571	0.0909091	0	0	0.0294118	0	0.0263158	0	0.030303	0	0	0.0568182	0.045045	0.0759494	0.0561798	0	0
DB00783	0.0327869	0.212291	0.101124	0.131579	0.0609756	0.233216	0.151751	0.166667	0.0848708	0.237237	0.137324	0.0404858	0.0210084	0.0478088	0.264591	0.024	0.162866	0.0871369	0.181102	0.125	0.0491803	0.0685484	0.214744	0.0283401	0.0395257	0.205714	0.205298	0.113821	0.0546875	0.107807	0.0655738	0.210784	0.153153	0.041841	0.0041841	0.0336134	0.186567	0.00851064	0.170213	0.012766	0.246429	0.00429184	0.107011	0.163498	0.223048	0.192	0.141264	0.00421941	0.0504202
DB00692	0	0.0518868	0.136986	0.111111	0.136364	0.121951	0.118421	0.184211	0.0641026	0.0634921	0.0980392	0.15	0.0666667	0.04	0.117647	0.0227273	0.0977444	0.186047	0.1125	0.106383	0.216216	0.125	0.0909091	0	0.0612245	0.0765306	0.116788	0.145455	0.156863	0.101266	0.166667	0.0639098	0.0880503	0.027027	0.0357143	0.0606061	0.175824	0	0.0818182	0	0.140496	0.0454545	0.0722892	0.091954	0.0925926	0.115385	0.0909091	0.0384615	0.147059
DB00279	0	0.00497512	0.0163934	0.0147059	0	0.00862069	0	0.0147059	0	0.00558659	0.0111111	0.0416667	0	0	0	0	0	0	0	0.0121951	0	0.03125	0.00684931	0	0	0.005291	0	0	0	0.0153846	0.037037	0.00383142	0.00662252	0	0	0	0.0117647	0	0	0	0.00862069	0	0.0149254	0	0.0104167	0	0	0	0
DB00130	0.0379747	0.142857	0.215686	0.169643	0.151899	0.217687	0.247525	0.284314	0.148148	0.174757	0.133333	0.0357143	0.0428571	0.0333333	0.20155	0.0238095	0.161491	0.108434	0.192661	0.124031	0.146667	0.117647	0.154696	0.037037	0.0689655	0.130045	0.175758	0.195402	0.0989011	0.163636	0.168831	0.117241	0.114583	0.0394737	0.0144928	0.027027	0.286957	0.0307692	0.142857	0.0149254	0.201342	0.015873	0.092437	0.247706	0.195489	0.28	0.245455	0.0149254	0.0958904
DB00396	0.0483871	0.168539	0.139073	0.226027	0.0944882	0.207447	0.183673	0.217687	0.0886076	0.266376	0.182353	0.0714286	0.0431034	0.0444444	0.230303	0.0151515	0.217617	0.129032	0.219178	0.122093	0.0983607	0.108527	0.229665	0.00763359	0.0601504	0.2	0.21608	0.125926	0.080292	0.135484	0.121951	0.15528	0.18552	0.016	0.026087	0.0598291	0.232704	0.00877193	0.155556	0	0.268156	0.00900901	0.0853659	0.187097	0.246988	0.205479	0.178344	0.00869565	0.0666667
DB00591	0.0909091	0.0147783	0.047619	0.028169	0.03125	0.0168067	0.0461538	0.028169	0	0.010989	0.0215054	0	0.0714286	0	0.0104167	0	0.015748	0.030303	0.0285714	0.0357143	0.0769231	0.0571429	0.0202703	0	0.0606061	0.0157068	0.00740741	0.0222222	0.0243902	0.0294118	0.0322581	0.0114068	0.00645161	0.105263	0	0	0.011236	0	0.00990099	0	0.0168067	0.2	0.0140845	0.0263158	0.020202	0.0447761	0.025974	0	0.047619
DB00432	0	0	0	0.0144928	0	0	0	0	0	0	0	0	0	0	0	0	0	0	0	0.0243902	0	0	0	0	0	0	0	0	0	0	0	0.00766283	0	0	0	0	0	0	0	0	0	0	0	0.0135135	0	0	0	0	0
DB00353	0	0.00485437	0	0.0136986	0	0.0166667	0	0.0136986	0	0.00543478	0.0105263	0	0.0666667	0.0588235	0.0208333	0	0.00775194	0.0606061	0	0.0114943	0	0	0.0133333	0	0	0.0103627	0.0378788	0.0444444	0.0238095	0.0142857	0.03125	0.00754717	0.0328947	0	0	0	0.0581395	0	0.00980392	0	0.0166667	0	0.028169	0.0128205	0.00990099	0	0.0126582	0	0
DB00928	0.0394737	0.205674	0.169591	0.176136	0.0915033	0.256158	0.188235	0.210526	0.136364	0.204545	0.150754	0.0516129	0.0275862	0.0496894	0.184615	0.0451613	0.206422	0.0980392	0.190751	0.139175	0.109589	0.089172	0.217949	0.0457516	0.0833333	0.188406	0.25	0.16129	0.0931677	0.139665	0.114094	0.186944	0.164659	0.0472973	0.00689655	0.0482759	0.210811	0.00704225	0.156863	0	0.243902	0.00719425	0.101604	0.211429	0.230366	0.214286	0.183333	0.00699301	0.0612245
DB01047	0.0833333	0.0231481	0.140845	0.1	0.170732	0.0708661	0.121622	0.0864198	0.0384615	0.0529101	0.0576923	0	0.0714286	0	0.0566038	0	0.0510949	0.0425532	0.12987	0.108696	0.131579	0.106383	0.0641026	0.138889	0.111111	0.0502513	0.0559441	0.109091	0.0754717	0.0897436	0.119048	0.0446097	0.0426829	0.2	0	0.03125	0.05	0	0.0636364	0	0.0542636	0.05	0.0235294	0.0941176	0.0545455	0.118421	0.105882	0	0.0277778
DB00674	0.0136986	0.18705	0.17284	0.186747	0.0979021	0.25	0.136095	0.193939	0.0982659	0.257143	0.230337	0.0851064	0.0220588	0.0965517	0.127551	0.027027	0.252475	0.144928	0.173653	0.12234	0.0780142	0.0952381	0.25	0.0344828	0.0816327	0.218391	0.262136	0.125828	0.0993377	0.114943	0.0985915	0.21875	0.23348	0.013986	0.0381679	0.0518519	0.244186	0.0152672	0.158974	0.0151515	0.303191	0.00775194	0.132948	0.181287	0.229508	0.161677	0.180233	0.0075188	0.0428571
DB00320	0.025	0.260331	0.145833	0.202797	0.0909091	0.325301	0.159722	0.264706	0.153846	0.280543	0.227848	0.0847458	0.027027	0.0634921	0.232704	0.00793651	0.252747	0.166667	0.163265	0.1625	0.114035	0.088	0.329787	0.0245902	0.0634921	0.176707	0.205128	0.188525	0.0846154	0.126667	0.10084	0.212625	0.197183	0.0434783	0.0373832	0.0446429	0.321678	0.00934579	0.168605	0.0283019	0.375	0.00961539	0.171233	0.246479	0.298701	0.207143	0.227586	0.00925926	0.0900901
DB06151	0.1	0.0386473	0.119403	0.108108	0.0769231	0.0833333	0.0547945	0.123288	0.0416667	0.048913	0.0721649	0.0555556	0	0	0.06	0	0.0454545	0	0.0519481	0.103448	0.15625	0.0454545	0.0526316	0.0606061	0.128205	0.0463918	0.0431655	0.0784314	0.0625	0.0533333	0.108108	0.0377358	0.0248447	0.0714286	0	0	0.076087	0	0.0373832	0	0.0655738	0	0.0253165	0.0740741	0.0679612	0.0821918	0.060241	0	0.0333333
DB00367	0.0677966	0.069869	0.141304	0.166667	0.16129	0.167883	0.175824	0.166667	0.0714286	0.115	0.0806452	0.0625	0.0588235	0	0.20354	0.0151515	0.083871	0.140625	0.206522	0.0862069	0.175439	0.0857143	0.130952	0.0655738	0.0882353	0.0787037	0.100629	0.148649	0.125	0.10101	0.163934	0.0701754	0.0655738	0.0344828	0.02	0.0363636	0.131579	0	0.146341	0.0208333	0.103448	0.0227273	0.0277778	0.17	0.157025	0.197802	0.156863	0.0208333	0.0517241
DB00846	0	0.00980392	0.0153846	0.028169	0.03125	0.00833333	0.0149254	0	0	0.00546448	0.0106383	0	0	0	0.0104167	0	0	0	0.0140845	0.0235294	0	0	0.00666667	0	0	0.0104167	0.00740741	0	0	0	0.0322581	0.00377358	0.00645161	0	0	0	0	0	0.00990099	0	0	0	0	0	0	0	0	0	0
DB01100	0.03125	0.119522	0.184874	0.129771	0.102041	0.139535	0.117188	0.15625	0.137097	0.177273	0.164384	0.04	0.0227273	0.0576923	0.124183	0.0618557	0.179191	0.112245	0.166667	0.109589	0.107527	0.0980392	0.177083	0.0306122	0.1	0.174672	0.12234	0.110092	0.135922	0.141732	0.150538	0.125413	0.190722	0.0105263	0.0235294	0.021978	0.145833	0.037037	0.18	0.0240964	0.166667	0.0125	0.0352113	0.176923	0.157895	0.141732	0.184615	0.0119048	0.0659341
DB00649	0.0422535	0.103448	0.247312	0.194175	0.220588	0.204225	0.156863	0.205882	0.104762	0.181818	0.150794	0.0675676	0.0483871	0.0759494	0.195122	0.0684932	0.132911	0.150685	0.270833	0.0873016	0.2	0.12987	0.135593	0.0410959	0.148649	0.161905	0.141104	0.185185	0.210526	0.165049	0.205882	0.128571	0.157303	0.0289855	0.0163934	0	0.138211	0	0.178295	0	0.17931	0.0181818	0.0608696	0.319588	0.188976	0.25	0.277228	0.0169492	0.0746269
DB00242	0.0504202	0.180769	0.167832	0.225352	0.107438	0.226519	0.198582	0.225352	0.143836	0.177686	0.166667	0.0569106	0.0357143	0.0793651	0.222222	0.075	0.173469	0.115702	0.193103	0.13253	0.121739	0.0952381	0.205742	0.0495868	0.114754	0.219008	0.240838	0.176	0.108527	0.163265	0.136752	0.215232	0.173516	0.042735	0.0272727	0.017094	0.201258	0.00917431	0.194118	0	0.240223	0.00943396	0.108974	0.260563	0.246914	0.221429	0.216216	0.00909091	0.0695652
DB01020	0	0.0344828	0.0606061	0.0266667	0.0571429	0.0683761	0.0746269	0.084507	0.0769231	0.0444444	0.0531915	0.03125	0.0555556	0.0263158	0.0744681	0	0.064	0.151515	0.0704225	0.045977	0.103448	0.108108	0.0472973	0	0.0540541	0.0366492	0.0447761	0.111111	0.0697674	0.0882353	0.0588235	0.0305344	0.0457516	0	0	0.047619	0.0681818	0	0.0495049	0	0.059322	0	0.0410959	0.0933333	0.0606061	0.0882353	0.0921053	0	0.181818
DB01406	0.0357143	0.0193237	0.0757576	0.04	0.0857143	0.05	0.0428571	0.0833333	0.0597015	0.0327869	0.0526316	0	0.0526316	0	0.0625	0	0.046875	0.0263158	0.084507	0.0697674	0.1	0.0243902	0.0469799	0.0689655	0.0526316	0.0418848	0.0291971	0.0625	0.0681818	0.0273973	0.0882353	0.0226415	0.0320513	0	0	0	0.0674157	0	0.038835	0	0.05	0	0	0.0506329	0.0495049	0.0416667	0.05	0	0.0384615
DB00428	0.0571429	0.028169	0.0821918	0.0617284	0.0222222	0.0387597	0.0519481	0.0487805	0.0394737	0.0314136	0.0588235	0.0243902	0	0.0212766	0.0280374	0.0789474	0.0364963	0.0217391	0.0119048	0.0309278	0.025	0.0416667	0.044586	0	0.0212766	0.0454545	0.0492958	0.0350877	0.0377358	0.0375	0.097561	0.0410448	0.0496894	0.0625	0	0	0.040404	0	0.036036	0	0.0307692	0	0.0240964	0.0581395	0.0363636	0.0375	0.0454545	0	0
DB00694	0.0333333	0.12963	0.168539	0.193548	0.163934	0.232558	0.232558	0.261364	0.168539	0.150259	0.176991	0.0634921	0.06	0.057971	0.227273	0.03125	0.176056	0.180328	0.235955	0.126126	0.157895	0.119403	0.166667	0.015873	0.0735294	0.142857	0.191781	0.235294	0.126761	0.136842	0.166667	0.113553	0.127907	0.0727273	0.0204082	0.0566038	0.267327	0.0217391	0.166667	0	0.242188	0.0232558	0.1	0.247312	0.241071	0.285714	0.258065	0.0212766	0.153846
DB00620	0.0188679	0.113208	0.170732	0.144444	0.145455	0.198413	0.180723	0.170455	0.170732	0.0974359	0.126126	0.0172414	0.097561	0	0.186916	0	0.119718	0.142857	0.159091	0.158416	0.16	0.0983607	0.124224	0.0566038	0.101695	0.0926829	0.106667	0.245902	0.0909091	0.136364	0.192308	0.0685921	0.100592	0.108696	0.0243902	0.0434783	0.165049	0	0.157895	0	0.135338	0.0285714	0.108696	0.173913	0.159292	0.234568	0.184783	0.025641	0.130435
DB01060	0.0277778	0.0987124	0.148515	0.268041	0.238806	0.13245	0.191919	0.160377	0.104762	0.109005	0.150794	0.0675676	0.031746	0.0493827	0.15748	0.147059	0.111801	0.0909091	0.173077	0.0703125	0.164179	0.0875	0.110497	0.0555556	0.214286	0.178744	0.141104	0.142857	0.194805	0.142857	0.205882	0.157509	0.138122	0.0142857	0	0.0149254	0.09375	0	0.178295	0	0.125	0.0181818	0.109091	0.242718	0.170543	0.153846	0.252427	0.0169492	0.0434783
DB00193	0.024	0.189076	0.115183	0.130548	0.0564516	0.205514	0.0946292	0.14248	0.0730479	0.247706	0.140351	0.040107	0.0162602	0.0313316	0.145363	0.0210526	0.189781	0.0648649	0.13089	0.100985	0.0486486	0.0700809	0.193925	0.0238727	0.0505319	0.193966	0.200969	0.0855615	0.066313	0.0831234	0.0509383	0.227451	0.172727	0.0214477	0.013624	0.0188679	0.136364	0.0109589	0.126829	0.00817439	0.190594	0.00273973	0.0936709	0.149606	0.170051	0.116883	0.131443	0.00543478	0.0241287
DB00776	0.0124224	0.245487	0.145251	0.19774	0.131579	0.256039	0.176136	0.191011	0.132597	0.261719	0.21875	0.0566038	0.0198676	0.0875	0.255319	0.0774194	0.246512	0.0949367	0.205714	0.107843	0.0915033	0.0731707	0.208333	0.0443038	0.0943396	0.311024	0.267281	0.185897	0.124224	0.167598	0.147651	0.227273	0.209016	0.0457516	0.0413793	0.0194805	0.192708	0.0136986	0.295699	0.00675676	0.27451	0.00694444	0.165746	0.247126	0.304348	0.194286	0.238636	0.00675676	0.0662252
DB00773	0	0.0841121	0.121951	0.207317	0.204082	0.139535	0.205128	0.164706	0.135802	0.0880829	0.130841	0.1	0.0789474	0.0892857	0.0982143	0.102041	0.0992908	0.153846	0.152941	0.0560748	0.173913	0.105263	0.120253	0	0.109091	0.1	0.117241	0.107692	0.152542	0.0786517	0.208333	0.0977444	0.0898204	0.0217391	0.027027	0.0232558	0.137255	0.0294118	0.132743	0	0.130769	0	0.0425532	0.181818	0.154545	0.170732	0.22093	0.0285714	0.0666667
DB00811	0.0275229	0.218824	0.111765	0.156156	0.0648148	0.240688	0.11437	0.142433	0.0862069	0.275064	0.15625	0.0396341	0.021875	0.0451807	0.161932	0.0365854	0.211538	0.0745342	0.142857	0.120787	0.0526316	0.0575758	0.237968	0.0304878	0.0611621	0.237164	0.214092	0.0914634	0.0759878	0.0977011	0.0650155	0.267544	0.203085	0.0277778	0.0125	0.0344828	0.168605	0.00626959	0.176136	0.00940439	0.255072	0.00315457	0.129412	0.171171	0.193642	0.150602	0.170659	0.00625	0.0404984
DB01393	0.102564	0.0714286	0.133333	0.15	0.155556	0.129032	0.175676	0.15	0.0759494	0.0628272	0.0961538	0.0666667	0.0625	0	0.148515	0.0444444	0.0724638	0.177778	0.181818	0.0927835	0.175	0.0980392	0.0691824	0.0714286	0.125	0.065	0.0915493	0.203704	0.109091	0.141026	0.159091	0.0634328	0.0542169	0.0810811	0	0.0277778	0.123711	0	0.141509	0.0357143	0.09375	0.0416667	0.0705882	0.182927	0.142857	0.289855	0.139535	0	0.025
DB01203	0	0.0197044	0.046875	0.0422535	0.030303	0.0338983	0.0298507	0.0571429	0.046875	0.0220994	0.0434783	0.0344828	0	0	0.0315789	0	0.04	0.0606061	0.0428571	0.060241	0.115385	0.0555556	0.0340136	0	0.0588235	0.0263158	0.0378788	0.0217391	0.0238095	0.0142857	0.1	0.0113636	0.0261438	0	0.0833333	0.0555556	0.0581395	0	0.040404	0	0.042735	0	0	0.0394737	0.030303	0.0441176	0.038961	0	0.0454545
DB00507	0	0.0197044	0.0634921	0.0882353	0.172414	0.0517241	0.0952381	0.0882353	0.0307692	0.0335196	0.0434783	0.153846	0.142857	0	0.0652174	0.0357143	0.04	0.166667	0.0895522	0.0232558	0.208333	0.0857143	0.027027	0	0.0285714	0.031746	0.0458015	0.146341	0.131579	0.0757576	0.137931	0.0229885	0.0261438	0.047619	0	0	0.0705882	0	0.0618557	0	0.0517241	0.166667	0.028169	0.0821918	0.0625	0.0923077	0.0810811	0.1	0.15
DB00214	0.0232558	0.0813397	0.162162	0.0941176	0.12766	0.128	0.173333	0.177215	0.0886076	0.0909091	0.116505	0.0652174	0.129032	0.0576923	0.158416	0.170732	0.0797101	0.173913	0.108434	0.07	0.142857	0.0754717	0.117647	0	0.1	0.0974359	0.114286	0.178571	0.148148	0.184211	0.209302	0.071161	0.106918	0.0512821	0.0322581	0.0555556	0.134021	0.0357143	0.150943	0	0.146341	0.04	0.0574713	0.195122	0.186275	0.184211	0.192771	0	0.135135
DB01197	0	0.0853081	0.0722892	0.0909091	0.0769231	0.116279	0.0833333	0.116279	0.1125	0.0725389	0.0925926	0.0612245	0	0.0357143	0.0714286	0	0.0857143	0.0363636	0.043956	0.0679612	0.108696	0.0526316	0.0943396	0.0425532	0.0943396	0.079602	0.0743243	0.15	0.101695	0.0813953	0.122449	0.0625	0.0914634	0.0731707	0.0606061	0.025	0.118812	0	0.0964912	0	0.107692	0	0.0795455	0.122222	0.127273	0.107143	0.120879	0	0.097561
DB00227	0.0196078	0.148594	0.15873	0.243902	0.177083	0.203593	0.275862	0.204724	0.177419	0.2	0.174497	0.0582524	0.0326087	0.105769	0.195946	0.08	0.1875	0.14	0.1875	0.0915033	0.136842	0.0733945	0.203125	0.0291262	0.116505	0.256881	0.19337	0.155963	0.173077	0.12782	0.178947	0.201389	0.18	0.020202	0.0222222	0.0315789	0.197183	0.0113636	0.197368	0	0.25625	0.0117647	0.109489	0.264	0.248276	0.239669	0.282258	0.011236	0.0736842
DB00641	0.030303	0.154472	0.180328	0.258333	0.168421	0.228395	0.303571	0.279661	0.16129	0.196347	0.153333	0.0594059	0.0333333	0.0970874	0.223776	0.104167	0.162921	0.131313	0.219512	0.0927152	0.139785	0.0849057	0.192708	0.04	0.118812	0.247706	0.251462	0.203883	0.188119	0.165354	0.170213	0.182131	0.158416	0.0421053	0.0227273	0.0322581	0.191489	0.0116279	0.208054	0	0.236025	0.0120482	0.136364	0.3	0.234483	0.321429	0.266129	0.0114943	0.0869565
DB00175	0.0378788	0.177122	0.154839	0.223684	0.114504	0.231579	0.231293	0.215686	0.125786	0.232365	0.149171	0.0518519	0.0322581	0.0882353	0.257485	0.0681818	0.20398	0.113636	0.193548	0.123596	0.110236	0.0714286	0.222222	0.0296296	0.0962963	0.258197	0.270408	0.177778	0.115108	0.14375	0.150794	0.230519	0.195556	0.0551181	0.00806452	0.048	0.208333	0.00826446	0.272189	0	0.285714	0.00847458	0.114458	0.264901	0.29697	0.27972	0.23871	0.00819672	0.0714286
DB00248	0.0263158	0.196	0.135714	0.202899	0.105263	0.27381	0.201493	0.307087	0.12766	0.26484	0.314685	0.0701754	0.0485437	0.0578512	0.25	0.0254237	0.268571	0.186916	0.269231	0.168831	0.12037	0.101695	0.251282	0.0347826	0.0666667	0.200837	0.231183	0.177966	0.097561	0.147887	0.116071	0.158065	0.202899	0.0178571	0.0294118	0.0673077	0.270833	0.02	0.21875	0.019802	0.3375	0.0102041	0.107383	0.23913	0.25974	0.263566	0.211268	0.00980392	0.0648148
DB00834	0.0444444	0.0904762	0.126582	0.142857	0.0566038	0.142857	0.151899	0.2	0.0722892	0.118919	0.134615	0.0612245	0.0555556	0.0740741	0.2	0.0408163	0.151515	0.1875	0.217949	0.122449	0.159091	0.153846	0.10828	0.0208333	0.0943396	0.112821	0.143885	0.232143	0.101695	0.120482	0.170213	0.0743494	0.104938	0.0731707	0.0606061	0.0512821	0.177083	0.0666667	0.126126	0.03125	0.16129	0.0357143	0.0795455	0.231707	0.148148	0.207792	0.159091	0.03125	0.216216
DB00243	0.0465116	0.0861244	0.191781	0.119048	0.2	0.100775	0.1125	0.160494	0.0740741	0.132597	0.115385	0.0416667	0.0909091	0.037037	0.0727273	0	0.136364	0.222222	0.107143	0.102041	0.166667	0.234043	0.131579	0.0681818	0.12	0.0969388	0.0902778	0.116667	0.125	0.0963855	0.12766	0.0789474	0.0858896	0.0243902	0.03125	0.147059	0.132653	0.0714286	0.0884956	0	0.136	0.0384615	0.0568182	0.164706	0.0892857	0.0963855	0.136364	0	0.0487805
DB01216	0.0535714	0.0807175	0.122222	0.125	0.114754	0.130435	0.131868	0.2	0.0860215	0.100503	0.111111	0.015873	0.0416667	0.0294118	0.168142	0.016129	0.100671	0.0952381	0.244186	0.119266	0.145455	0.0746269	0.0877193	0.0892857	0.129032	0.100962	0.125	0.140845	0.1	0.09375	0.116667	0.0598592	0.0611111	0.0769231	0.0444444	0.0392157	0.106195	0	0.151261	0	0.130435	0.025	0.07	0.13	0.0967742	0.179775	0.106796	0	0.0961538
DB00724	0.0722222	0.171875	0.140777	0.157895	0.0860215	0.244635	0.139423	0.21608	0.0981308	0.208904	0.142857	0.047619	0.0222222	0.0461538	0.20362	0.0314136	0.187251	0.115385	0.158654	0.137778	0.0648649	0.101604	0.21673	0.037234	0.0569948	0.194079	0.2249	0.137566	0.0765306	0.116822	0.0691489	0.182065	0.156584	0.0674157	0.0111732	0.0388889	0.233333	0.0113636	0.14346	0.0170455	0.239316	0.00574713	0.110599	0.204878	0.216216	0.165854	0.186603	0.00561798	0.0670391
DB00990	0.0561798	0.135802	0.225225	0.201681	0.183908	0.264901	0.232143	0.311927	0.123967	0.23301	0.18705	0.0421053	0.0493827	0.039604	0.464912	0.0315789	0.220859	0.155556	0.352381	0.145985	0.152941	0.126316	0.188172	0.0549451	0.09375	0.19457	0.256098	0.288889	0.12	0.22807	0.159091	0.142857	0.158974	0.0581395	0.0379747	0.047619	0.24031	0.0128205	0.264706	0	0.290541	0.0133333	0.126984	0.309735	0.266667	0.333333	0.273504	0.0126582	0.0952381
DB01208	0.0212766	0.125506	0.15	0.208333	0.129032	0.115607	0.166667	0.16	0.0866142	0.127753	0.167832	0.0744681	0.0235294	0.0594059	0.134228	0.0989011	0.142045	0.12766	0.16129	0.0743243	0.123596	0.0686275	0.137755	0.0425532	0.103093	0.192825	0.112299	0.12381	0.163265	0.145161	0.195402	0.242647	0.15736	0.0108696	0.05	0.011236	0.125	0.0253165	0.167785	0.025	0.14881	0.012987	0.0827068	0.181102	0.184932	0.163934	0.227642	0.0123457	0.0681818
DB00758	0.0422535	0.130137	0.151515	0.158824	0.189394	0.166667	0.192547	0.16568	0.117647	0.162264	0.140625	0.0408163	0.0373134	0.0392157	0.133333	0.0935252	0.119469	0.104895	0.159763	0.0656566	0.101449	0.10274	0.141079	0.0714286	0.119718	0.195489	0.192661	0.148649	0.121622	0.2125	0.130435	0.21118	0.133603	0.013986	0.00740741	0.0441176	0.120419	0.00757576	0.147208	0	0.161137	0.00775194	0.12	0.224242	0.147959	0.168675	0.194118	0.0075188	0.0503597
DB00963	0	0.00483092	0	0	0	0	0	0	0	0	0	0	0	0	0	0	0	0	0	0.0348837	0	0	0.00657895	0	0	0	0	0	0	0	0	0.0113208	0	0	0	0	0.010989	0	0	0	0.00819672	0	0	0	0	0	0	0	0
DB01238	0.0561798	0.164557	0.225225	0.222222	0.119565	0.248366	0.169492	0.254386	0.0967742	0.27	0.240602	0.0531915	0.0365854	0.0714286	0.237037	0.0315789	0.198795	0.130435	0.213675	0.154412	0.126437	0.138298	0.214286	0.0322581	0.129032	0.183857	0.197674	0.208333	0.166667	0.157025	0.2	0.146758	0.202128	0.0581395	0.025	0.0232558	0.221374	0.025974	0.211268	0.0126582	0.224359	0.0133333	0.0923077	0.298246	0.276119	0.238938	0.241667	0.0126582	0.0697674
DB00709	0.0294118	0.161943	0.176	0.232	0.151515	0.294872	0.241667	0.232	0.148438	0.162281	0.150327	0.0576923	0.103448	0.0642202	0.227586	0.0582524	0.147541	0.127451	0.224	0.112583	0.159574	0.0727273	0.183673	0.0190476	0.126214	0.180258	0.198895	0.198113	0.149533	0.135338	0.177083	0.156667	0.161765	0.0625	0.0108696	0.0206186	0.204225	0.011236	0.173077	0.0111111	0.224242	0.0116279	0.108696	0.31405	0.22973	0.313043	0.259843	0.0111111	0.0618557
DB00177	0.0322581	0.108108	0.177778	0.202128	0.196721	0.192593	0.186813	0.298851	0.115789	0.12	0.144068	0.078125	0.0377358	0.0416667	0.212389	0.0625	0.111842	0.15625	0.204301	0.123894	0.236364	0.1	0.123529	0.047619	0.271186	0.141463	0.213793	0.34375	0.123288	0.195652	0.180328	0.0928571	0.113636	0.0701754	0.04	0.0175439	0.181818	0	0.163934	0	0.166667	0.0222222	0.131313	0.242105	0.175	0.325301	0.20202	0	0.0877193
DB00710	0.0208333	0.115538	0.157025	0.139535	0.138298	0.226415	0.267857	0.267241	0.12	0.167421	0.126667	0.0510204	0.0595238	0.0186916	0.285714	0.030303	0.146893	0.136842	0.216667	0.118056	0.133333	0.0990099	0.125	0.0638298	0.0686275	0.135593	0.213873	0.237113	0.0841121	0.142857	0.139785	0.103896	0.116505	0.043956	0.0487805	0.0337079	0.15493	0.0121951	0.189189	0	0.167665	0.0126582	0.123077	0.216	0.151316	0.263158	0.186047	0.0120482	0.0549451
DB00315	0.0264317	0.347403	0.131687	0.179916	0.0660793	0.269231	0.144628	0.205128	0.131687	0.305648	0.169231	0.0530973	0.0322581	0.0608696	0.228916	0.0304348	0.247232	0.109589	0.142276	0.138462	0.0580357	0.0742358	0.290323	0.0217391	0.0472103	0.251553	0.214789	0.108696	0.0818966	0.116	0.0711111	0.259947	0.196721	0.0313901	0.0231481	0.0365297	0.245833	0.00925926	0.210117	0.0138889	0.284047	0.0046729	0.161157	0.171429	0.24	0.152893	0.190083	0	0.0452489
DB01101	0.030303	0.201365	0.139785	0.196721	0.0914634	0.213636	0.144385	0.190217	0.115789	0.174377	0.164251	0.0542169	0.0522876	0.0584795	0.20297	0.0481928	0.195652	0.104294	0.197802	0.153465	0.101266	0.0958084	0.207317	0.0487805	0.117284	0.259259	0.231441	0.122807	0.119048	0.13089	0.1125	0.237237	0.227642	0.0308642	0.0128205	0.0379747	0.18	0.0130719	0.180952	0.012987	0.259434	0.00662252	0.123711	0.185185	0.216749	0.2	0.171875	0.00645161	0.0700637
DB00625	0.0183486	0.205761	0.167939	0.25	0.132075	0.253012	0.210938	0.221374	0.141791	0.296651	0.272727	0.0943396	0.0408163	0.079646	0.202614	0.0454545	0.309091	0.19802	0.186567	0.152318	0.105769	0.117117	0.27957	0.0272727	0.0701754	0.277273	0.211957	0.156522	0.102564	0.129496	0.15534	0.221453	0.239796	0.0384615	0.0421053	0.0606061	0.237762	0.0105263	0.268456	0.0104167	0.3	0.0108696	0.119718	0.25	0.314685	0.207692	0.267176	0.0104167	0.09
DB01153	0.0952381	0.00490196	0.031746	0.0140845	0	0.00840336	0.0307692	0.0140845	0	0.00549451	0.0107527	0	0	0	0	0	0.00787402	0	0.0142857	0.0238095	0.0384615	0.0285714	0.0135135	0	0.030303	0.0104712	0	0	0	0.0147059	0	0.0114504	0	0.111111	0	0	0	0	0	0	0.00840336	0	0.0142857	0.0131579	0.010101	0.0298507	0.012987	0	0.05
DB00912	0	0.0628019	0.111111	0.0740741	0.0930233	0.106557	0.123288	0.175676	0.0526316	0.0645161	0.0792079	0.0487805	0.115385	0.0208333	0.168421	0.0243902	0.075188	0.170732	0.131579	0.0520833	0.105263	0.0851064	0.0714286	0	0.0208333	0.0612245	0.111111	0.22449	0.12	0.105263	0.15	0.0486891	0.0691824	0.0606061	0	0.0322581	0.130435	0.0454545	0.115385	0	0.106557	0.0526316	0.0886076	0.135802	0.116505	0.183099	0.0941176	0.0434783	0.2
DB00966	0.037594	0.19403	0.267606	0.183544	0.130769	0.25	0.181818	0.364964	0.104294	0.241667	0.194286	0.0833333	0.0238095	0.0567376	0.278788	0.0364963	0.215	0.138462	0.273973	0.175439	0.11811	0.135338	0.232558	0.0606061	0.155039	0.212598	0.358696	0.221374	0.122302	0.234899	0.123077	0.1875	0.189427	0.0384615	0.0243902	0.0645161	0.275	0.0165289	0.186813	0.0163934	0.305556	0.00840336	0.15528	0.28	0.228571	0.295775	0.253247	0.00813008	0.0793651
DB01194	0.0421053	0.115079	0.184874	0.165354	0.08	0.217391	0.134921	0.213115	0.0763359	0.182648	0.14094	0.029703	0.0588235	0.0377358	0.131579	0.019802	0.152542	0.123711	0.15748	0.265625	0.107527	0.0980392	0.170984	0.0412371	0.0784314	0.11157	0.146739	0.174757	0.0833333	0.141732	0.0918367	0.167808	0.110577	0.0322581	0.0235294	0.0333333	0.178571	0.0120482	0.113208	0.0119048	0.187879	0.0125	0.0808824	0.176923	0.150327	0.178862	0.175573	0	0.0777778
DB00204	0	0.0571429	0.108108	0.1125	0.166667	0.104839	0.12	0.141026	0.0649351	0.0695187	0.0776699	0.097561	0.0689655	0.02	0.141414	0.0232558	0.0902256	0.282051	0.157895	0.0729167	0.189189	0.06	0.056962	0.105263	0.0851064	0.0714286	0.101449	0.215686	0.137255	0.131579	0.170732	0.0444444	0.081761	0.0571429	0	0.0967742	0.152174	0	0.12381	0.04	0.104839	0.047619	0.0352941	0.119048	0.0934579	0.178082	0.130952	0	0.117647
DB04946	0	0.0837209	0.120482	0.136364	0.0714286	0.138462	0.0795455	0.176471	0.0689655	0.140541	0.150943	0.0769231	0.0243902	0.0508475	0.127273	0.0185185	0.138686	0.150943	0.137931	0.151515	0.145833	0.0847458	0.148387	0.06	0.0689655	0.0995025	0.116438	0.15873	0.112903	0.0659341	0.18	0.0654545	0.136646	0.0212766	0.0540541	0.0465116	0.17	0.0285714	0.112069	0.0277778	0.15625	0	0.0531915	0.153846	0.132743	0.127907	0.115789	0	0.113636
DB00380	0.111111	0.0691244	0.0952381	0.151163	0.0925926	0.122137	0.205128	0.137931	0.108434	0.0714286	0.1	0.0377358	0.0789474	0.0517241	0.0789474	0.0588235	0.0915493	0.0714286	0.113636	0.0462963	0.08	0.0862069	0.113208	0.0612245	0.0517241	0.0784314	0.0945946	0.0746269	0.0793651	0.0549451	0.115385	0.0735294	0.0643275	0.0444444	0.027027	0	0.104762	0	0.0847458	0	0.0970149	0	0.0537634	0.106383	0.165138	0.156627	0.141304	0.0285714	0.0434783
DB00582	0.0213904	0.203226	0.136585	0.212121	0.104972	0.156627	0.146341	0.148325	0.120192	0.173913	0.174888	0.0652174	0.0224719	0.0744681	0.157895	0.0714286	0.198381	0.110497	0.160194	0.118943	0.0955056	0.0967742	0.186567	0.021164	0.0978261	0.298561	0.226721	0.0923077	0.117647	0.123223	0.111732	0.255072	0.1875	0.0273224	0.0228571	0.0393258	0.157658	0.0114943	0.211712	0.0114286	0.220339	0.00581395	0.122066	0.195122	0.235023	0.150485	0.194175	0.00568182	0.0441989
DB00180	0.0285714	0.0686275	0.114286	0.0897436	0.153846	0.0991736	0.126761	0.148649	0.0684932	0.0537634	0.07	0.025	0.08	0	0.147368	0.025641	0.0681818	0.0454545	0.135135	0.076087	0.111111	0.0888889	0.0584416	0.0857143	0.0930233	0.0564103	0.0882353	0.26087	0.08	0.123288	0.157895	0.0373134	0.05	0.178571	0	0	0.108696	0	0.14	0	0.0813008	0.0588235	0.0769231	0.125	0.118812	0.15493	0.109756	0.047619	0.0967742
DB01211	0.0516129	0.193772	0.19883	0.211429	0.146667	0.262136	0.176136	0.225434	0.120219	0.251938	0.2	0.0700637	0.033557	0.0674847	0.19797	0.056962	0.191111	0.123377	0.212644	0.0970874	0.0915033	0.1	0.213389	0.0576923	0.122581	0.242537	0.211454	0.163522	0.117284	0.236686	0.125	0.261682	0.209016	0.0322581	0.0134228	0.0328947	0.174359	0.0136986	0.22335	0.0136054	0.209302	0.00694444	0.134409	0.261628	0.230769	0.222222	0.305389	0.00675676	0.0454545
DB00293	0.0555556	0.127358	0.178571	0.261905	0.178571	0.193798	0.2625	0.277108	0.178571	0.118557	0.163636	0.0689655	0.116279	0.0793651	0.192661	0.0892857	0.165468	0.155172	0.22093	0.0909091	0.22	0.111111	0.179487	0.0535714	0.133333	0.135	0.157534	0.19697	0.171875	0.144444	0.203704	0.115672	0.111765	0.0588235	0.0227273	0	0.217822	0.0243902	0.173913	0	0.222222	0.0263158	0.09375	0.233333	0.240741	0.271605	0.272727	0.0238095	0.0784314
DB00790	0.0208333	0.05	0.109756	0.0769231	0.0740741	0.114504	0.107143	0.166667	0.0340909	0.0717949	0.0714286	0.0588235	0.025641	0.0526316	0.140187	0.0192308	0.0694444	0.134615	0.127907	0.0566038	0.0816327	0.0333333	0.060241	0	0.0526316	0.0631068	0.133803	0.224138	0.046875	0.144578	0.0754717	0.0543478	0.0342857	0.121951	0.0277778	0.0487805	0.15	0	0.104348	0.0294118	0.123077	0.0333333	0.102273	0.144444	0.155963	0.158537	0.106383	0	0.0681818
DB00820	0.0204082	0.13253	0.163934	0.155039	0.123711	0.23125	0.170732	0.252101	0.0839695	0.198157	0.147651	0.09375	0.0224719	0.0471698	0.281481	0.029703	0.178161	0.208791	0.203252	0.172662	0.11828	0.0865385	0.188482	0.030303	0.0776699	0.148936	0.239766	0.232323	0.0925926	0.168	0.125	0.14	0.165829	0.0430108	0.0114943	0.0804598	0.238806	0.0119048	0.155844	0.0238095	0.270968	0.0123457	0.0962963	0.203125	0.18	0.196721	0.156716	0.0117647	0.0888889
DB00580	0	0.0607477	0.12987	0.146341	0.227273	0.11811	0.271429	0.189873	0.0740741	0.0962567	0.0943396	0.0638298	0.0588235	0.0181818	0.204082	0.113636	0.0869565	0.145833	0.192308	0.0588235	0.166667	0.0545455	0.075	0.0444444	0.0980392	0.102564	0.129496	0.288462	0.145455	0.197368	0.232558	0.0749064	0.0727273	0.05	0	0.0263158	0.132653	0	0.160377	0	0.109375	0.0384615	0.0689655	0.2375	0.161905	0.213333	0.204819	0	0.131579
DB01628	0.0606061	0.0543933	0.217391	0.19	0.215385	0.113333	0.128713	0.15534	0.046729	0.144279	0.101562	0.0416667	0	0.0945946	0.0916031	0.0724638	0.0802469	0.0666667	0.145631	0.0725806	0.0882353	0.0779221	0.0944444	0.107692	0.140845	0.137441	0.166667	0.0952381	0.113924	0.137255	0.130435	0.130435	0.116022	0.0151515	0.0175439	0.0322581	0.0625	0	0.0962963	0	0.10596	0	0.0825688	0.180952	0.122137	0.137255	0.201923	0	0.0149254
DB00317	0.128205	0.0843373	0.171171	0.181034	0.182927	0.149068	0.189189	0.17094	0.092437	0.148148	0.119718	0.0568182	0.0533333	0.0531915	0.125874	0.0697674	0.135294	0.113636	0.236364	0.118519	0.108434	0.134831	0.143617	0.0843373	0.0645161	0.126638	0.183432	0.145833	0.0927835	0.145299	0.103448	0.137931	0.0891089	0.0119048	0.0133333	0.025	0.0921986	0.0138889	0.129252	0.0136986	0.128049	0	0.0542636	0.163934	0.161972	0.185841	0.201681	0.0136986	0.0487805
DB00967	0.0588235	0.0925926	0.263158	0.170455	0.125	0.161538	0.113636	0.240964	0.0666667	0.144385	0.157407	0.0350877	0.0227273	0.0483871	0.154545	0.0175439	0.119718	0.122807	0.172414	0.147059	0.115385	0.135593	0.124224	0.0566038	0.101695	0.108911	0.0993377	0.151515	0.0588235	0.149425	0.192308	0.080292	0.0941176	0.0408163	0.05	0.0434783	0.132075	0.0263158	0.1	0.0526316	0.126866	0.0285714	0.0851064	0.227273	0.13913	0.162791	0.184783	0	0.106383
DB04854	0.0178571	0.0528634	0.207317	0.104167	0.294118	0.107914	0.174419	0.164835	0.0645161	0.118557	0.0940171	0.0689655	0.0909091	0.0793651	0.130435	0.0701754	0.0588235	0.0983607	0.193182	0.0434783	0.12963	0.0606061	0.0635838	0.0727273	0.0461538	0.101942	0.0903226	0.161765	0.153846	0.144444	0.181818	0.0992647	0.0924855	0	0	0	0.108108	0.05	0.097561	0.0238095	0.115942	0	0.05	0.206522	0.107438	0.170455	0.178947	0.0238095	0.0576923
DB01175	0.0165138	0.202614	0.0976059	0.0983607	0.0445269	0.166667	0.0813743	0.108456	0.070018	0.246073	0.124101	0.0332717	0.0111317	0.0386029	0.12973	0.0238532	0.170515	0.0502793	0.102564	0.0843585	0.0333333	0.0422794	0.192644	0.0164534	0.0366972	0.184943	0.172535	0.0666667	0.0437956	0.0830325	0.0407407	0.234109	0.152941	0.014733	0.00743494	0.0166976	0.123188	0.00747664	0.132616	0.00746269	0.185792	0.00186916	0.0827338	0.111517	0.134892	0.0968921	0.113346	0.00371747	0.0222222
DB01137	0.0108696	0.0784314	0.163793	0.154472	0.2	0.0734463	0.104839	0.100775	0.0714286	0.124444	0.115646	0.0315789	0.0243902	0.04	0.0709677	0.0777778	0.076087	0.040404	0.0930233	0.0612245	0.0543478	0.0816327	0.0837438	0.0215054	0.0612245	0.133621	0.108108	0.0747664	0.0776699	0.14876	0.147727	0.163194	0.108374	0.0227273	0	0.0357143	0.0529801	0	0.14	0.0128205	0.0734463	0.0135135	0.0681818	0.113636	0.111111	0.0775194	0.15625	0.0128205	0.045977
DB00973	0.0634921	0.0969163	0.224719	0.195876	0.225806	0.19708	0.206522	0.288889	0.0792079	0.170103	0.104	0.0588235	0.0545455	0.0540541	0.25	0.0757576	0.109677	0.166667	0.236559	0.101695	0.183333	0.142857	0.108571	0.0615385	0.130435	0.133971	0.201342	0.289855	0.164384	0.215054	0.25	0.103571	0.0994475	0.0847458	0.0185185	0.0338983	0.156522	0.0196078	0.16	0	0.15493	0.0208333	0.0747664	0.359551	0.190083	0.378049	0.244898	0	0.101695
DB00275	0.0545455	0.155039	0.17037	0.20438	0.116071	0.238372	0.19403	0.341463	0.144928	0.2	0.16875	0.0803571	0.0288462	0.016	0.26	0.0169492	0.194595	0.145455	0.251908	0.132911	0.142857	0.141593	0.173913	0.026087	0.144144	0.176955	0.381818	0.232143	0.145299	0.191176	0.107143	0.158576	0.175355	0.0660377	0.0196078	0.0576923	0.246575	0	0.168675	0.00990099	0.245614	0.0103093	0.100671	0.259259	0.237179	0.361345	0.248175	0.00990099	0.0754717
DB01259	0.0461538	0.106195	0.195652	0.181818	0.203125	0.170213	0.178947	0.17	0.111111	0.128713	0.158333	0.057971	0.0535714	0.0533333	0.215517	0.0746269	0.138158	0.164179	0.303371	0.0826446	0.16129	0.109589	0.127168	0.09375	0.112676	0.133333	0.168831	0.2	0.131579	0.175258	0.1875	0.103203	0.111111	0.031746	0.0181818	0.0163934	0.145299	0.0192308	0.168	0	0.18705	0.0204082	0.0740741	0.244898	0.169355	0.23913	0.23	0.0188679	0.118644
DB00503	0.0526316	0.170124	0.163934	0.201613	0.112245	0.223602	0.190083	0.273504	0.154472	0.176471	0.155405	0.0824742	0.045977	0.0571429	0.193103	0.04	0.213018	0.182796	0.22314	0.131944	0.142857	0.164948	0.213904	0.0625	0.11	0.184211	0.261905	0.173077	0.145631	0.149606	0.136842	0.175258	0.189744	0.0319149	0.0232558	0.0444444	0.22963	0.0119048	0.186667	0	0.238994	0.0123457	0.121212	0.272727	0.246479	0.247863	0.291667	0.0117647	0.0769231
DB00491	0	0.0189573	0.0714286	0.0379747	0.05	0.031746	0.0694444	0.0649351	0.0135135	0.0265957	0.029703	0.0555556	0.0434783	0.047619	0.0495049	0.0571429	0.037594	0.131579	0.0657895	0.0212766	0.0571429	0.0697674	0.0322581	0	0	0.0201005	0.0283688	0.0784314	0.0625	0.0533333	0.0789474	0.0223048	0.03125	0	0	0	0.03125	0.0588235	0.0373832	0	0.031746	0	0	0.0609756	0.0377358	0.0675676	0.047619	0	0.0333333
DB00251	0.0714286	0.0966184	0.16	0.236842	0.2	0.154472	0.271429	0.236842	0.191781	0.102151	0.115385	0.0204082	0.0909091	0	0.145631	0.0208333	0.111111	0.0784314	0.148148	0.0909091	0.25641	0.115385	0.139073	0.0444444	0.12	0.0913706	0.129496	0.155172	0.125	0.0963855	0.232558	0.0912548	0.0792683	0.05	0.03125	0.0263158	0.180851	0	0.118182	0	0.163934	0.0384615	0.0568182	0.207317	0.196078	0.22973	0.25	0.0333333	0.131579
DB00588	0.0645161	0.0976562	0.119048	0.184	0.0693069	0.217391	0.125984	0.129771	0.110236	0.116379	0.103896	0.0196078	0.0588235	0.00917431	0.116883	0	0.0736842	0.0283019	0.0888889	0.132867	0.0842105	0.037037	0.135678	0.0306122	0.0679612	0.0890688	0.12234	0.1	0.0733945	0.0507246	0.07	0.1	0.0896226	0.0666667	0	0.0108696	0.122449	0	0.0925926	0	0.126437	0.0125	0.0808824	0.125	0.142857	0.150794	0.115942	0.0119048	0.0659341
DB00864	0.0327869	0.22716	0.101852	0.159236	0.0657895	0.173789	0.121875	0.133956	0.0984615	0.205584	0.162651	0.0491803	0.0234114	0.0482315	0.165165	0.0598007	0.173184	0.0726073	0.14511	0.0956522	0.0633333	0.0546624	0.178667	0.0393443	0.0759076	0.24359	0.223496	0.0941558	0.0882353	0.138801	0.0625	0.229581	0.221311	0.0365448	0.00331126	0.0334448	0.137313	0.00334448	0.155882	0.00668896	0.18732	0.00337838	0.116923	0.153125	0.177177	0.142405	0.163522	0.00333333	0.0330033
DB01098	0.03125	0.0829694	0.173913	0.185567	0.190476	0.156028	0.170213	0.185567	0.125	0.158974	0.132231	0.0441176	0.0363636	0.084507	0.14876	0.0294118	0.14	0.117647	0.212766	0.0932203	0.206897	0.0821918	0.109195	0.030303	0.149254	0.15122	0.1125	0.142857	0.183099	0.131313	0.174603	0.115942	0.131429	0.016129	0.0188679	0.0169492	0.1	0.02	0.125	0	0.164286	0.0212766	0.0654206	0.237113	0.134921	0.258427	0.174757	0	0.0666667
DB00410	0.1	0.0386473	0.102941	0.0933333	0.105263	0.0833333	0.132353	0.108108	0.0416667	0.0320856	0.04	0	0.142857	0	0.0816327	0	0.0454545	0.0487805	0.0945946	0.103448	0.121212	0.0697674	0.0596026	0	0.128205	0.0463918	0.0583942	0.1	0.0625	0.0972222	0.0789474	0.0377358	0.0248447	0.153846	0	0	0.076087	0	0.0571429	0	0.0483871	0.0714286	0.0519481	0.0740741	0.0891089	0.112676	0.0864198	0	0.0689655
DB00523	0.275	0.0401786	0.0813953	0.0638298	0.0714286	0.0882353	0.104651	0.0869565	0.0449438	0.0497512	0.0608696	0	0.05	0	0.0689655	0.0185185	0.04	0.0166667	0.1	0.0754717	0.0576923	0.0491803	0.0722892	0.12766	0.0508475	0.0625	0.0448718	0.057971	0.0454545	0.0777778	0.0535714	0.0577617	0.0338983	0.0434783	0	0	0.0446429	0	0.0661157	0	0.0496454	0	0.0531915	0.0606061	0.0756303	0.0543478	0.06	0	0.0208333
DB01262	0.0662252	0.178694	0.146893	0.160221	0.0828025	0.222749	0.184971	0.173184	0.10929	0.184502	0.154229	0.0506329	0.027027	0.0487805	0.175879	0.0443038	0.20362	0.0754717	0.180791	0.103448	0.122449	0.0740741	0.210084	0.0448718	0.116883	0.18638	0.235294	0.150943	0.11875	0.118919	0.104575	0.181818	0.167331	0.0394737	0.00675676	0.0264901	0.182292	0.00689655	0.160194	0	0.205607	0.00704225	0.0829016	0.201117	0.233161	0.203488	0.173913	0.00684931	0.06
DB04868	0.0347003	0.197183	0.10119	0.118694	0.0498442	0.197183	0.127273	0.156442	0.107784	0.207921	0.117647	0.0471698	0.0224359	0.0560748	0.148997	0.0278638	0.18956	0.0730159	0.153374	0.123563	0.0641026	0.0791139	0.200528	0.03125	0.0727848	0.208738	0.253561	0.104101	0.0949367	0.133333	0.0599369	0.272321	0.197917	0.0220126	0.00636943	0.0320513	0.183183	0.00643087	0.134078	0.0096463	0.214286	0.00323625	0.102639	0.164634	0.17052	0.154321	0.146707	0.00319489	0.0349206
DB01083	0.0366972	0.117424	0.148148	0.165468	0.109091	0.186441	0.207692	0.2	0.0915493	0.176724	0.142857	0.0442478	0.04	0.0247934	0.256757	0.0263158	0.147368	0.108108	0.210526	0.0931677	0.103774	0.05	0.165049	0.036036	0.0689655	0.150407	0.153846	0.144068	0.110169	0.119718	0.130841	0.134185	0.134259	0.0185185	0.020202	0.0288462	0.226027	0.0103093	0.157576	0.0102041	0.2	0.0106383	0.0805369	0.184397	0.180124	0.21374	0.191489	0.0102041	0.0673077
DB01254	0.0661157	0.191571	0.1875	0.163399	0.0952381	0.255556	0.193103	0.253521	0.147651	0.204167	0.162791	0.0894309	0.025641	0.0447761	0.174419	0.0472441	0.206186	0.14876	0.195946	0.122807	0.136752	0.145161	0.219048	0.0650407	0.138211	0.215447	0.248705	0.170543	0.113636	0.182432	0.122951	0.185304	0.197248	0.0243902	0.0173913	0.0695652	0.25	0.00884956	0.137363	0.00877193	0.248619	0.00909091	0.0993789	0.196078	0.211765	0.258993	0.202614	0.00877193	0.0672269
DB01261	0.0307692	0.0921053	0.224719	0.183673	0.245902	0.163121	0.193548	0.247312	0.0686275	0.176166	0.121951	0.0285714	0.0357143	0.0540541	0.206897	0.0757576	0.109677	0.132353	0.223404	0.0833333	0.126984	0.176471	0.0960452	0.078125	0.130435	0.123223	0.217687	0.289855	0.148649	0.177083	0.209677	0.103571	0.0994475	0.0491803	0.0185185	0.0166667	0.117647	0.04	0.141732	0.0192308	0.115646	0.0208333	0.0648148	0.273684	0.133858	0.269663	0.207921	0.0192308	0.101695
DB00323	0.0292887	0.300912	0.125	0.161417	0.0714286	0.265683	0.132812	0.209016	0.125	0.26875	0.196226	0.0458333	0.025974	0.0532787	0.208333	0.0288066	0.231579	0.103448	0.148438	0.119565	0.0548523	0.0882353	0.260135	0.0420168	0.0489796	0.216374	0.217687	0.112033	0.0688259	0.127413	0.0672269	0.229219	0.17757	0.0210084	0.0173913	0.0344828	0.209302	0.0131579	0.173913	0.0131004	0.289474	0.00440529	0.126437	0.176471	0.209738	0.149606	0.171206	0.004329	0.0382979
DB09101	0	0.0673077	0.205882	0.171053	0.195122	0.151261	0.2	0.171053	0.0933333	0.0928962	0.132653	0.097561	0.107143	0.02	0.141414	0.0232558	0.132812	0.282051	0.205479	0.119565	0.257143	0.104167	0.10596	0.05	0.0851064	0.0824742	0.0857143	0.24	0.183673	0.116883	0.297297	0.0641509	0.081761	0.0277778	0.0769231	0.030303	0.177778	0	0.145631	0	0.132231	0.047619	0.060241	0.220779	0.17	0.194444	0.202532	0.04	0.117647
DB00917	0	0.00476191	0.0289855	0.012987	0.0555556	0.016129	0.0138889	0.0263158	0	0.016129	0.0204082	0.030303	0	0	0.00990099	0	0.0075188	0	0.0266667	0.0222222	0.03125	0	0.012987	0.0689655	0.025641	0.0101523	0.0217391	0	0	0.0135135	0.0277778	0.011194	0.0125786	0	0	0	0.0106383	0	0.00943396	0	0.008	0	0	0	0	0	0.0120482	0	0.0384615
DB00091	0.0259259	0.207895	0.127208	0.151943	0.071161	0.246667	0.130282	0.160142	0.111498	0.255747	0.156146	0.0405904	0.0190114	0.0588235	0.211073	0.0446097	0.19375	0.0708955	0.203704	0.0967742	0.0643939	0.0701107	0.231707	0.0410448	0.0827068	0.231405	0.234921	0.0992647	0.0925926	0.109966	0.0674157	0.238663	0.210059	0.0185874	0.0192308	0.0226415	0.162712	0.00769231	0.163934	0.00766283	0.272109	0.00387597	0.144366	0.18638	0.212329	0.178832	0.194245	0.00381679	0.0416667
DB01222	0.0333333	0.141791	0.202899	0.153333	0.108333	0.292398	0.174825	0.21831	0.0921053	0.198312	0.167665	0.0487805	0.0454545	0.0150376	0.208589	0.015873	0.145	0.0983607	0.202797	0.140244	0.103448	0.0787402	0.172897	0.0327869	0.0629921	0.162055	0.18	0.226891	0.0839695	0.156463	0.118644	0.133127	0.108225	0.0521739	0.00900901	0.026087	0.165644	0.00925926	0.209581	0.00917431	0.201087	0.00952381	0.0886076	0.227586	0.203593	0.205674	0.18543	0.00917431	0.042735
DB00876	0	0.0285714	0.0410959	0.0506329	0.0487805	0.0826446	0.0540541	0.121622	0.0555556	0.0430108	0.0194175	0.0540541	0	0	0.103093	0	0.0373134	0.0731707	0.0649351	0.0543478	0.117647	0	0.0320513	0	0.0227273	0.0408163	0.0895522	0.166667	0.0196078	0.0810811	0.05	0.0222222	0.0375	0.0689655	0.047619	0	0.0989011	0	0.0769231	0	0.0737705	0	0.0512821	0.1	0.11	0.126761	0.0987654	0	0.0322581
DB00471	0.0729167	0.130952	0.283186	0.216	0.178947	0.242236	0.185484	0.245902	0.0740741	0.240566	0.191781	0.0485437	0.0444444	0.0555556	0.205479	0.0918367	0.175141	0.13	0.179688	0.106667	0.114583	0.148515	0.179487	0.05	0.0961538	0.202643	0.221591	0.179245	0.12037	0.18254	0.168421	0.177474	0.163366	0.0416667	0.0224719	0.0319149	0.14966	0	0.198675	0.0113636	0.183432	0.0119048	0.0785714	0.286885	0.22449	0.231405	0.274194	0.0113636	0.0631579
DB00768	0	0.0837209	0.1625	0.219512	0.176471	0.193548	0.202532	0.190476	0.107143	0.12234	0.109091	0.0566038	0.0769231	0.0333333	0.137615	0.0185185	0.0985915	0.196078	0.164706	0.117647	0.170213	0.0847458	0.119497	0.0392157	0.0877193	0.0780488	0.124138	0.177419	0.112903	0.0898876	0.229167	0.0772059	0.0828402	0.116279	0.0540541	0.0227273	0.193878	0.0285714	0.131579	0.0277778	0.138462	0.03125	0.0421053	0.179775	0.185185	0.197531	0.218391	0	0.0652174
DB00494	0.0294118	0.135135	0.154639	0.19	0.128571	0.201439	0.1875	0.214286	0.108911	0.173469	0.215517	0.0714286	0.0517241	0.140845	0.222222	0.0277778	0.223776	0.25	0.242105	0.108333	0.121212	0.106667	0.20122	0.0285714	0.0519481	0.170732	0.174194	0.179487	0.128205	0.115385	0.164179	0.126354	0.188235	0.0151515	0.0545455	0.0491803	0.214286	0.0377358	0.174603	0.0181818	0.255639	0.0196078	0.156863	0.252525	0.225	0.221053	0.213592	0.0181818	0.0793651
DB00982	0.0555556	0.157377	0.139037	0.195652	0.0843373	0.207207	0.155914	0.176471	0.121053	0.208029	0.163462	0.0414201	0.0253165	0.045977	0.161905	0.0736196	0.169492	0.0969697	0.146597	0.187817	0.0670732	0.0823529	0.211382	0.054878	0.0898204	0.213523	0.199153	0.0842697	0.0862069	0.118557	0.0981595	0.225519	0.183594	0.0434783	0.0127389	0.0443038	0.156098	0.00645161	0.169014	0.0129032	0.223744	0.00657895	0.123077	0.190476	0.221675	0.179348	0.215054	0	0.0496894
DB00929	0.020202	0.189076	0.153226	0.162791	0.0891089	0.222222	0.169355	0.229508	0.153226	0.186364	0.154362	0.0291262	0.0337079	0.0769231	0.225352	0.05	0.22619	0.121212	0.201613	0.146853	0.117021	0.106796	0.206349	0.040404	0.0769231	0.220721	0.260355	0.149533	0.11215	0.105263	0.159574	0.190972	0.188776	0.0208333	0.0229885	0.091954	0.265152	0.0117647	0.162338	0	0.311258	0.0121951	0.173228	0.220472	0.171053	0.214876	0.19084	0.0116279	0.1
DB00459	0.0319635	0.175793	0.102881	0.127049	0.0681818	0.209738	0.139241	0.165254	0.0983607	0.20625	0.120755	0.0221239	0.028436	0.0533333	0.200803	0.0132159	0.161404	0.0678733	0.165957	0.10728	0.0599078	0.0575221	0.208904	0.0410959	0.0486726	0.178571	0.165517	0.0973451	0.0655022	0.110204	0.0588235	0.209302	0.115265	0.0276498	0.00943396	0.0138249	0.186992	0.00956938	0.130112	0.00952381	0.232824	0.00483092	0.109312	0.147541	0.207171	0.167382	0.180672	0	0.0418605
DB00869	0.0882353	0.0428571	0.0675676	0.116883	0.121951	0.0894309	0.109589	0.075	0.025974	0.0591398	0.0588235	0	0.037037	0.0212766	0.0891089	0.0789474	0.0441176	0.0930233	0.0897436	0.0869565	0.0789474	0.0416667	0.0649351	0.0263158	0.0909091	0.0561224	0.0642857	0.0350877	0.0576923	0.0506329	0.0465116	0.0528302	0.0432099	0	0	0.0689655	0.0618557	0.047619	0.0648148	0.0454545	0.072	0	0.0365854	0.109756	0.0654206	0.0375	0.0952381	0	0.0294118
DB00273	0.0289855	0.293976	0.124646	0.138028	0.0643275	0.224932	0.117647	0.144476	0.102778	0.320513	0.189944	0.0404624	0.0146628	0.0487106	0.172603	0.0375723	0.239892	0.0641399	0.148148	0.114667	0.0589971	0.0760234	0.242268	0.0258621	0.0517241	0.271186	0.219321	0.102339	0.0718391	0.0896739	0.0676471	0.278373	0.199507	0.017341	0.0117994	0.0264706	0.166205	0.00890208	0.196133	0.0058997	0.238356	0.00297619	0.122563	0.175287	0.227273	0.139205	0.148459	0.00294118	0.0351906
DB02300	0	0	0	0	0	0	0	0	0	0	0	0	0	0	0	0	0	0	0	0	0	0	0	0	0	0	0	0	0	0	0	0	0	0.117647	0	0	0	0	0	0	0	0	0	0	0	0	0	0	0
DB00547	0	0	0	0	0	0	0	0	0	0	0	0	0	0	0	0	0	0	0	0	0	0	0	0	0	0	0	0	0	0	0	0	0	0.117647	0	0	0	0	0	0	0	0	0	0	0	0	0	0	0
DB01088	0.0576923	0.102326	0.154762	0.0947368	0.122807	0.178295	0.11236	0.168539	0.0898876	0.0969388	0.0956522	0.0714286	0.0454545	0.0153846	0.113043	0.0535714	0.126761	0.181818	0.107527	0.156863	0.156863	0.114754	0.144654	0.0754717	0.118644	0.113861	0.120805	0.149254	0.123077	0.0978261	0.166667	0.0839416	0.1	0.0612245	0	0.139535	0.174757	0	0.108333	0.025	0.142857	0.0277778	0.0510204	0.123711	0.128205	0.122222	0.111111	0.025	0.0816327
DB00654	0.030303	0.0285714	0.0410959	0.0641026	0.0487805	0.048	0.04	0.0641026	0.0410959	0.026455	0.05	0	0	0.0227273	0.038835	0	0.0373134	0	0.0512821	0.102273	0.0857143	0.0217391	0.0387097	0.0588235	0.0714286	0.0251256	0.028169	0.0566038	0.04	0.038961	0.05	0.0337079	0.0184049	0	0	0	0.0309278	0	0.046729	0	0.0564516	0	0.025	0.047619	0.0471698	0.0810811	0.0348837	0	0
DB00844	0	0.0199005	0.0483871	0.0285714	0.103448	0.0344828	0.046875	0.0588235	0.031746	0.0223464	0.032967	0.037037	0.0769231	0.030303	0.0322581	0	0.0322581	0.0645161	0.0441176	0.0238095	0.08	0.0588235	0.0273973	0	0.030303	0.021164	0.0227273	0.0714286	0.0512821	0.0298507	0.0689655	0.0153257	0.0264901	0.0526316	0.1	0	0.0470588	0.142857	0.020202	0.125	0.0344828	0.25	0.0289855	0.0405405	0.0309278	0.0298507	0.0540541	0.125	0.105263
DB00731	0.0487805	0.076555	0.180556	0.179487	0.209302	0.147541	0.175676	0.260274	0.0759494	0.103261	0.117647	0.0909091	0.030303	0	0.208333	0.0217391	0.112782	0.177778	0.197368	0.0816327	0.27027	0.0769231	0.0759494	0.0714286	0.125	0.0867347	0.115108	0.226415	0.150943	0.126582	0.214286	0.0516605	0.0606061	0.0526316	0.0333333	0.0277778	0.147368	0	0.152381	0	0.111111	0	0.0340909	0.182927	0.142857	0.253521	0.166667	0.0357143	0.0512821
DB06616	0.075	0.0714286	0.180556	0.194805	0.209302	0.147541	0.16	0.179487	0.118421	0.0855615	0.117647	0.0909091	0.030303	0.0384615	0.148515	0.0681818	0.0962963	0.177778	0.181818	0.0816327	0.305556	0.166667	0.0897436	0.0465116	0.173913	0.0867347	0.123188	0.25	0.173077	0.126582	0.243902	0.0754717	0.0802469	0.0810811	0.0333333	0.0277778	0.135417	0	0.130841	0	0.129032	0	0.0224719	0.24359	0.176471	0.236111	0.195122	0.0357143	0.0789474
DB00795	0.0333333	0.0608696	0.238095	0.15625	0.290909	0.104167	0.12766	0.193548	0.0612245	0.104478	0.108333	0.046875	0.104167	0.0735294	0.0887097	0.0645161	0.0705128	0.0909091	0.195652	0.059322	0.178571	0.102941	0.0738636	0.0666667	0.123077	0.110048	0.10828	0.150685	0.15942	0.186813	0.166667	0.105455	0.0960452	0.0350877	0	0.0181818	0.0756303	0	0.111111	0	0.143885	0.0232558	0.0377358	0.183673	0.130081	0.125	0.258065	0.0212766	0.0526316
DB00514	0	0.0245098	0.112903	0.101449	0.0909091	0.0598291	0.0597015	0.101449	0.0615385	0.0446927	0.0652174	0.0322581	0.0588235	0.0555556	0.0638298	0	0.0645161	0.15625	0.102941	0.0714286	0.148148	0.142857	0.0547945	0	0.027027	0.0368421	0.0530303	0.0888889	0.0714286	0.0428571	0.206897	0.0228137	0.0460526	0	0.153846	0.05	0.0689655	0	0.0606061	0	0.0508475	0	0.0135135	0.109589	0.0721649	0.0895522	0.0933333	0.0833333	0.136364
DB00671	0	0.0344828	0.09375	0.1	0.193548	0.0775862	0.142857	0.115942	0.0447761	0.0444444	0.0645161	0.137931	0.117647	0	0.0860215	0.0322581	0.0555556	0.225806	0.134328	0.0340909	0.230769	0.108108	0.0472973	0	0.0540541	0.0421053	0.0526316	0.219512	0.15	0.121212	0.2	0.0344828	0.038961	0.0416667	0	0.047619	0.105882	0	0.0816327	0	0.0775862	0.111111	0.0410959	0.123288	0.0824742	0.138462	0.106667	0.0769231	0.130435
DB00178	0.0175439	0.0909091	0.136364	0.163043	0.155172	0.123188	0.133333	0.229885	0.0869565	0.0954774	0.141593	0.0677966	0.0652174	0.078125	0.159292	0.0333333	0.124138	0.214286	0.177778	0.12037	0.169811	0.126984	0.149068	0.0714286	0.232143	0.14	0.205674	0.212121	0.1875	0.155556	0.178571	0.102941	0.151515	0.0377358	0.0697674	0.130435	0.192308	0	0.114754	0	0.192308	0.025641	0.104167	0.12	0.106557	0.11828	0.118812	0.0232558	0.142857
DB09026	0.0416667	0.0790698	0.15	0.178571	0.18	0.122137	0.189873	0.178571	0.0454545	0.09375	0.110092	0.0377358	0.025	0	0.160377	0.08	0.0915493	0.0714286	0.139535	0.0970874	0.2	0.0677966	0.0858896	0.0612245	0.270833	0.1	0.173913	0.180328	0.0967742	0.156627	0.137255	0.0774908	0.0643275	0.0930233	0	0.047619	0.104762	0	0.113043	0.0285714	0.0970149	0.0322581	0.0537634	0.181818	0.114035	0.2	0.141304	0	0.0666667
DB00673	0.108696	0.0737327	0.24	0.162791	0.25	0.104478	0.1875	0.136364	0.0941176	0.0989583	0.150943	0.0181818	0.0243902	0.0508475	0.158879	0.122449	0.114286	0.150943	0.2375	0.0857143	0.122449	0.185185	0.1125	0.0816327	0.127273	0.116162	0.13986	0.123077	0.112903	0.102273	0.204082	0.0973783	0.0892857	0.0434783	0.0540541	0	0.0934579	0.0285714	0.194444	0	0.129771	0.03125	0.03125	0.25	0.185185	0.197531	0.232558	0	0.0208333
DB06228	0.0689655	0.0655022	0.130435	0.11	0.126984	0.0890411	0.0927835	0.168421	0.04	0.11	0.0725806	0.0151515	0.0192308	0.028169	0.125	0.047619	0.0774194	0.107692	0.145833	0.0775862	0.047619	0.119403	0.0988372	0.103448	0.0735294	0.0943396	0.122581	0.0909091	0.0666667	0.173913	0.111111	0.0896057	0.0837989	0.0172414	0.0204082	0.0980392	0.0756303	0	0.0852713	0	0.111888	0	0.0377358	0.148515	0.112	0.136842	0.181818	0	0.0169492
DB08916	0.0491803	0.113122	0.177778	0.189474	0.123077	0.166667	0.173913	0.141414	0.104167	0.108911	0.144068	0.0454545	0.0576923	0.056338	0.122951	0.0461538	0.157534	0.138462	0.204301	0.114035	0.152542	0.149254	0.130178	0.0819672	0.119403	0.114286	0.157895	0.194444	0.138889	0.1	0.180328	0.0928571	0.107345	0.0701754	0.0196078	0.0357143	0.12069	0.0208333	0.136	0	0.133803	0.0222222	0.12	0.18	0.184874	0.25	0.178218	0.0204082	0.0508475
DB08881	0.0340909	0.0963855	0.198198	0.129032	0.136364	0.146341	0.238532	0.196581	0.0813008	0.156682	0.148936	0.0322581	0.025	0.0408163	0.188406	0.0674157	0.126437	0.0860215	0.188034	0.0921986	0.130952	0.155556	0.123711	0.0449438	0.0851064	0.14978	0.16	0.202128	0.112245	0.181034	0.164706	0.11	0.115	0.047619	0.0128205	0.0119048	0.113475	0.0133333	0.165517	0	0.119048	0.0138889	0.0610687	0.208333	0.150685	0.191304	0.216667	0.0131579	0.0853659
[truncated: 198 more columns]
