# Supplementary material for: Discovery of novel therapeutic properties of drugs from transcriptional responses based on multi-label classification
Source: Sci Rep. 2017 Aug 2;7:7136. doi: 10.1038/s41598-017-07705-8 (PMC5541064; doi:10.1038/s41598-017-07705-8)
Supplement: Supplementary file 3 — Supplementary Table 3 [file 41598_2017_7705_MOESM3_ESM.xls]

## Sheet: Sheet1
	A	B	C	D	G	H	J	L	M	N	P	R	S	V
DB00938	0.103793	0.109308	0.124718	0.0825858	0.111182	0.100539	0.104186	0.0919106	0.103097	0.0870507	0.101078	0.156847	0.0819926	0.0840773
DB00297	0.0865036	0.0808094	0.104381	0.0610855	0.088139	0.074102	0.100791	0.0908687	0.0811682	0.0891953	0.113036	0.0863076	0.072912	0.0812571
DB01080	0.108201	0.0837319	0.110846	0.0765585	0.113223	0.0768228	0.129132	0.120522	0.118534	0.171271	0.0828983	0.0901158	0.0878789	0.0640295
DB00346	0.152093	0.141429	0.191698	0.100492	0.192952	0.113768	0.166368	0.147301	0.157173	0.150862	0.134454	0.140365	0.114186	0.118952
DB01136	0.117526	0.119794	0.155335	0.0743331	0.134567	0.0788212	0.147673	0.153868	0.135444	0.148645	0.0980355	0.0959614	0.0915892	0.0774269
DB00186	0.0616942	0.0614783	0.0705582	0.0339723	0.0598853	0.0365057	0.0701699	0.0667463	0.0723052	0.112862	0.0558419	0.063143	0.0536297	0.0575515
DB00197	0.0570663	0.0457963	0.0567677	0.0238837	0.0448308	0.0381841	0.0487918	0.0505895	0.0471359	0.0481246	0.0442202	0.0385176	0.0346324	0.0406241
DB00590	0.128781	0.119326	0.171214	0.0837215	0.152397	0.0947719	0.143838	0.150162	0.151035	0.185761	0.104292	0.106299	0.107422	0.088129
DB00745	0.128661	0.1043	0.134136	0.0856229	0.126853	0.077683	0.159767	0.11908	0.13275	0.169408	0.105169	0.113281	0.104973	0.0876429
DB01050	0.0760609	0.0930275	0.100916	0.0489305	0.0983101	0.0547648	0.102974	0.0968258	0.109263	0.0755301	0.0763532	0.0883114	0.0598211	0.0670499
DB06148	0.0297639	0.0238525	0.0342376	0.0226611	0.0264979	0.0122222	0.0292205	0.0215197	0.0263288	0.0488253	0.0486115	0.0448684	0.0293683	0.0356553
DB00213	0.154638	0.114703	0.150142	0.0938409	0.135145	0.0830679	0.187448	0.163028	0.16207	0.163618	0.117383	0.105544	0.113495	0.0929543
DB01165	0.0926258	0.101681	0.10035	0.0648074	0.0839193	0.0636571	0.153519	0.100526	0.104808	0.12221	0.0814284	0.0699409	0.106665	0.0661413
DB00393	0.0869928	0.10096	0.136884	0.0694838	0.0946004	0.0955064	0.0917299	0.0867876	0.0873572	0.0712609	0.0927722	0.108443	0.0722127	0.110783
DB01182	0.118016	0.116537	0.149008	0.0796848	0.129872	0.068235	0.148717	0.140847	0.132878	0.164737	0.103967	0.0939853	0.0997353	0.0850125
DB00310	0.109231	0.0865698	0.130392	0.0623672	0.0875642	0.0509568	0.136918	0.108726	0.105066	0.0840536	0.128893	0.0861982	0.0736355	0.0907051
DB01128	0.142005	0.127194	0.155406	0.10083	0.159865	0.0942397	0.166288	0.174018	0.146443	0.137488	0.154527	0.12249	0.100765	0.102301
DB00280	0.0156952	0.00228046	0.0244256	0.0036604	0.014041	0.00625	0.00731419	0.0107724	0.0133953	0.0187065	0.00947271	0.0123263	0.00768623	0.00740076
DB01115	0.129522	0.121001	0.171953	0.0891794	0.134237	0.0962887	0.146999	0.136642	0.137443	0.143495	0.102609	0.132973	0.106773	0.0977876
DB00472	0.0790727	0.0703782	0.080774	0.0554067	0.0879618	0.0474507	0.096171	0.103554	0.101124	0.196218	0.0491216	0.0530607	0.0677805	0.0470489
DB00648	0.0190195	0.0225026	0.0329011	0.0120348	0.0255687	0.0115132	0.0197252	0.0266748	0.027521	0.0370617	0.0449671	0.0317299	0.0200542	0.024328
DB01222	0.13331	0.107931	0.132283	0.118905	0.135876	0.116678	0.133993	0.124807	0.118572	0.125149	0.107209	0.150391	0.0982772	0.0816904
DB01129	0.0984771	0.0823088	0.0860261	0.0570908	0.0714518	0.0440811	0.121416	0.093554	0.124967	0.096611	0.0702004	0.059773	0.0716425	0.0611868
DB00465	0.0911814	0.108432	0.102787	0.0596627	0.0846828	0.0594914	0.127457	0.100477	0.148978	0.0955024	0.0814559	0.0796239	0.0993043	0.0716125
DB01088	0.102877	0.203037	0.132903	0.0772989	0.112808	0.106594	0.122511	0.105181	0.103139	0.0869818	0.106593	0.122575	0.0838705	0.100955
DB00448	0.121393	0.0964787	0.106408	0.0651559	0.0892274	0.0499694	0.156283	0.113892	0.115104	0.0893408	0.113119	0.0766874	0.0834524	0.084543
DB00929	0.128553	0.126762	0.143734	0.0783903	0.150293	0.102663	0.133237	0.149086	0.162517	0.144004	0.0946595	0.102653	0.0933188	0.0871818
DB00285	0.0662103	0.0566973	0.0666156	0.0469222	0.070073	0.0369578	0.0839884	0.0932078	0.0829365	0.173804	0.0386534	0.042375	0.0584231	0.0391474
DB00338	0.144212	0.10163	0.1437	0.0857684	0.128588	0.0800447	0.167117	0.159054	0.145893	0.169093	0.106984	0.102006	0.105147	0.0773118
DB00524	0.0868615	0.0712739	0.10538	0.0420829	0.0724742	0.0648784	0.0671109	0.074089	0.0579655	0.0715236	0.100324	0.0823006	0.0552572	0.0775628
DB00091	0.0981489	0.0758046	0.100521	0.0734332	0.104302	0.0631801	0.116363	0.143728	0.112712	0.16138	0.0703445	0.0698621	0.090517	0.0569253
DB00370	0.087887	0.0736857	0.0915902	0.058737	0.096947	0.0546537	0.110803	0.117444	0.108083	0.198658	0.0580379	0.0612558	0.0741139	0.0531367
DB00270	0.127319	0.145549	0.18329	0.076222	0.131281	0.113709	0.119253	0.120925	0.111373	0.105872	0.1231	0.14469	0.0885558	0.129536
DB01600	0.126059	0.103648	0.149009	0.102083	0.129129	0.0888783	0.145284	0.119551	0.156478	0.102934	0.151877	0.132576	0.0986704	0.128856
DB00749	0.0619326	0.0518702	0.0722134	0.0492428	0.0659717	0.0494476	0.0791898	0.0778446	0.119139	0.0885912	0.0600746	0.0546869	0.0579252	0.0497968
DB01044	0.0749109	0.0795014	0.0862737	0.0703606	0.069259	0.0771887	0.113206	0.0671545	0.0781432	0.0660335	0.0839215	0.0737153	0.110951	0.056707
DB00978	0.0725658	0.0593205	0.0694258	0.038144	0.0494181	0.0222626	0.132073	0.064214	0.0748561	0.0690315	0.0688506	0.0484424	0.0843887	0.054469
DB01110	0.125405	0.0991213	0.115659	0.0986433	0.119542	0.0849961	0.144156	0.118662	0.0916199	0.0837413	0.148222	0.1216	0.0985023	0.103028
DB00181	0.103505	0.0907039	0.124713	0.069456	0.117355	0.0801271	0.120607	0.127705	0.147216	0.17754	0.0840688	0.0892509	0.0886996	0.0777174
DB00478	0.108524	0.0839731	0.123123	0.0600063	0.0882762	0.0623496	0.121931	0.0892703	0.0890506	0.100042	0.168617	0.133183	0.0754264	0.118878
DB00401	0.0829197	0.0907327	0.125918	0.0739148	0.0858504	0.0769181	0.0791597	0.0666749	0.0777846	0.0571537	0.103709	0.121546	0.0670564	0.106967
DB01203	0.0390512	0.0550197	0.0681605	0.016907	0.0363954	0.0282895	0.0332534	0.0315386	0.0293486	0.0465673	0.073583	0.0484505	0.0277227	0.0560059
DB01001	0.128912	0.122415	0.147089	0.095793	0.142793	0.102187	0.145391	0.144819	0.139034	0.165716	0.110463	0.155489	0.107054	0.088002
DB01244	0.1111	0.104337	0.152121	0.0607541	0.108189	0.0695197	0.117733	0.0992148	0.11448	0.111253	0.13159	0.120014	0.0838945	0.0982427
DB01041	0.111268	0.102536	0.123179	0.0783976	0.123902	0.0726742	0.142814	0.168445	0.133016	0.166251	0.090058	0.0872751	0.0878743	0.0733362
DB00808	0.103364	0.10277	0.132012	0.072045	0.105085	0.080302	0.128701	0.106956	0.110751	0.107373	0.0938638	0.0903451	0.0815114	0.065303
DB01153	0.0117311	0.012328	0.0175049	0.0801564	0.0448135	0.0265219	0.0162744	0.0177145	0.00872939	0.00861377	0.0371904	0.0152508	0.0197166	0.0138774
DB00243	0.0935938	0.0988205	0.128482	0.0780752	0.101014	0.074758	0.105925	0.0761118	0.0982422	0.0924513	0.1169	0.0969403	0.0792451	0.0930915
DB00960	0.103441	0.103774	0.164924	0.0808888	0.108658	0.106689	0.103241	0.10566	0.092477	0.0993911	0.120623	0.133174	0.0774762	0.0941204
DB01009	0.0148738	0.0129313	0.0246233	0.00649446	0.0143392	0.00911637	0.022365	0.016114	0.0659568	0.0224691	0.0123839	0.0104115	0.0114581	0.0142926
DB00846	0.0140395	0.0173868	0.00730142	0.0451888	0.0118599	0.0164918	0.0112918	0.0077191	0.00964336	0.00529587	0.0177486	0.0118842	0.0131182	0.00263589
DB01216	0.0908895	0.0824901	0.11709	0.101999	0.140125	0.0897623	0.092355	0.0785616	0.0876435	0.0827608	0.112681	0.106393	0.0720537	0.0746098
DB01100	0.0990347	0.0762112	0.106978	0.0619763	0.0973566	0.0604915	0.114401	0.0969488	0.100512	0.130626	0.0830632	0.0836686	0.0752822	0.0673597
DB00543	0.0361517	0.0230403	0.0428307	0.0136555	0.0335293	0.00444444	0.0422853	0.0451649	0.055561	0.0602431	0.0394924	0.0212681	0.0260991	0.0175852
DB00201	0.0321791	0.0608372	0.041683	0.0401631	0.0411358	0.0372368	0.0458552	0.0465379	0.0413676	0.0346844	0.0375562	0.0345029	0.0280551	0.0710771
DB00482	0.136731	0.136327	0.162759	0.0961203	0.146248	0.116704	0.14761	0.146996	0.162807	0.102289	0.136197	0.143922	0.0991042	0.109996
DB00709	0.143132	0.106623	0.1484	0.101807	0.128505	0.110734	0.179848	0.159133	0.139292	0.129286	0.140417	0.125626	0.0993226	0.0930063
DB00432	0	0	0.000108932	0.00292076	0	0	0.00132891	0.0124698	0	0.000230668	0	0	0.0244521	0
DB00928	0.109824	0.120481	0.125868	0.0815794	0.123422	0.0929648	0.131381	0.17256	0.122646	0.134646	0.0924675	0.0953292	0.0859311	0.0769756
DB00776	0.124626	0.101814	0.131065	0.0790867	0.124639	0.0777381	0.15319	0.147562	0.140541	0.177349	0.102215	0.102046	0.0986305	0.0733192
DB00193	0.0740279	0.064913	0.0771996	0.0564769	0.0859163	0.0481814	0.0937117	0.0994429	0.0835804	0.147886	0.0529878	0.0583875	0.0675899	0.0449136
DB00537	0.0918433	0.0827429	0.0960814	0.0655308	0.0889753	0.0564694	0.143991	0.11693	0.105836	0.150124	0.0663742	0.063235	0.113707	0.0568027
DB00196	0.153968	0.128746	0.156027	0.113732	0.137395	0.0949712	0.207474	0.155614	0.153434	0.153056	0.148622	0.130365	0.115863	0.10499
DB00582	0.100894	0.088271	0.106879	0.0673593	0.0946544	0.0638179	0.15257	0.119407	0.120631	0.142362	0.082677	0.06927	0.0894809	0.068753
DB00440	0.133274	0.12038	0.139191	0.0807669	0.108052	0.0778471	0.201211	0.143802	0.152606	0.138064	0.12524	0.0989184	0.104868	0.0831001
DB00380	0.0908929	0.073832	0.0743666	0.0582872	0.0713263	0.0633331	0.100564	0.108182	0.0727474	0.0733833	0.117241	0.0682193	0.0550464	0.112252
DB01208	0.106837	0.0857152	0.106215	0.0663	0.0857715	0.0524519	0.169493	0.0945621	0.11494	0.105913	0.0964933	0.0826887	0.100541	0.0768511
DB00710	0.12769	0.116884	0.138572	0.0850693	0.140228	0.117252	0.136326	0.137361	0.169851	0.116422	0.107912	0.117138	0.092366	0.0839351
DB00227	0.143388	0.1009	0.16274	0.0838811	0.11675	0.0874319	0.179239	0.141644	0.148288	0.133159	0.139347	0.0996537	0.103574	0.0907806
DB01137	0.0932041	0.0794845	0.0702931	0.0513304	0.0656062	0.0369282	0.130353	0.0707157	0.0853254	0.0787093	0.0731207	0.0614914	0.0920369	0.0613311
DB00795	0.119083	0.108083	0.111983	0.0785333	0.0983786	0.0632422	0.144861	0.0996881	0.110829	0.0817334	0.124751	0.0997163	0.0825026	0.0980816
DB00323	0.0933973	0.088262	0.103247	0.0682162	0.109852	0.0682808	0.106369	0.118108	0.109827	0.18561	0.0668158	0.0761433	0.0815299	0.061792
DB00654	0.0441196	0.0240476	0.0573672	0.0634567	0.0537932	0.0732733	0.0458084	0.0403181	0.0400733	0.0321188	0.0478672	0.0548841	0.0738315	0.032771
DB01241	0.153644	0.125388	0.181063	0.110873	0.143946	0.109816	0.170531	0.129022	0.140013	0.114695	0.19965	0.150743	0.11039	0.14842
DB01059	0.122172	0.0964834	0.122235	0.0797692	0.100722	0.0699403	0.18611	0.123982	0.130225	0.133434	0.107372	0.0843242	0.121028	0.0779872
DB01067	0.0956582	0.0726657	0.0869373	0.0384428	0.0561846	0.0246318	0.0990516	0.0713318	0.0748051	0.0642464	0.0909775	0.0769109	0.0579212	0.0651222
DB00580	0.14517	0.129476	0.151181	0.0941085	0.125998	0.0835219	0.170408	0.115052	0.17183	0.082485	0.151843	0.134956	0.0934543	0.112937
DB00999	0.0722294	0.0763146	0.108848	0.0651518	0.0850632	0.0613853	0.0769924	0.0679117	0.0769351	0.0467583	0.0949487	0.103015	0.0547677	0.0717679
DB01084	0.0263699	0.0208012	0.0258133	0.021096	0.0176884	0.0156068	0.0196994	0.0141133	0.0134188	0.0156016	0.0521222	0.0588181	0.07888	0.0586645
DB00302	0.107531	0.1739	0.114182	0.06066	0.104683	0.0585635	0.119873	0.112299	0.101016	0.0850576	0.111451	0.104817	0.0753488	0.101527
DB00410	0.0849134	0.0788899	0.0855351	0.119695	0.0824953	0.0898961	0.0844092	0.0608413	0.0593362	0.0475323	0.13766	0.124334	0.0739148	0.0903344
DB00238	0.141812	0.108759	0.138918	0.0910513	0.1171	0.085159	0.196348	0.134802	0.132909	0.111356	0.143978	0.112311	0.102103	0.0995654
DB00268	0.0637364	0.0555125	0.0677692	0.0501584	0.0750326	0.0425445	0.0748221	0.0917474	0.0779162	0.162316	0.03891	0.0478989	0.05786	0.0381114
DB00829	0.0185093	0.0118749	0.0224876	0.00882586	0.016544	0.0108482	0.01754	0.0166374	0.0223589	0.04302	0.0413518	0.0218329	0.0143303	0.0146404
DB00501	0.152089	0.127714	0.143634	0.0828322	0.10663	0.0894981	0.16042	0.120847	0.12873	0.105587	0.154699	0.130421	0.0978263	0.119947
DB00334	0.0811728	0.0734701	0.0854469	0.0608818	0.0917072	0.0563203	0.0975062	0.110076	0.097866	0.192177	0.0506953	0.0611469	0.0711175	0.0493609
DB00783	0.092447	0.0792118	0.0984747	0.075922	0.136433	0.0716202	0.104612	0.119014	0.101136	0.143013	0.0711877	0.076069	0.0745601	0.0557241
DB01261	0.151288	0.124351	0.14105	0.0881149	0.140256	0.0894939	0.162279	0.123288	0.142598	0.104683	0.130741	0.126012	0.0975136	0.0970887
DB01259	0.13709	0.133699	0.14637	0.0973614	0.127117	0.104328	0.164656	0.192684	0.131838	0.108888	0.15729	0.122607	0.0923862	0.104178
DB00740	0.0755934	0.0754536	0.0770826	0.053616	0.0843862	0.0451716	0.0928219	0.101583	0.0948709	0.170148	0.0487559	0.0529459	0.0640468	0.0472318
DB00533	0.120145	0.109346	0.131535	0.0693534	0.118497	0.0848989	0.114474	0.100671	0.128188	0.0820701	0.149503	0.134482	0.0778612	0.113258
DB00861	0.0311505	0.0615859	0.059947	0.0139025	0.0377055	0.0292839	0.0267351	0.0276447	0.038638	0.040012	0.0300731	0.042533	0.027883	0.0277477
DB00641	0.153483	0.10638	0.173391	0.0930711	0.131862	0.09311	0.184542	0.154491	0.157212	0.134444	0.134089	0.105852	0.104601	0.0980695
DB01004	0.103637	0.082305	0.106066	0.0666385	0.0853117	0.067663	0.154344	0.127895	0.102914	0.109722	0.0970732	0.0766386	0.104614	0.0703015
DB00665	0.0837467	0.0895367	0.105749	0.0516829	0.0912954	0.0741886	0.0875957	0.110849	0.085204	0.0931922	0.0731908	0.0773476	0.0731119	0.0624708
DB00544	0.0635812	0.0698532	0.0883134	0.0485104	0.068614	0.0498792	0.0665801	0.0746638	0.06605	0.0591906	0.0805908	0.0868524	0.0544124	0.0815879
DB00934	0.0944748	0.0706473	0.109212	0.047785	0.0761778	0.053229	0.105466	0.0744059	0.0860223	0.112195	0.111521	0.113341	0.0722483	0.0814782
DB00917	0.0164559	0.0369977	0.0191415	0.0176291	0.0463126	0.0102597	0.0171668	0.0122974	0.0153842	0.0114596	0.0203282	0.0154675	0.0133743	0.0196126
DB00724	0.0969048	0.0904735	0.112627	0.1047	0.121285	0.0819799	0.115803	0.124303	0.1054	0.129855	0.0842154	0.08603	0.0797124	0.0672499
DB00758	0.10548	0.174411	0.109328	0.0679787	0.0985544	0.0581998	0.151998	0.11904	0.129192	0.111989	0.0902482	0.0745893	0.0883169	0.0783151
DB00499	0.0550323	0.0570129	0.0635172	0.0433499	0.0560436	0.0383983	0.0613437	0.060813	0.0557302	0.0360501	0.0561023	0.0539699	0.0372287	0.0693318
DB00244	0.116925	0.0906519	0.10544	0.07713	0.110539	0.0716989	0.130678	0.136792	0.119209	0.155942	0.078815	0.0791281	0.0864588	0.0620454
DB01025	0.0597038	0.041407	0.0515235	0.0433683	0.0409601	0.0433017	0.0475658	0.0408848	0.0393499	0.0331195	0.0794356	0.0812624	0.0419506	0.0733493
DB00273	0.0878808	0.0745243	0.0879866	0.063001	0.101005	0.0496799	0.109857	0.121362	0.103219	0.191908	0.0580783	0.0624003	0.0783597	0.0498356
DB09026	0.117392	0.122417	0.142246	0.0980097	0.117138	0.100806	0.14787	0.103268	0.111916	0.075441	0.12946	0.121773	0.0906765	0.0902684
DB00214	0.119308	0.109087	0.150006	0.058468	0.0966195	0.0888388	0.128173	0.114416	0.114437	0.0892825	0.119973	0.118174	0.0785387	0.0900172
DB00547	0.000678426	0	0.000505051	0.0353212	0.00279083	0.00909091	0.00213444	8.31359e-05	0	0	0	0.00172291	0.00239171	0
DB00787	0.137627	0.109321	0.139293	0.114666	0.121703	0.0909348	0.19202	0.139035	0.131333	0.149083	0.145459	0.121393	0.131875	0.10124
DB00404	0.108364	0.0909028	0.118836	0.0714981	0.123582	0.0686197	0.125206	0.120899	0.116702	0.188897	0.0797688	0.0911363	0.0898009	0.0681973
DB00993	0.046303	0.0370373	0.0314162	0.0173917	0.0215933	0.00731707	0.0724714	0.0660615	0.0505741	0.0256165	0.0466418	0.0124984	0.0270045	0.0194481
DB00514	0.0803504	0.0684926	0.0892814	0.0417131	0.0672638	0.0491078	0.0765415	0.0604878	0.0619585	0.0846867	0.116794	0.109906	0.0552591	0.0996389
DB00990	0.155148	0.135593	0.176461	0.109636	0.176976	0.125137	0.167239	0.19163	0.157796	0.150404	0.154522	0.141986	0.111441	0.10752
DB00428	0.0394296	0.0300592	0.0342608	0.0288797	0.0269067	0.0325459	0.0480812	0.060447	0.0349734	0.0315369	0.0264593	0.0242886	0.0271411	0.0317643
DB00353	0.00561333	0.011249	0.0164135	0.00544285	0.0326488	0	0.00555255	0.00675751	0.00619571	0.0115396	0.0249375	0.00434525	0.00574357	0.00656031
DB00222	0.103288	0.0900034	0.0822845	0.0492841	0.0602179	0.0401994	0.114878	0.0646233	0.0784633	0.0612245	0.0979812	0.0684911	0.0660553	0.05955
DB00367	0.1152	0.119146	0.119068	0.0845897	0.138459	0.08343	0.130392	0.0992012	0.0957692	0.089679	0.134409	0.112253	0.0807864	0.0967047
DB00523	0.0522017	0.060288	0.0591908	0.105067	0.0702333	0.0702385	0.0694983	0.0797121	0.055256	0.0426424	0.0708282	0.0505704	0.0473742	0.0489494
DB00768	0.137733	0.122322	0.138551	0.0961333	0.121494	0.126505	0.14305	0.116876	0.112178	0.108682	0.153035	0.170294	0.120045	0.111382
DB06228	0.0872561	0.172388	0.0864018	0.0597845	0.0878604	0.0655256	0.10202	0.0737213	0.0860045	0.0717765	0.0812009	0.0709937	0.0631622	0.0525896
DB00834	0.119672	0.111475	0.140089	0.0800818	0.144062	0.110717	0.114793	0.134406	0.111022	0.109246	0.147053	0.127988	0.0830176	0.103425
DB00363	0.0909566	0.0796411	0.108795	0.0574653	0.0911865	0.0613148	0.122608	0.116366	0.110607	0.153695	0.0740846	0.0694336	0.0810624	0.0604337
DB00773	0.122871	0.094536	0.110312	0.0629754	0.0890707	0.0655237	0.146028	0.150462	0.106021	0.0929805	0.157991	0.0860316	0.0777664	0.104801
DB00887	0.114672	0.106952	0.150837	0.0888382	0.110632	0.0805759	0.145756	0.113166	0.105487	0.0834099	0.172182	0.128678	0.0902132	0.135828
DB01184	0.0216891	0.00822931	0.013894	0.00420089	0.00969779	0.00615385	0.00643126	0.0033126	0.00642896	0.0153648	0.00148148	0.0171046	0.00810314	0.0026669
DB01234	0.033876	0.0230665	0.0320389	0.0433176	0.020492	0.217559	0.0207752	0.0194293	0.0210523	0.0182775	0.0185046	0.0507244	0.0645288	0.019165
DB00408	0.0517534	0.0613212	0.0668174	0.0289863	0.0496658	0.0391236	0.0483361	0.04217	0.0479208	0.0825386	0.0694648	0.081239	0.0476525	0.0497134
DB00625	0.13322	0.10442	0.153438	0.0904487	0.128543	0.0864024	0.178067	0.139081	0.149028	0.174767	0.118555	0.108491	0.107062	0.0874545
DB00313	0.12125	0.0926557	0.12292	0.0768408	0.113926	0.0672064	0.145046	0.132337	0.12663	0.152564	0.109397	0.0975775	0.0874151	0.0751183
DB00316	0.130652	0.126767	0.144417	0.0944767	0.12898	0.0962361	0.15267	0.127966	0.121168	0.131739	0.123606	0.134513	0.100437	0.108665
DB00973	0.159423	0.144359	0.17384	0.102824	0.152018	0.0988278	0.179409	0.144134	0.147442	0.111729	0.152489	0.144932	0.107132	0.105836
DB00694	0.153053	0.123148	0.16815	0.0939847	0.144978	0.120116	0.158561	0.182517	0.138477	0.128121	0.172043	0.1339	0.100061	0.113685
DB00731	0.153212	0.126868	0.156127	0.108834	0.140469	0.11911	0.155895	0.119846	0.126999	0.0992796	0.189295	0.158785	0.0991081	0.125068
DB00491	0.0639265	0.0363366	0.0495452	0.0225662	0.0359752	0.0184465	0.0517339	0.042373	0.0424429	0.0324499	0.0509998	0.0401591	0.0285218	0.0629402
DB00425	0.091553	0.0750404	0.0998907	0.0661046	0.106793	0.0615402	0.104363	0.11468	0.106192	0.191548	0.0603372	0.0742797	0.080639	0.0532644
DB00426	0.156605	0.124108	0.163959	0.106215	0.152455	0.102443	0.206142	0.164989	0.156664	0.151726	0.1525	0.131182	0.124523	0.0995889
DB00177	0.138887	0.1351	0.187537	0.104326	0.142917	0.118113	0.166588	0.148075	0.142561	0.106026	0.166356	0.14335	0.10382	0.110988
DB01393	0.112656	0.095624	0.137127	0.101615	0.112173	0.101564	0.136311	0.101068	0.109864	0.0767082	0.140721	0.118237	0.0830461	0.0972779
DB01011	0.082733	0.0821104	0.10028	0.0527074	0.0745952	0.0395658	0.0946402	0.06351	0.075143	0.0577148	0.147934	0.105594	0.0689057	0.161562
DB00963	0.00184865	0.000784929	0.00287782	0.00628581	0.000412588	0.0114286	0.00182144	0.000946446	0.0016533	0.00182913	0	0.00612721	0.0392011	0
DB00299	0.142955	0.121028	0.143535	0.117253	0.129643	0.0839243	0.20218	0.128151	0.131094	0.122972	0.165195	0.123917	0.113937	0.105805
DB00909	0.103987	0.0909467	0.117849	0.0693718	0.111249	0.0740911	0.118129	0.132578	0.127079	0.19566	0.0750328	0.0811062	0.0854257	0.0644231
DB04854	0.113556	0.0874157	0.103713	0.0645256	0.0923667	0.0505772	0.14118	0.0942723	0.145468	0.0753127	0.112085	0.0843767	0.0700689	0.0846696
DB00869	0.0622841	0.0668602	0.0638851	0.0648469	0.059889	0.0467103	0.0807035	0.0457716	0.0569123	0.0503442	0.102319	0.0718137	0.0767213	0.0376836
DB04946	0.091071	0.085399	0.125229	0.0599193	0.103177	0.0734674	0.0899742	0.0933361	0.0850862	0.110406	0.0825603	0.112881	0.0765028	0.0814836
DB01406	0.0479984	0.0432749	0.0683124	0.0557031	0.0751328	0.0482726	0.0491712	0.0432617	0.0499699	0.0357425	0.053162	0.0591032	0.0406506	0.0723227
DB01254	0.114244	0.127805	0.138763	0.0740752	0.122638	0.090047	0.144039	0.175552	0.126209	0.136814	0.0967454	0.0984045	0.0909727	0.090755
DB00674	0.100245	0.108637	0.113478	0.0591387	0.105467	0.0596469	0.125485	0.117931	0.118669	0.1682	0.0807397	0.0809874	0.0847398	0.0700418
DB00180	0.104665	0.0956015	0.10712	0.0993192	0.10659	0.117816	0.101341	0.0926139	0.0928644	0.0603868	0.130705	0.145233	0.0749618	0.0909027
DB01211	0.140324	0.11662	0.129279	0.0864383	0.122265	0.0732507	0.187723	0.141138	0.135041	0.151383	0.1086	0.102731	0.107405	0.0814509
DB01039	0.153585	0.116425	0.180597	0.105955	0.156711	0.12011	0.172349	0.162969	0.151212	0.131606	0.148686	0.131489	0.106836	0.10834
DB00669	0.0825021	0.0780497	0.0860486	0.0633437	0.0907819	0.0621973	0.093699	0.0997814	0.0968978	0.157101	0.0560251	0.065352	0.0733157	0.057125
DB00503	0.122256	0.119424	0.147006	0.079142	0.127715	0.0838126	0.174543	0.149208	0.136187	0.140343	0.110634	0.100076	0.0964723	0.0963458
DB00916	0.136204	0.0999316	0.126967	0.128918	0.163533	0.109068	0.149497	0.132106	0.113165	0.109585	0.216425	0.122759	0.1019	0.0894702
DB01217	0.129292	0.112613	0.14348	0.0869426	0.149944	0.100239	0.143737	0.157165	0.137794	0.135597	0.12129	0.11022	0.0904658	0.0844858
DB00281	0.0451227	0.0364267	0.0517837	0.0455738	0.0330737	0.0225625	0.0443138	0.0308328	0.0309045	0.038648	0.0586072	0.0691794	0.0458721	0.0743497
DB00673	0.136377	0.1067	0.125804	0.0931322	0.108879	0.086098	0.166455	0.130978	0.112099	0.0974368	0.17186	0.102865	0.0896693	0.0909019
DB00734	0.0825443	0.0754686	0.0829299	0.060054	0.0931959	0.0473512	0.0993687	0.111979	0.0954966	0.185321	0.0518855	0.0578556	0.0704302	0.0473737
DB00315	0.101694	0.0902046	0.108772	0.071288	0.112398	0.0726194	0.11453	0.123664	0.121414	0.19902	0.0705734	0.0818202	0.0862506	0.0652528
DB09101	0.144741	0.112736	0.162389	0.0961493	0.121503	0.0937009	0.173287	0.114831	0.137727	0.111006	0.188202	0.151887	0.102599	0.153469
DB01197	0.0638687	0.0606007	0.101336	0.0484141	0.0711932	0.067029	0.0735435	0.0705628	0.0731047	0.071122	0.0603434	0.0829623	0.0552626	0.0541328
DB01628	0.0947461	0.101827	0.0901093	0.0668485	0.0825687	0.0374401	0.145795	0.0824817	0.133025	0.0864813	0.0880554	0.073923	0.0828308	0.0681547
DB01060	0.139844	0.10634	0.12172	0.0875866	0.102935	0.0673975	0.212494	0.116896	0.124882	0.102122	0.142981	0.100791	0.104128	0.0925567
DB00252	0.0875864	0.0790605	0.094676	0.0617591	0.092396	0.0656688	0.105187	0.110671	0.103292	0.178441	0.0616421	0.0713373	0.0783507	0.0621695
DB08881	0.121038	0.11406	0.12565	0.0914447	0.120303	0.0944646	0.147649	0.148663	0.118155	0.102073	0.129496	0.102716	0.0907023	0.0879038
DB02300	0.000678426	0	0.00156566	0.049356	0.00179795	0.00909091	0.00238551	0.000125125	0	6.68896e-05	0	0.0011655	0.00307587	0
DB00328	0.111145	0.10408	0.143005	0.0776824	0.115587	0.074226	0.130724	0.10642	0.140145	0.0963202	0.147703	0.109505	0.097742	0.112001
DB00806	0.128946	0.116765	0.161985	0.0951467	0.124941	0.0942949	0.13539	0.098536	0.124403	0.115001	0.134239	0.15403	0.0999432	0.113654
DB00855	0.0263991	0.0385031	0.029738	0.0458841	0.040915	0.024974	0.0429027	0.0544637	0.0218971	0.0236618	0.0462622	0.0295464	0.0266612	0.0318164
DB01047	0.0801715	0.0817645	0.0986762	0.142434	0.102619	0.104445	0.0873158	0.068318	0.0647448	0.0530673	0.118991	0.0986356	0.0738611	0.0779214
DB06151	0.0588214	0.0596849	0.0798791	0.072303	0.0732686	0.0717082	0.0657458	0.0464648	0.0531209	0.0422978	0.0666545	0.0994197	0.0705576	0.0955036
DB01029	0.136323	0.127454	0.172179	0.0930545	0.150172	0.0902637	0.16371	0.155186	0.147507	0.166759	0.115973	0.114346	0.108747	0.101285
DB00811	0.0898217	0.0737798	0.0929908	0.0717528	0.0970481	0.0617701	0.121529	0.126303	0.0988584	0.161197	0.0606778	0.0686887	0.080158	0.0513538
DB00175	0.138207	0.101978	0.162226	0.0868487	0.132787	0.0933491	0.167077	0.150488	0.14514	0.147408	0.107527	0.105347	0.106216	0.0805298
DB01101	0.10357	0.100477	0.120649	0.0771411	0.110966	0.0878515	0.139104	0.168402	0.115251	0.134029	0.0880512	0.0848589	0.0918419	0.0724677
DB00459	0.0874719	0.0757101	0.0903581	0.0897919	0.0990143	0.0634018	0.100717	0.113344	0.0944371	0.133171	0.0695027	0.0658764	0.0758225	0.055327
DB00588	0.0874554	0.0736598	0.0892509	0.108335	0.0876072	0.0991058	0.0979815	0.0822049	0.0777471	0.0859626	0.0812483	0.12704	0.0852358	0.0632848
DB00250	0.0390829	0.0378949	0.0426771	0.0960281	0.0463212	0.0610321	0.0480385	0.0354318	0.0281941	0.024267	0.052873	0.0619433	0.0382083	0.032777
DB00996	0.0765366	0.0671883	0.0774848	0.059433	0.0862293	0.0481622	0.0931415	0.105424	0.0928346	0.184303	0.0477721	0.0529131	0.0683202	0.0443556
DB01083	0.130842	0.0983424	0.125825	0.083019	0.120964	0.0947696	0.135009	0.116816	0.119896	0.12292	0.10944	0.100431	0.0826962	0.080951
DB00317	0.104876	0.111005	0.103837	0.0866099	0.104921	0.0854907	0.143264	0.141222	0.114065	0.0983936	0.118032	0.0898634	0.0896778	0.0818477
DB00396	0.109854	0.100023	0.119224	0.0712424	0.145083	0.0743059	0.123922	0.125504	0.116328	0.143866	0.0921009	0.0911236	0.0886561	0.0752861
DB00461	0.136887	0.12351	0.156336	0.0863154	0.133365	0.0912923	0.163389	0.156533	0.179886	0.176538	0.115517	0.113392	0.105397	0.0959034
DB08916	0.119696	0.107322	0.133478	0.0917175	0.1141	0.127188	0.141208	0.164465	0.114351	0.106737	0.148779	0.125793	0.0935708	0.100316
DB00844	0.0503844	0.0303835	0.044505	0.0305932	0.037073	0.0297746	0.0430597	0.0310283	0.0394474	0.043912	0.0886828	0.0640287	0.0457223	0.0674684
DB01166	0.107047	0.170772	0.124451	0.0733743	0.112499	0.0733561	0.134233	0.117873	0.118159	0.0899088	0.101387	0.0951837	0.0827295	0.0808242
DB00235	0.0360408	0.0383002	0.050225	0.0415006	0.0327823	0.0319701	0.0407926	0.0234183	0.0368447	0.0183119	0.036913	0.0418103	0.0280841	0.0331821
DB00502	0.102599	0.0916433	0.0999866	0.0732876	0.0941467	0.0606741	0.137761	0.103395	0.100344	0.113073	0.0928912	0.0857838	0.0818951	0.0733807
DB00876	0.0637666	0.0476083	0.0854583	0.0427459	0.0621352	0.0504611	0.0612622	0.0658313	0.0561207	0.0461351	0.0779646	0.0761983	0.0440179	0.0449344
DB00484	0.0784491	0.0818113	0.109915	0.101624	0.101357	0.108991	0.0906361	0.0833054	0.0872694	0.103295	0.0830765	0.0956358	0.126049	0.0687253
DB00864	0.0823104	0.074623	0.0871106	0.0849138	0.0892303	0.0559619	0.109878	0.133713	0.0980501	0.135586	0.0613495	0.0587595	0.0725786	0.0507999
DB01175	0.0637193	0.054426	0.0640627	0.0494659	0.0748101	0.0378688	0.0766104	0.0858537	0.0735124	0.153944	0.0396837	0.0454818	0.0566714	0.0349742
DB00915	0.108127	0.0885111	0.12475	0.0753866	0.107564	0.0721839	0.130156	0.119306	0.115314	0.170463	0.0961141	0.0994425	0.0951099	0.0801992
DB01238	0.139578	0.119858	0.150714	0.0965005	0.143091	0.103563	0.155467	0.147933	0.1322	0.159499	0.127778	0.1407	0.104099	0.0911017
DB00671	0.1202	0.0935386	0.120381	0.0688332	0.0878381	0.0460557	0.13551	0.083131	0.107408	0.0682497	0.188356	0.125583	0.0832745	0.15622
DB00549	0.136948	0.113008	0.143939	0.0831469	0.121824	0.091775	0.145957	0.12271	0.124132	0.0876072	0.195385	0.158781	0.0858938	0.15516
DB00564	0.106339	0.0904328	0.119977	0.0711572	0.107005	0.0636674	0.142082	0.131625	0.129945	0.168473	0.0829049	0.0747456	0.0915841	0.0672059
DB00320	0.116489	0.098139	0.143982	0.0812721	0.135787	0.0907667	0.13098	0.133967	0.132628	0.179973	0.101924	0.112989	0.101245	0.0888771
DB00966	0.139848	0.142101	0.180694	0.0983376	0.168052	0.111702	0.164625	0.159294	0.158396	0.164511	0.115754	0.125981	0.109182	0.0953861
DB01194	0.100583	0.0982293	0.125131	0.0884532	0.114987	0.108796	0.111665	0.105331	0.0964943	0.109853	0.0953642	0.118387	0.137901	0.079088
DB00630	0.139607	0.105268	0.141118	0.10137	0.127593	0.106428	0.162313	0.138121	0.175796	0.113292	0.159103	0.110799	0.0966997	0.110737
DB01233	0.105101	0.0903473	0.107992	0.0601465	0.0877299	0.0660528	0.109553	0.0881805	0.0960044	0.116206	0.0915861	0.0905881	0.0769483	0.071751
DB00678	0.133128	0.122849	0.163926	0.0862893	0.134471	0.108068	0.147273	0.137472	0.121463	0.119684	0.117009	0.125213	0.0972192	0.0918444
DB00982	0.0964758	0.0919192	0.107002	0.104116	0.105867	0.0769634	0.130437	0.121767	0.106849	0.131501	0.0720387	0.0827163	0.0956089	0.0660559
DB00620	0.137575	0.125033	0.157098	0.125325	0.125813	0.270223	0.134075	0.123783	0.11994	0.100944	0.151435	0.181319	0.116461	0.109778
DB09242	0.109197	0.102494	0.155215	0.0961404	0.118617	0.0998356	0.118261	0.0832361	0.0949343	0.103056	0.158853	0.142379	0.0916933	0.132468
DB00695	0.017121	0.0177917	0.0381078	0.00811869	0.0112198	0.00240964	0.0317314	0.0252951	0.0191774	0.0201142	0.0175062	0.00645297	0.0135671	0.00694462
DB01097	0.131029	0.118794	0.133086	0.0899449	0.122961	0.0902604	0.166942	0.16525	0.135228	0.117665	0.12859	0.105579	0.0962083	0.0834538
DB00518	0.124767	0.109876	0.121376	0.0856737	0.104308	0.0662953	0.169166	0.107736	0.121719	0.0825081	0.244996	0.108658	0.0903632	0.115614
DB01262	0.102342	0.0977134	0.115044	0.0744338	0.108033	0.0783615	0.127284	0.175504	0.112794	0.129844	0.0878521	0.0870122	0.0783101	0.0708911
DB00331	0.152237	0.0962423	0.144502	0.0874986	0.111446	0.0901395	0.15709	0.115211	0.127185	0.0881476	0.187122	0.127258	0.0936264	0.139644
DB00203	0.113039	0.145315	0.145483	0.0842232	0.165124	0.103142	0.133702	0.132513	0.132326	0.138318	0.0934445	0.117951	0.0998296	0.0905224
DB04868	0.0826688	0.0812552	0.0912772	0.0636257	0.0898623	0.0572587	0.105949	0.141317	0.0966903	0.140502	0.0588446	0.0618451	0.0752981	0.0531464
DB01020	0.0607836	0.0641299	0.0902215	0.0318283	0.0564666	0.0447242	0.0614368	0.0566012	0.0623463	0.0504878	0.0890609	0.0682627	0.0406808	0.0841706
DB00967	0.106856	0.0898732	0.122894	0.0902437	0.116266	0.0959903	0.118789	0.0939432	0.0983233	0.105836	0.112698	0.144283	0.0901067	0.0792575
DB00455	0.0622644	0.0502469	0.0678228	0.0349066	0.0468381	0.0496738	0.0494844	0.0423334	0.0419461	0.0668022	0.0716417	0.106958	0.0466187	0.0520749
DB00912	0.120089	0.0940772	0.121821	0.0649316	0.106502	0.0878565	0.0960613	0.0976724	0.0969336	0.0709037	0.116638	0.110408	0.0662299	0.0985807
DB01098	0.11987	0.0932509	0.149869	0.0808868	0.11126	0.0801029	0.148514	0.114271	0.123685	0.103431	0.129558	0.10294	0.0873359	0.0889429
DB00275	0.128152	0.123637	0.172088	0.0904271	0.148482	0.115174	0.153735	0.150587	0.135177	0.138533	0.110331	0.123611	0.0982827	0.0902505
DB00494	0.129704	0.0953493	0.14212	0.0733417	0.122599	0.078056	0.143673	0.123412	0.136662	0.155824	0.134409	0.114847	0.0890102	0.0998001
DB00130	0.144876	0.104632	0.143915	0.0954062	0.137569	0.122927	0.147683	0.145237	0.133407	0.123931	0.128686	0.117565	0.0929371	0.10838
DB00796	0.0813563	0.0924787	0.1137	0.0660772	0.0737111	0.0643917	0.119957	0.0926842	0.0775218	0.0621525	0.107691	0.0791816	0.0701266	0.0704994
DB00251	0.146981	0.110035	0.14717	0.112411	0.142962	0.126736	0.161291	0.127311	0.123944	0.103566	0.179859	0.14104	0.104049	0.128088
DB00975	0.122177	0.167028	0.159332	0.0809381	0.138207	0.104497	0.128391	0.128308	0.132572	0.15597	0.103589	0.122706	0.101719	0.0999624
DB00437	0.081981	0.0677738	0.0919905	0.0519309	0.0722071	0.0693921	0.0916218	0.0905107	0.121281	0.0916009	0.0757015	0.0638568	0.0664474	0.064597
DB00248	0.126921	0.109046	0.152898	0.0856202	0.167132	0.103491	0.135791	0.143143	0.142488	0.170884	0.11372	0.111265	0.0980127	0.0849989
DB00204	0.102709	0.111069	0.141325	0.0704529	0.10325	0.0799515	0.111941	0.0895567	0.0946213	0.0740592	0.126817	0.12591	0.0748601	0.110711
DB01006	0.134689	0.114342	0.150664	0.0925559	0.152484	0.107754	0.151371	0.175047	0.146514	0.154247	0.115652	0.113902	0.10392	0.0898085
DB00279	0.00612377	0.00193924	0.00682668	0.000968306	0.00334193	0.2	0.00262174	0.00160178	0.0021567	0.00554346	0	0.0118249	0.0106363	0.00647536
DB00178	0.103777	0.132902	0.166213	0.0662359	0.114565	0.0870337	0.127138	0.106843	0.118517	0.102242	0.114341	0.106696	0.0838854	0.0989725
DB00293	0.148465	0.108763	0.157255	0.102997	0.129954	0.120619	0.172947	0.186744	0.142667	0.118777	0.176853	0.124611	0.104714	0.125396
DB00692	0.0940158	0.106577	0.141778	0.0517965	0.0966751	0.0532959	0.104531	0.0833537	0.0927578	0.0835572	0.129106	0.111447	0.075042	0.151554
DB00962	0.0796782	0.0677388	0.0860609	0.0584729	0.091663	0.0566332	0.0942689	0.104298	0.100563	0.191408	0.0512793	0.0592724	0.0719154	0.0516367
DB00790	0.0885268	0.088377	0.116538	0.0592689	0.0925088	0.0684441	0.0878273	0.0851176	0.0837816	0.0660155	0.08849	0.103917	0.0610227	0.0701628
DB00242	0.122052	0.107427	0.136041	0.0864358	0.12253	0.0893956	0.161766	0.176829	0.126753	0.136338	0.1121	0.0991617	0.0966133	0.0873743
DB01247	0.0085528	0.00181772	0.00702091	0.00543603	0.00713353	0.00588235	0.0104055	0.0101289	0.0128504	0.031206	0.00130719	0.00465044	0.00865223	0.00149907
DB00555	0.0926576	0.0780395	0.0923714	0.0678048	0.101888	0.0572452	0.112682	0.121715	0.111087	0.206571	0.061802	0.0640014	0.0803829	0.0527205
DB00490	0.107066	0.0983753	0.126296	0.0777186	0.118977	0.0843767	0.122301	0.127307	0.12004	0.184914	0.0824223	0.0903904	0.0926649	0.0727932
DB00741	0.0492946	0.025253	0.0562743	0.112968	0.0515362	0.224525	0.0491171	0.0396765	0.0349299	0.026616	0.0623555	0.0626271	0.0556637	0.0405495
DB00820	0.117016	0.130197	0.152512	0.0802404	0.16556	0.104039	0.1308	0.131174	0.132976	0.125667	0.104507	0.119482	0.0967795	0.0894166
DB00649	0.136611	0.10677	0.142724	0.0911502	0.119109	0.086929	0.194119	0.152165	0.127351	0.115147	0.153897	0.111825	0.0953545	0.100613
DB00591	0.0314015	0.0231726	0.0454757	0.0835015	0.0387544	0.0399538	0.0317754	0.0253213	0.0203459	0.0210463	0.0731683	0.0470869	0.0572891	0.0483083
DB00507	0.101133	0.071776	0.0916164	0.0596748	0.0671433	0.0340038	0.110442	0.0722906	0.0748611	0.0518917	0.199249	0.111069	0.0733153	0.151442
DB00277	0.0479016	0.0524896	0.0614603	0.0232952	0.0439029	0.0215377	0.0667073	0.0489063	0.0551606	0.0533022	0.0523355	0.103255	0.0371773	0.0535441
DB01205	0.0193128	0.00790492	0.0118119	0.00878709	0.0127257	0.00815851	0.0178314	0.0125982	0.0145679	0.0117688	0.0273381	0.0173146	0.00884431	0.0624147
DB00949	0.135172	0.108252	0.143819	0.0917662	0.13414	0.089512	0.16654	0.151909	0.139962	0.181199	0.124419	0.122405	0.104943	0.0886859
DB00471	0.138107	0.122176	0.144769	0.0950887	0.134541	0.0950058	0.17656	0.138864	0.137971	0.140603	0.124909	0.144791	0.105325	0.0898377
DB06616	0.138528	0.122495	0.153898	0.0971024	0.119758	0.0993564	0.176114	0.163859	0.11256	0.0969215	0.191454	0.138023	0.0939129	0.124694
