# Supplementary material for: Discovery of novel therapeutic properties of drugs from transcriptional responses based on multi-label classification
Source: Sci Rep. 2017 Aug 2;7:7136. doi: 10.1038/s41598-017-07705-8 (PMC5541064; doi:10.1038/s41598-017-07705-8)
Supplement: Supplementary file 4 — Supplementary Table 4 [file 41598_2017_7705_MOESM4_ESM.xls]

## Sheet: Sheet1
DB00938	0.274725
DB00297	-0.126374
DB01080	0.574594
DB00346	0.486933
DB01136	0.510989
DB00186	0.48485
DB00197	0.340659
DB00590	0.668501
DB00745	0.473831
DB01050	0.0972649
DB06148	0.225275
DB00213	0.813187
DB01165	0.167832
DB00393	-0.774725
DB01182	0.763736
DB00310	0.0549451
DB01128	0.189821
DB00280	0.335626
DB01115	0.401099
DB00472	0.428571
DB00648	0.0440165
DB01222	0.0909091
DB01129	0.622378
DB00465	0.505266
DB01088	0.0192572
DB00448	-0.0357634
DB00929	0.609091
DB00285	0.604396
DB00338	0.412088
DB00524	0.0495186
DB00091	0.41958
DB00370	0.653846
DB00270	-0.461538
DB01600	0.0549451
DB00749	0.538462
DB01044	0.0839161
DB00978	0.448337
DB01110	0.533333
DB00181	0.510989
DB00478	0.252747
DB00401	-0.148352
DB01203	0.0659341
DB01001	0.572215
DB01244	0.148352
DB01041	0.373626
DB00808	0.214286
DB01153	-0.20979
DB00243	-0.28022
DB00960	-0.192308
DB01009	0.559231
DB00846	-0.0829895
DB01216	0.122592
DB01100	0.258242
DB00543	0.176066
DB00201	0.643357
DB00482	0.265734
DB00709	0.252747
DB00432	0.316897
DB00928	0.15956
DB00776	0.539203
DB00193	0.60989
DB00537	0.493871
DB00196	0.503497
DB00582	0.538462
DB00440	0.527473
DB00380	0.241758
DB01208	0.49587
DB00710	-0.269231
DB00227	0.241758
DB01137	0.272727
DB00795	0.104396
DB00323	0.621734
DB00654	0.258242
DB01241	-0.159341
DB01059	0.290718
DB01067	0.338844
DB00580	0.126374
DB00999	0.0803352
DB01084	-0.362637
DB00302	0.483516
DB00410	-0.31874
DB00238	-0.0384615
DB00268	0.676754
DB00829	0.197802
DB00501	0.0164835
DB00334	0.145805
DB00783	0.67033
DB01261	0.26685
DB01259	0.123797
DB00740	0.527473
DB00533	-0.208791
DB00861	0.197802
DB00641	0.206655
DB01004	0.342165
DB00665	0.381221
DB00544	0.294361
DB00934	0.467033
DB00917	-0.176066
DB00724	0.252747
DB00758	0.494505
DB00499	-0.434066
DB00244	0.48485
DB01025	-0.244755
DB00273	0.456044
DB09026	-0.373626
DB00214	-0.121549
DB00547	0.34477
DB00787	0.672727
DB00404	0.734526
DB00993	0.252747
DB00514	-0.206655
DB00990	0.187848
DB00428	0.173315
DB00353	0.010989
DB00222	0.252747
DB00367	0.0441996
DB00523	-0.517483
DB00768	0
DB06228	0.137552
DB00834	0.270722
DB00363	0.417582
DB00773	0.0440165
DB00887	-0.225585
DB01184	0.258242
DB01234	-0.0714286
DB00408	0.0494505
DB00625	0.649244
DB00313	0.335165
DB00316	0.0577717
DB00973	0.181568
DB00694	0.151307
DB00731	-0.151516
DB00491	-0.118458
DB00425	0.435263
DB00426	0.661998
DB00177	-0.203577
DB01393	0.0275103
DB01011	0.164835
DB00963	0.0495868
DB00299	0.321678
DB00909	0.54697
DB04854	0.269231
DB00869	0.165062
DB04946	0.303872
DB01406	-0.142857
DB01254	0.812167
DB00674	0.126374
DB00180	-0.137363
DB01211	0.633819
DB01039	-0.0550207
DB00669	0.510989
DB00503	0.763088
DB00916	0.376572
DB01217	0.409904
DB00281	-0.116667
DB00673	0.604396
DB00734	0.552958
DB00315	0.576923
DB09101	-0.0604396
DB01197	0.225275
DB01628	0.46962
DB01060	0.181818
DB00252	0.571429
DB08881	0.21978
DB02300	-0.205037
DB00328	0.0181818
DB00806	0.104396
DB00855	-0.208791
DB01047	-0.216783
DB06151	0.00909091
DB01029	0.467676
DB00811	0.516484
DB00175	0.730769
DB01101	0.679505
DB00459	0.362637
DB00588	0.398601
DB00250	-0.454545
DB00996	0.225275
DB01083	0.288859
DB00317	0.0494505
DB00396	0.357143
DB00461	0.697802
DB08916	0.115385
DB00844	0.0302614
DB01166	0.384615
DB00235	0.126374
DB00502	0.550207
DB00876	-0.137552
DB00484	0.552448
DB00864	0.519301
DB01175	0.856367
DB00915	0.82531
DB01238	0.545457
DB00671	-0.28022
DB00549	-0.0824176
DB00564	0.269231
DB00320	0.351648
DB00966	0.532967
DB01194	0.409904
DB00630	0.313187
DB01233	0.335165
DB00678	0.291209
DB00982	0.241758
DB00620	0.119048
DB09242	-0.186813
DB00695	0.773492
DB01097	0.582418
DB00518	-0.0659341
DB01262	0.516484
DB00331	-0.349381
DB00203	0.373626
DB04868	0.178817
DB01020	-0.395604
DB00967	0.401099
DB00455	0.21978
DB00912	0.362637
DB01098	0.0494505
DB00275	0.384615
DB00494	0.472527
DB00130	-0.373626
DB00796	0.0934066
DB00251	-0.220998
DB00975	0.318681
DB00437	0.121549
DB00248	0.454545
DB00204	-0.1708
DB01006	0.467033
DB00279	0.442917
DB00178	-0.0769231
DB00293	0.0495186
DB00692	-0.231174
DB00962	0.0718243
DB00790	-0.0962862
DB00242	0.0659341
DB01247	0.593407
DB00555	0.862637
DB00490	0.486933
DB00741	-0.52381
DB00820	0.554945
DB00649	0.39011
DB00591	-0.428247
DB00507	0.0495186
DB00277	0.412088
DB01205	0.0769231
DB00949	0.413225
DB00471	0.489011
DB06616	-0.322315
