# Supplementary material for: Discovery of novel therapeutic properties of drugs from transcriptional responses based on multi-label classification
Source: Sci Rep. 2017 Aug 2;7:7136. doi: 10.1038/s41598-017-07705-8 (PMC5541064; doi:10.1038/s41598-017-07705-8)
Supplement: Supplementary file 5 — Supplementary Table 5 [file 41598_2017_7705_MOESM5_ESM.xls]

## Sheet: Sheet1
	DB00855	DB00252	DB00316	DB00787	DB00518	DB01001	DB00630	DB00346	DB00437	DB00404	DB00915	DB00277	DB01025	DB00543	DB01217	DB00993	DB00181	DB01244	DB01128	DB00484	DB00887	DB00297	DB00490	DB00201	DB00796	DB00564	DB01136	DB00482	DB00310	DB01166	DB00501	DB00537	DB00363	DB00250	DB00829	DB00861	DB00975	DB00280	DB00313	DB01184	DB00590	DB01084	DB00749	DB00426	DB00949	DB01039	DB00196	DB01205	DB00544
DB00855	1	0.0247525	0.045977	0.0612245	0.0271739	0.0617284	0.114035	0.0298507	0.0125	0.0113636	0.0224719	0.0363636	0.0429688	0.0269231	0.0037594	0.0097561	0.123894	0.0211082	0.030303	0.0299401	0.046729	0.0468085	0.037594	0.0325203	0.0217391	0.0216216	0.021692	0.00837989	0.0269231	0.0375335	0.0424242	0.0469799	0.0248227	0.0117647	0.0319635	0.0327869	0.0152439	0.0212766	0.157143	0.023913	0.0235935	0.0229885	0.0837004	0.0433213	0.068323	0.0120482	0.019084	0.0429688	0.0588235
DB00252	0.0247525	1	0.158974	0.0620438	0.144876	0.0659722	0.00769231	0.0397727	0.0909091	0.221884	0	0.0969163	0.129213	0.178886	0.0923913	0.089172	0.110169	0.125	0.116054	0.149813	0.195431	0.0979827	0.0261682	0.0737705	0.16113	0.421053	0.134831	0.180952	0.322368	0.0631365	0.0233333	0.0929095	0.204545	0.208661	0.289286	0.204461	0.00754717	0.239474	0.00465116	0.105839	0.0542986	0.052356	0.117302	0.0266344	0.104317	0.189394	0.132394	0.13881	0.118919
DB00316	0.045977	0.158974	1	0.0802469	0.142857	0.116959	0	0.0560976	0.136364	0.104247	0	0.127119	0.117188	0.0833333	0.0437956	0.0917874	0.177419	0.0490956	0.0898345	0.123529	0.105919	0.122881	0.0212264	0.0977444	0.06	0.142857	0.0722101	0.0674157	0.144	0.0826667	0.0324324	0.0888158	0.0960854	0.136905	0.139535	0.181818	0.00735294	0.0757576	0.0204082	0.0722101	0.0504505	0.063197	0.132479	0.0405405	0.0670391	0.0990712	0.0671642	0.117188	0.1375
DB00787	0.0612245	0.0620438	0.0802469	1	0.186957	0.0711297	0.0242718	0.147465	0.161972	0.0934579	0.00574713	0.171598	0.114286	0.135922	0.0508982	0.145669	0.0932642	0.0656109	0.0562249	0.190698	0.122995	0.12628	0.0779221	0.146739	0.0964467	0.0833333	0.0968379	0.0397196	0.0636364	0.126794	0.117904	0.125	0.158385	0.0406504	0.103203	0.0705882	0.0699001	0.0659898	0.0443038	0.0903733	0.103918	0.135922	0.141869	0.199357	0.0847458	0.037037	0.0833333	0.15082	0.106383
DB00518	0.0271739	0.144876	0.142857	0.186957	1	0.137795	0.00411523	0.146868	0.151163	0.149701	0	0.115942	0.167173	0.136095	0.0847458	0.148936	0.134884	0.0862069	0.12024	0.219409	0.161538	0.148734	0.0577689	0.0941704	0.12562	0.0928571	0.117871	0.0863636	0.109827	0.127517	0.151394	0.137931	0.187135	0.0743494	0.178694	0.120879	0.0302632	0.104878	0.0421053	0.105263	0.116393	0.142857	0.186275	0.127778	0.142292	0.129676	0.0878187	0.22293	0.0988372
DB01001	0.0617284	0.0659722	0.116959	0.0711297	0.137795	1	0.0225225	0.0708333	0.0584795	0.0699708	0.00526316	0.0288462	0.112121	0.0730994	0.0606936	0.0659722	0.164103	0.0774336	0.0818363	0.088	0.103797	0.0949367	0.0342052	0.0318182	0.0744337	0.0547445	0.087619	0.0549199	0.0922619	0.0679825	0.0708661	0.113514	0.0926966	0.0542636	0.0939597	0.111538	0.0213333	0.0712531	0.0523256	0.0574074	0.0556439	0.0955224	0.149502	0.0775623	0.088	0.0765432	0.102102	0.0988024	0.0424242
DB00630	0.114035	0.00769231	0	0.0242718	0.00411523	0.0225225	1	0.0173536	0	0	0.028169	0.00595238	0.00625	0.00940439	0	0.00383142	0.045977	0.00683371	0.0163599	0.00442478	0.0155844	0.0273038	0.0262582	0.00552486	0.00487013	0	0.00959693	0	0.00940439	0.00913242	0.00888889	0.0166205	0.00879765	0.00888889	0	0.0124481	0.0169252	0.0182292	0.0967742	0.015444	0.0114379	0.00940439	0.037931	0.0177515	0.0271493	0.0025641	0.0125786	0.00940439	0.00793651
DB00346	0.0298507	0.0397727	0.0560976	0.147465	0.146868	0.0708333	0.0173536	1	0.0496278	0.127778	0.0116822	0.0780142	0.149057	0.182524	0.0591304	0.11359	0.061086	0.109589	0.0725034	0.12967	0.151104	0.187879	0.128358	0.0856481	0.15414	0.0598802	0.178261	0.0815385	0.0609756	0.229342	0.0912951	0.153439	0.166359	0.0447154	0.11811	0.0577689	0.0862069	0.0900322	0.0548628	0.137063	0.366516	0.203557	0.171315	0.179439	0.0708333	0.111475	0.0797872	0.180233	0.0222222
DB00437	0.0125	0.0909091	0.136364	0.161972	0.151163	0.0584795	0	0.0496278	1	0.0697674	0	0.194175	0.0909091	0.0656371	0.0298507	0.15508	0.0461538	0.0153846	0.0391705	0.190789	0.0615385	0.0669456	0.0317073	0.123967	0.0494505	0.0645161	0.0367171	0.0511364	0.0823529	0.047619	0.0647059	0.0490196	0.0955882	0.0647059	0.0829493	0.076087	0.0150376	0.0486322	0.011236	0.038961	0.034296	0.0494297	0.0669456	0.0642857	0.0284091	0.0422961	0.0415094	0.07393	0.265625
DB00404	0.0113636	0.221884	0.104247	0.0934579	0.149701	0.0699708	0	0.127778	0.0697674	1	0	0.0996441	0.218997	0.383234	0.15212	0.203593	0.118056	0.143418	0.0963855	0.219269	0.193258	0.0970149	0.0684211	0.106529	0.279933	0.297297	0.136519	0.235556	0.215789	0.0981132	0.0576369	0.152273	0.367232	0.180064	0.613027	0.2	0.0616523	0.223502	0.0184502	0.128814	0.151745	0.160804	0.151436	0.0975057	0.102102	0.209567	0.2	0.265753	0.0229885
DB00915	0.0224719	0	0	0.00574713	0	0.00526316	0.028169	0.0116822	0	0	1	0	0	0.00704225	0	0	0.020979	0.0437018	0.00217391	0	0.00282486	0.0392157	0.0433735	0	0.00171821	0	0.0123967	0	0	0.0304569	0.00526316	0.0122324	0.00653595	0	0	0	0.0178306	0.0142857	0.0416667	0.0208333	0.0121528	0.0214286	0.023166	0.0198676	0.0159574	0	0.0106007	0	0
DB00277	0.0363636	0.0969163	0.127119	0.171598	0.115942	0.0288462	0.00595238	0.0780142	0.194175	0.0996441	0	1	0.107527	0.0766551	0.0582192	0.169014	0.0432099	0.0214286	0.047619	0.0974359	0.0588235	0.103448	0.0434783	0.640777	0.0575916	0.115942	0.0363636	0.0522193	0.0766551	0.0488998	0.0646766	0.0925926	0.0781759	0.038835	0.130802	0.0744186	0.0290698	0.05	0.0336134	0.0643154	0.0557491	0.0692042	0.103448	0.057508	0.0239234	0.0617978	0.040404	0.170455	0.163265
DB01025	0.0429688	0.129213	0.117188	0.114286	0.167173	0.112121	0.00625	0.149057	0.0909091	0.218997	0	0.107527	1	0.187661	0.0973872	0.175439	0.118056	0.0718232	0.117544	0.139752	0.276442	0.105263	0.0218121	0.110345	0.187793	0.174312	0.126904	0.172996	0.235294	0.0757856	0.0426136	0.184579	0.169082	0.183871	0.252976	0.259016	0.0311377	0.117895	0.0222222	0.0776699	0.174923	0.0744186	0.188679	0.117783	0.139752	0.21789	0.0870588	0.255435	0.055336
DB00543	0.0269231	0.178886	0.0833333	0.135922	0.136095	0.0730994	0.00940439	0.182524	0.0656371	0.383234	0.00704225	0.0766551	0.187661	1	0.102625	0.129213	0.121951	0.209979	0.0907534	0.23569	0.279518	0.166667	0.113346	0.0697674	0.220257	0.23871	0.240223	0.177966	0.206266	0.152475	0.0857988	0.248768	0.551282	0.157729	0.39404	0.163636	0.0803011	0.185268	0.0337079	0.187166	0.226171	0.294118	0.185484	0.149644	0.105422	0.174779	0.166667	0.245283	0.0229885
DB01217	0.0037594	0.0923913	0.0437956	0.0508982	0.0847458	0.0606936	0	0.0591304	0.0298507	0.15212	0	0.0582192	0.0973872	0.102625	1	0.0983607	0.0420712	0.0639854	0.0778342	0.0857988	0.062	0.057554	0.0304569	0.0627063	0.0842857	0.0847458	0.0504732	0.103175	0.0794393	0.0374332	0.0485714	0.0584551	0.1	0.0668605	0.140921	0.0666667	0.0165289	0.139485	0.0260223	0.0422535	0.0615385	0.0769231	0.0756098	0.059081	0.0367232	0.0948454	0.126829	0.124088	0.00754717
DB00993	0.0097561	0.089172	0.0917874	0.145669	0.148936	0.0659722	0.00383142	0.11359	0.15508	0.203593	0	0.169014	0.175439	0.129213	0.0983607	1	0.0522088	0.044	0.0724907	0.208661	0.105634	0.0854701	0.0300188	0.149123	0.138436	0.0872483	0.0594406	0.107143	0.122905	0.0524194	0.0696864	0.1175	0.149051	0.0734266	0.191419	0.136842	0.0456919	0.0753425	0.0188679	0.0484429	0.0904836	0.0748663	0.130564	0.0788804	0.0477816	0.0728929	0.13881	0.175439	0.0561224
DB00181	0.123894	0.110169	0.177419	0.0932642	0.134884	0.164103	0.045977	0.061086	0.0461538	0.118056	0.020979	0.0432099	0.118056	0.121951	0.0420712	0.0522088	1	0.091358	0.0875274	0.0861244	0.120344	0.102564	0.0422222	0.04	0.0654045	0.150943	0.0800821	0.0612245	0.145907	0.0967742	0.0509259	0.15047	0.106109	0.0966184	0.170833	0.14554	0.0169252	0.110795	0.0967742	0.0867769	0.0727903	0.0769231	0.140152	0.0783699	0.188482	0.101408	0.118056	0.114187	0.0495868
DB01244	0.0211082	0.125	0.0490956	0.0656109	0.0862069	0.0774336	0.00683371	0.109589	0.0153846	0.143418	0.0437018	0.0214286	0.0718232	0.209979	0.0639854	0.044	0.091358	1	0.0617111	0.0798226	0.158363	0.252232	0.148031	0.025522	0.143043	0.135135	0.183735	0.102773	0.0718232	0.17	0.0473118	0.158965	0.237705	0.0822222	0.151064	0.0632911	0.0548387	0.187956	0.0448549	0.224299	0.164238	0.273523	0.124248	0.133208	0.106818	0.122414	0.141176	0.145669	0.0104439
DB01128	0.030303	0.116054	0.0898345	0.0562249	0.12024	0.0818363	0.0163599	0.0725034	0.0391705	0.0963855	0.00217391	0.047619	0.117544	0.0907534	0.0778342	0.0724907	0.0875274	0.0617111	1	0.0883534	0.178631	0.0750436	0.0384106	0.0419287	0.133495	0.0833333	0.0993464	0.184765	0.168807	0.0783476	0.046332	0.129139	0.100167	0.136268	0.128788	0.169456	0.0176817	0.0795107	0.0157658	0.0837629	0.0923977	0.0563847	0.132353	0.0629032	0.0861723	0.149837	0.102076	0.158182	0.0498812
DB00484	0.0299401	0.149813	0.123529	0.190698	0.219409	0.088	0.00442478	0.12967	0.190789	0.219269	0	0.0974359	0.139752	0.23569	0.0857988	0.208661	0.0861244	0.0798226	0.0883534	1	0.178378	0.138158	0.0753138	0.0707547	0.138937	0.120155	0.132937	0.105516	0.129231	0.106818	0.133333	0.138122	0.234921	0.110204	0.194139	0.137795	0.0493151	0.106599	0.0168539	0.106589	0.112228	0.122324	0.164983	0.117816	0.0708661	0.0818859	0.122324	0.16879	0.081761
DB00887	0.046729	0.195431	0.105919	0.122995	0.161538	0.103797	0.0155844	0.151104	0.0615385	0.193258	0.00282486	0.0588235	0.276442	0.279518	0.062	0.105634	0.120344	0.158363	0.178631	0.178378	1	0.177829	0.07109	0.0454545	0.214076	0.204787	0.212871	0.199616	0.301471	0.124352	0.0660147	0.212632	0.274194	0.207756	0.240506	0.179688	0.0426009	0.142857	0.0329341	0.146646	0.169492	0.144397	0.231884	0.130879	0.168901	0.192843	0.10395	0.209567	0.05
DB00297	0.0468085	0.0979827	0.122881	0.12628	0.148734	0.0949367	0.0273038	0.187879	0.0669456	0.0970149	0.0392157	0.103448	0.105263	0.166667	0.057554	0.0854701	0.102564	0.252232	0.0750436	0.138158	0.177829	1	0.150685	0.0985401	0.091716	0.0868263	0.16426	0.0594059	0.0862069	0.17364	0.119741	0.182482	0.224868	0.0516717	0.136364	0.0771513	0.0755442	0.101512	0.108696	0.238004	0.192246	0.238764	0.213873	0.137592	0.0646154	0.0805085	0.0677966	0.15445	0.0649351
DB00490	0.037594	0.0261682	0.0212264	0.0779221	0.0577689	0.0342052	0.0262582	0.128358	0.0317073	0.0684211	0.0433735	0.0434783	0.0218121	0.113346	0.0304569	0.0300188	0.0422222	0.148031	0.0384106	0.0753138	0.07109	0.150685	1	0.049217	0.0876351	0.0330739	0.0883534	0.0292826	0.0218121	0.22521	0.0468432	0.149385	0.126786	0.0138067	0.0696798	0.0172414	0.180328	0.0761905	0.0367647	0.231818	0.143939	0.240326	0.117871	0.124777	0.0511247	0.0149701	0.0797872	0.0953237	0.0197044
DB00201	0.0325203	0.0737705	0.0977444	0.146739	0.0941704	0.0318182	0.00552486	0.0856481	0.123967	0.106529	0	0.640777	0.110345	0.0697674	0.0627063	0.149123	0.04	0.025522	0.0419287	0.0707547	0.0454545	0.0985401	0.049217	1	0.056314	0.109091	0.0273438	0.0585242	0.0592105	0.0424528	0.0412844	0.0922619	0.0783699	0.0365297	0.133065	0.0701754	0.0314735	0.0539084	0.030303	0.0583501	0.0654045	0.0841751	0.075	0.0617284	0.0225225	0.0741758	0.0488599	0.210526	0.104348
DB00796	0.0217391	0.16113	0.06	0.0964467	0.12562	0.0744337	0.00487013	0.15414	0.0494505	0.279933	0.00171821	0.0575916	0.187793	0.220257	0.0842857	0.138436	0.0654045	0.143043	0.133495	0.138937	0.214076	0.091716	0.0876351	0.056314	1	0.196837	0.2362	0.189679	0.151745	0.14902	0.0522979	0.158501	0.227987	0.112228	0.242215	0.174138	0.0633609	0.140496	0.017762	0.154676	0.2124	0.13964	0.158556	0.138484	0.0993377	0.187948	0.144796	0.195276	0.0235935
DB00564	0.0216216	0.421053	0.142857	0.0833333	0.0928571	0.0547445	0	0.0598802	0.0645161	0.297297	0	0.115942	0.174312	0.23871	0.0847458	0.0872483	0.150943	0.135135	0.0833333	0.120155	0.204787	0.0868263	0.0330739	0.109091	0.196837	1	0.132948	0.261214	0.271523	0.0566038	0.0104895	0.131926	0.222892	0.24569	0.37751	0.26971	0.0195312	0.237705	0.00507614	0.113636	0.0861244	0.0847458	0.0835821	0.0463918	0.0988593	0.198413	0.113043	0.2	0.0558659
DB01136	0.021692	0.134831	0.0722101	0.0968379	0.117871	0.087619	0.00959693	0.178261	0.0367171	0.136519	0.0123967	0.0363636	0.126904	0.240223	0.0504732	0.0594406	0.0800821	0.183735	0.0993464	0.132937	0.212871	0.16426	0.0883534	0.0273438	0.2362	0.132948	1	0.0841655	0.119328	0.147445	0.0652985	0.167488	0.196522	0.087619	0.146789	0.111531	0.046169	0.127301	0.025641	0.255411	0.284	0.13073	0.174863	0.0920635	0.0917782	0.148438	0.0707395	0.119328	0.0261438
DB00482	0.00837989	0.180952	0.0674157	0.0397196	0.0863636	0.0549199	0	0.0815385	0.0511364	0.235556	0	0.0522193	0.172996	0.177966	0.103175	0.107143	0.0612245	0.102773	0.184765	0.105516	0.199616	0.0594059	0.0292826	0.0585242	0.189679	0.261214	0.0841655	1	0.232816	0.0496894	0.0199115	0.112963	0.186858	0.219577	0.243961	0.183168	0.0192102	0.146789	0.00271003	0.0826211	0.102067	0.0880626	0.0873984	0.0743494	0.0821596	0.183712	0.127789	0.182979	0.0314286
DB00310	0.0269231	0.322368	0.144	0.0636364	0.109827	0.0922619	0.00940439	0.0609756	0.0823529	0.215789	0	0.0766551	0.235294	0.206266	0.0794393	0.122905	0.145907	0.0718232	0.168807	0.129231	0.301471	0.0862069	0.0218121	0.0592105	0.151745	0.271523	0.119328	0.232816	1	0.0698529	0.0222841	0.141892	0.219144	0.256849	0.271903	0.259016	0.0129412	0.164474	0.00363636	0.106312	0.0796586	0.047619	0.15445	0.0498915	0.129231	0.22069	0.126829	0.166667	0.0722892
DB01166	0.0375335	0.0631365	0.0826667	0.126794	0.127517	0.0679825	0.00913242	0.229342	0.047619	0.0981132	0.0304569	0.0488998	0.0757856	0.152475	0.0374332	0.0524194	0.0967742	0.17	0.0783476	0.106818	0.124352	0.17364	0.22521	0.0424528	0.14902	0.0566038	0.147445	0.0496894	0.0698529	1	0.0822222	0.194286	0.154876	0.049569	0.101833	0.0588235	0.130184	0.0868114	0.0421053	0.190909	0.189445	0.217573	0.181053	0.161538	0.0822222	0.0689655	0.108571	0.132296	0.0375335
DB00501	0.0424242	0.0233333	0.0324324	0.117904	0.151394	0.0708661	0.00888889	0.0912951	0.0647059	0.0576369	0.00526316	0.0646766	0.0426136	0.0857988	0.0485714	0.0696864	0.0509259	0.0473118	0.046332	0.133333	0.0660147	0.119741	0.0468432	0.0412844	0.0522979	0.0104895	0.0652985	0.0199115	0.0222841	0.0822222	1	0.0618557	0.0896359	0.00740741	0.0516129	0.0176056	0.0268097	0.0380952	0.0584795	0.0457875	0.0440252	0.0825959	0.105431	0.111429	0.0381679	0.0258824	0.0668605	0.0699708	0.0552147
DB00537	0.0469799	0.0929095	0.0888158	0.125	0.137931	0.113514	0.0166205	0.153439	0.0490196	0.152273	0.0122324	0.0925926	0.184579	0.248768	0.0584551	0.1175	0.15047	0.158965	0.129139	0.138122	0.212632	0.182482	0.149385	0.0922619	0.158501	0.131926	0.167488	0.112963	0.141892	0.194286	0.0618557	1	0.224537	0.0957447	0.182741	0.208451	0.125466	0.105566	0.0456026	0.230104	0.173723	0.190141	0.194103	0.132762	0.107527	0.0971429	0.141892	0.270677	0.0684932
DB00363	0.0248227	0.204545	0.0960854	0.158385	0.187135	0.0926966	0.00879765	0.166359	0.0955882	0.367232	0.00653595	0.0781759	0.169082	0.551282	0.1	0.149051	0.106109	0.237705	0.100167	0.234921	0.274194	0.224868	0.126786	0.0783699	0.227987	0.222892	0.196522	0.186858	0.219144	0.154876	0.0896359	0.224537	1	0.147493	0.388715	0.16	0.0861009	0.199566	0.0383275	0.260073	0.210853	0.351955	0.212042	0.168591	0.0896359	0.184154	0.155131	0.244216	0.0433213
DB00250	0.0117647	0.208661	0.136905	0.0406504	0.0743494	0.0542636	0.00888889	0.0447154	0.0647059	0.180064	0	0.038835	0.183871	0.157729	0.0668605	0.0734266	0.0966184	0.0822222	0.136268	0.110204	0.207756	0.0516717	0.0138067	0.0365297	0.112228	0.24569	0.087619	0.219577	0.256849	0.049569	0.00740741	0.0957447	0.147493	1	0.202952	0.209205	0.00524934	0.109415	0	0.0692884	0.0607029	0.0545977	0.08125	0.040107	0.128631	0.217877	0.0825959	0.122324	0.0487805
DB00829	0.0319635	0.289286	0.139535	0.103203	0.178694	0.0939597	0	0.11811	0.0829493	0.613027	0	0.130802	0.252976	0.39404	0.140921	0.191419	0.170833	0.151064	0.128788	0.194139	0.240506	0.136364	0.0696798	0.133065	0.242215	0.37751	0.146789	0.243961	0.271903	0.101833	0.0516129	0.182741	0.388715	0.202952	1	0.265683	0.0406091	0.243655	0.0217391	0.146789	0.150641	0.150273	0.190476	0.0938272	0.14386	0.237374	0.162983	0.323899	0.0414747
DB00861	0.0327869	0.204461	0.181818	0.0705882	0.120879	0.111538	0.0124481	0.0577689	0.076087	0.2	0	0.0744186	0.259016	0.163636	0.0666667	0.136842	0.14554	0.0632911	0.169456	0.137795	0.179688	0.0771513	0.0172414	0.0701754	0.174138	0.26971	0.111531	0.183168	0.259016	0.0588235	0.0176056	0.208451	0.16	0.209205	0.265683	1	0.0208605	0.0995146	0.0153846	0.0788991	0.0913462	0.0549451	0.14511	0.0383632	0.103053	0.188976	0.142857	0.242718	0.0862069
DB00975	0.0152439	0.00754717	0.00735294	0.0699001	0.0302632	0.0213333	0.0169252	0.0862069	0.0150376	0.0616523	0.0178306	0.0290698	0.0311377	0.0803011	0.0165289	0.0456919	0.0169252	0.0548387	0.0176817	0.0493151	0.0426009	0.0755442	0.180328	0.0314735	0.0633609	0.0195312	0.046169	0.0192102	0.0129412	0.130184	0.0268097	0.125466	0.0861009	0.00524934	0.0406091	0.0208605	1	0.0231023	0.0180995	0.0990712	0.102857	0.119636	0.0700637	0.0768293	0.00922266	0.00758396	0.05	0.0616523	0.00452489
DB00280	0.0212766	0.239474	0.0757576	0.0659898	0.104878	0.0712531	0.0182292	0.0900322	0.0486322	0.223502	0.0142857	0.05	0.117895	0.185268	0.139485	0.0753425	0.110795	0.187956	0.0795107	0.106599	0.142857	0.101512	0.0761905	0.0539084	0.140496	0.237705	0.127301	0.146789	0.164474	0.0868114	0.0380952	0.105566	0.199566	0.109415	0.243655	0.0995146	0.0231023	1	0.0422961	0.106928	0.104	0.149351	0.106291	0.0800781	0.10101	0.167315	0.164474	0.149351	0.0212766
DB00313	0.157143	0.00465116	0.0204082	0.0443038	0.0421053	0.0523256	0.0967742	0.0548628	0.011236	0.0184502	0.0416667	0.0336134	0.0222222	0.0337079	0.0260223	0.0188679	0.0967742	0.0448549	0.0157658	0.0168539	0.0329341	0.108696	0.0367647	0.030303	0.017762	0.00507614	0.025641	0.00271003	0.00363636	0.0421053	0.0584795	0.0456026	0.0383275	0	0.0217391	0.0153846	0.0180995	0.0422961	1	0.038961	0.0361664	0.0574713	0.0944206	0.0567376	0.0523256	0.00290698	0.0184502	0.0454545	0.0125
DB01184	0.023913	0.105839	0.0722101	0.0903733	0.105263	0.0574074	0.015444	0.137063	0.038961	0.128814	0.0208333	0.0643154	0.0776699	0.187166	0.0422535	0.0484429	0.0867769	0.224299	0.0837629	0.106589	0.146646	0.238004	0.231818	0.0583501	0.154676	0.113636	0.255411	0.0826211	0.106312	0.190909	0.0457875	0.230104	0.260073	0.0692884	0.146789	0.0788991	0.0990712	0.106928	0.038961	1	0.249027	0.20434	0.145648	0.0955414	0.0712946	0.0921248	0.0759289	0.138462	0.0420354
DB00590	0.0235935	0.0542986	0.0504505	0.103918	0.116393	0.0556439	0.0114379	0.366516	0.034296	0.151745	0.0121528	0.0557491	0.174923	0.226171	0.0615385	0.0904836	0.0727903	0.164238	0.0923977	0.112228	0.169492	0.192246	0.143939	0.0654045	0.2124	0.0861244	0.284	0.102067	0.0796586	0.189445	0.0440252	0.173723	0.210853	0.0607029	0.150641	0.0913462	0.102857	0.104	0.0361664	0.249027	1	0.232143	0.149533	0.169162	0.0921053	0.132695	0.0905172	0.197161	0.0143885
DB01084	0.0229885	0.052356	0.063197	0.135922	0.142857	0.0955224	0.00940439	0.203557	0.0494297	0.160804	0.0214286	0.0692042	0.0744186	0.294118	0.0769231	0.0748663	0.0769231	0.273523	0.0563847	0.122324	0.144397	0.238764	0.240326	0.0841751	0.13964	0.0847458	0.13073	0.0880626	0.047619	0.217573	0.0825959	0.190141	0.351955	0.0545977	0.150273	0.0549451	0.119636	0.149351	0.0574713	0.20434	0.232143	1	0.208219	0.195062	0.0890208	0.0814664	0.124088	0.206266	0.019084
DB00749	0.0837004	0.117302	0.132479	0.141869	0.186275	0.149502	0.037931	0.171315	0.0669456	0.151436	0.023166	0.103448	0.188679	0.185484	0.0756098	0.130564	0.140152	0.124248	0.132353	0.164983	0.231884	0.213873	0.117871	0.075	0.158556	0.0835821	0.174863	0.0873984	0.15445	0.181053	0.105431	0.194103	0.212042	0.08125	0.190476	0.14511	0.0700637	0.106291	0.0944206	0.145648	0.149533	0.208219	1	0.129268	0.134426	0.123348	0.0997506	0.225	0.055794
DB00426	0.0433213	0.0266344	0.0405405	0.199357	0.127778	0.0775623	0.0177515	0.179439	0.0642857	0.0975057	0.0198676	0.057508	0.117783	0.149644	0.059081	0.0788804	0.0783699	0.133208	0.0629032	0.117816	0.130879	0.137592	0.124777	0.0617284	0.138484	0.0463918	0.0920635	0.0743494	0.0498915	0.161538	0.111429	0.132762	0.168591	0.040107	0.0938272	0.0383632	0.0768293	0.0800781	0.0567376	0.0955414	0.169162	0.195062	0.129268	1	0.161194	0.117172	0.0975057	0.169082	0.0284698
DB00949	0.068323	0.104317	0.0670391	0.0847458	0.142292	0.088	0.0271493	0.0708333	0.0284091	0.102102	0.0159574	0.0239234	0.139752	0.105422	0.0367232	0.0477816	0.188482	0.106818	0.0861723	0.0708661	0.168901	0.0646154	0.0511247	0.0225225	0.0993377	0.0988593	0.0917782	0.0821596	0.129231	0.0822222	0.0381679	0.107527	0.0896359	0.128631	0.14386	0.103053	0.00922266	0.10101	0.0523256	0.0712946	0.0921053	0.0890208	0.134426	0.161194	1	0.106599	0.0922619	0.132716	0.0299401
DB01039	0.0120482	0.189394	0.0990712	0.037037	0.129676	0.0765432	0.0025641	0.111475	0.0422961	0.209567	0	0.0617978	0.21789	0.174779	0.0948454	0.0728929	0.101408	0.122414	0.149837	0.0818859	0.192843	0.0805085	0.0149701	0.0741758	0.187948	0.198413	0.148438	0.183712	0.22069	0.0689655	0.0258824	0.0971429	0.184154	0.217877	0.237374	0.188976	0.00758396	0.167315	0.00290698	0.0921248	0.132695	0.0814664	0.123348	0.117172	0.106599	1	0.0748988	0.187919	0.037037
DB00196	0.019084	0.132394	0.0671642	0.0833333	0.0878187	0.102102	0.0125786	0.0797872	0.0415094	0.2	0.0106007	0.040404	0.0870588	0.166667	0.126829	0.13881	0.118056	0.141176	0.102076	0.122324	0.10395	0.0677966	0.0797872	0.0488599	0.144796	0.113043	0.0707395	0.127789	0.126829	0.108571	0.0668605	0.141892	0.155131	0.0825959	0.162983	0.142857	0.05	0.164474	0.0184502	0.0759289	0.0905172	0.124088	0.0997506	0.0975057	0.0922619	0.0748988	1	0.157895	0.0389105
DB01205	0.0429688	0.13881	0.117188	0.15082	0.22293	0.0988024	0.00940439	0.180233	0.07393	0.265753	0	0.170455	0.255435	0.245283	0.124088	0.175439	0.114187	0.145669	0.158182	0.16879	0.209567	0.15445	0.0953237	0.210526	0.195276	0.2	0.119328	0.182979	0.166667	0.132296	0.0699708	0.270677	0.244216	0.122324	0.323899	0.242718	0.0616523	0.149351	0.0454545	0.138462	0.197161	0.206266	0.225	0.169082	0.132716	0.187919	0.157895	1	0.068
DB00544	0.0588235	0.118919	0.1375	0.106383	0.0988372	0.0424242	0.00793651	0.0222222	0.265625	0.0229885	0	0.163265	0.055336	0.0229885	0.00754717	0.0561224	0.0495868	0.0104439	0.0498812	0.081761	0.05	0.0649351	0.0197044	0.104348	0.0235935	0.0558659	0.0261438	0.0314286	0.0722892	0.0375335	0.0552147	0.0684932	0.0433213	0.0487805	0.0414747	0.0862069	0.00452489	0.0212766	0.0125	0.0420354	0.0143885	0.019084	0.055794	0.0284698	0.0299401	0.037037	0.0389105	0.068	1
DB00472	0.0152091	0.182353	0.075188	0.0508982	0.116279	0.118902	0.00311526	0.0836299	0.0222222	0.178571	0.00350877	0.019802	0.121359	0.206266	0.0769231	0.0634921	0.125874	0.171026	0.158182	0.115502	0.201357	0.0756098	0.0445969	0.0189873	0.157012	0.160121	0.15625	0.175476	0.132353	0.100189	0.0545977	0.131696	0.180488	0.129231	0.19943	0.129412	0.0105634	0.185268	0.0298507	0.0935961	0.0952381	0.110577	0.130769	0.077951	0.139752	0.167033	0.166667	0.118644	0.019084
DB00499	0.0147059	0.117647	0.177083	0.0659341	0.148936	0.120438	0.00383142	0.0680934	0.08	0.0691489	0	0.10177	0.151862	0.0551181	0.0634921	0.125	0.0781893	0.044	0.219873	0.0848057	0.108235	0.101156	0.0185529	0.0871369	0.06231	0.083612	0.0631579	0.117117	0.145299	0.0609756	0.0302013	0.120301	0.0734177	0.0925267	0.10061	0.178182	0.00754717	0.0753425	0.0285714	0.0706714	0.0590909	0.052356	0.120588	0.0469136	0.0586207	0.124105	0.0923913	0.135593	0.101064
DB00695	0.0695652	0.154545	0.137339	0.122449	0.156051	0.119741	0.0168919	0.0949721	0.0991379	0.176	0	0.0786517	0.267241	0.172872	0.0550239	0.137313	0.148855	0.0788462	0.153558	0.134426	0.352785	0.0909091	0.0315789	0.0598592	0.15493	0.156051	0.112069	0.196868	0.391167	0.106509	0.0453172	0.168269	0.184143	0.20979	0.215805	0.21	0.0231425	0.0897436	0.02	0.104452	0.101493	0.0677966	0.196581	0.0919811	0.145695	0.186047	0.116456	0.176	0.0837004
DB00996	0.172414	0.0128205	0.0168067	0.0751445	0.0233645	0.0466321	0.145985	0.0471698	0.00909091	0.0171233	0.163462	0.00699301	0.0136519	0.0421053	0.0102041	0.00423729	0.113475	0.0477387	0.0172414	0.020202	0.0397727	0.108434	0.11	0.00641026	0.0206186	0.00921659	0.0287474	0	0.0136519	0.0610687	0.0466321	0.0555556	0.0390879	0.00497512	0.0281125	0.0138889	0.0497738	0.0309859	0.15625	0.0614407	0.0330435	0.076087	0.126531	0.0562914	0.0466321	0.00549451	0.0276817	0.0276817	0.00990099
DB01004	0.0441989	0.0553746	0.0666667	0.654545	0.146067	0.0743494	0.0295359	0.134615	0.131429	0.0847458	0.0146341	0.143564	0.116279	0.116279	0.0434783	0.12892	0.0892857	0.0700637	0.054717	0.165323	0.10219	0.116923	0.0792683	0.124424	0.0878594	0.0736842	0.101124	0.0368764	0.0578512	0.125	0.0988593	0.128947	0.137255	0.0358423	0.0923567	0.0736842	0.0696721	0.0633803	0.076087	0.0929368	0.107317	0.113043	0.127329	0.226586	0.082397	0.0389908	0.0666667	0.136095	0.0862069
DB01241	0.0738636	0.0553746	0.100529	0.118852	0.172414	0.174797	0.0655022	0.149351	0.047619	0.113043	0.0146341	0.0694444	0.174312	0.132743	0.0878187	0.0622951	0.134884	0.107692	0.104743	0.094697	0.182768	0.167203	0.0705645	0.0748899	0.109121	0.0551724	0.117871	0.0888383	0.0637119	0.117517	0.124514	0.111399	0.150142	0.0586081	0.128289	0.0774648	0.0289093	0.115764	0.125	0.0788991	0.116393	0.167173	0.251724	0.180233	0.124514	0.158568	0.0878187	0.174312	0.0384615
DB00222	0.0293103	0.104072	0.0566038	0.0758294	0.11215	0.0657492	0.0155763	0.145122	0.0358974	0.076087	0.0114943	0.0597015	0.103064	0.109244	0.0325945	0.0608696	0.0759076	0.163265	0.11534	0.0873635	0.205882	0.208464	0.120525	0.0618893	0.14511	0.0656716	0.143513	0.0978934	0.11236	0.176774	0.0706605	0.1625	0.151344	0.0706605	0.0979532	0.0688623	0.0539823	0.0871212	0.0430293	0.222086	0.158511	0.115493	0.138848	0.115068	0.0822981	0.109536	0.0630872	0.139568	0.0455342
DB01067	0.0266393	0.125664	0.0655738	0.101695	0.133945	0.0656028	0.0164534	0.154795	0.0625	0.124394	0.0136452	0.0502901	0.118971	0.1354	0.045045	0.0890411	0.0923379	0.142857	0.146053	0.138258	0.216216	0.184211	0.151639	0.047081	0.179335	0.0747826	0.162791	0.106443	0.128039	0.210682	0.0947177	0.181818	0.163695	0.110906	0.131261	0.0938053	0.0518732	0.0944206	0.0365854	0.219512	0.149306	0.101266	0.123128	0.128931	0.0987203	0.125	0.0926217	0.142857	0.0547368
DB00502	0.0403458	0.0689655	0.0614525	0.0697115	0.0790068	0.0924171	0.029703	0.115873	0.0306407	0.123232	0.027027	0.0202532	0.0651341	0.198276	0.047081	0.0486258	0.115282	0.222423	0.136858	0.0821596	0.155268	0.204955	0.152459	0.0246305	0.158967	0.081448	0.194969	0.0942761	0.112	0.14966	0.0382883	0.206827	0.21174	0.0924171	0.141907	0.116822	0.0682327	0.128159	0.0422535	0.270903	0.204802	0.188034	0.140725	0.0926276	0.0821596	0.124101	0.134694	0.134694	0.034384
DB00999	0.0617284	0.124542	0.116959	0.108225	0.128906	0.088	0.0179372	0.06639	0.138365	0.0699708	0	0.0918367	0.118902	0.0857988	0.0251397	0.0696864	0.118227	0.0339703	0.110656	0.114754	0.201102	0.0846395	0.0239044	0.0657277	0.0522979	0.094697	0.0593692	0.100239	0.23569	0.0679825	0.0501931	0.110512	0.0988701	0.192982	0.0976431	0.0783582	0.0132275	0.0556901	0.0225989	0.0938697	0.0489731	0.045584	0.0846395	0.0542005	0.0625	0.0792079	0.0485714	0.102102	0.139073
DB01050	0.0444444	0.104	0.290323	0.0663507	0.136564	0.17561	0.00512821	0.0853933	0.0638298	0.0980392	0.00628931	0.10241	0.166667	0.0734824	0.0734824	0.0866142	0.217391	0.0961538	0.087234	0.0807175	0.109589	0.133094	0.0254777	0.101124	0.0765306	0.112069	0.0756972	0.0643564	0.105263	0.0780142	0.0478261	0.114035	0.0848485	0.105505	0.138996	0.141593	0.00823045	0.0887097	0.0638298	0.0735586	0.0765306	0.0769231	0.141304	0.0654762	0.100457	0.134454	0.083871	0.150685	0.0522388
DB00281	0.0487805	0.124542	0.179012	0.117904	0.174797	0.0923695	0.0133929	0.142222	0.0969697	0.139752	0.0159574	0.144385	0.112121	0.157729	0.0955224	0.108303	0.129353	0.12212	0.0861723	0.157447	0.159574	0.412245	0.0798319	0.129353	0.0921053	0.111538	0.108738	0.0847059	0.105422	0.106818	0.119342	0.134986	0.227129	0.0666667	0.185455	0.0988593	0.0337382	0.129534	0.0838323	0.135189	0.11973	0.203279	0.222615	0.108262	0.0625	0.103797	0.0794118	0.187702	0.0955414
DB00808	0.0365448	0.170157	0.122034	0.0849315	0.162602	0.104558	0.00547945	0.123711	0.0664452	0.210024	0.0030303	0.0959752	0.221687	0.160183	0.0718816	0.1175	0.143302	0.13587	0.196491	0.113514	0.288591	0.151659	0.0497592	0.0857988	0.178886	0.198324	0.119685	0.224033	0.320312	0.0980736	0.0456853	0.176972	0.205011	0.194203	0.252688	0.168937	0.0214205	0.118447	0.0190476	0.144928	0.142045	0.0926724	0.148936	0.116034	0.131868	0.210084	0.104575	0.212919	0.0648464
DB00328	0.05	0.195431	0.123418	0.0909091	0.143939	0.103797	0.00773196	0.139496	0.0422961	0.304668	0	0.105263	0.307882	0.24356	0.0948454	0.129496	0.143275	0.140105	0.165017	0.106599	0.284797	0.138393	0.0577223	0.120344	0.275809	0.268908	0.161137	0.25	0.261283	0.10339	0.0582524	0.195021	0.245495	0.159574	0.353591	0.254848	0.0402685	0.145038	0.0298507	0.139535	0.162921	0.122622	0.225962	0.114919	0.117949	0.271186	0.122622	0.320896	0.0434783
DB01029	0.027027	0.144082	0.0515267	0.0902655	0.111301	0.0657673	0.0208696	0.203857	0.0484496	0.234295	0.0203704	0.0551471	0.118462	0.240614	0.0850746	0.106136	0.0692168	0.196328	0.11358	0.155393	0.198795	0.18258	0.185889	0.0482143	0.380054	0.175725	0.195122	0.172857	0.132399	0.247423	0.0657673	0.159159	0.254606	0.0934256	0.203509	0.126736	0.0889749	0.140401	0.0324427	0.184478	0.22488	0.215719	0.166942	0.152308	0.0711864	0.153623	0.130638	0.184039	0.0211132
DB01247	0.0299401	0.208661	0.150602	0.113043	0.214286	0.114754	0.00442478	0.0866808	0.152866	0.176282	0	0.103093	0.136223	0.146875	0.0730994	0.145522	0.129353	0.109339	0.129167	0.177489	0.211111	0.119741	0.0342052	0.0758294	0.146805	0.111538	0.106589	0.116223	0.16879	0.106818	0.0967742	0.0957447	0.168168	0.128631	0.194139	0.137795	0.0145695	0.09	0.0284091	0.0753296	0.0921053	0.0857988	0.161074	0.101983	0.162393	0.150396	0.125767	0.16879	0.102564
DB00270	0.013089	0.115385	0.0797872	0.0802752	0.174825	0.0870536	0	0.151659	0.0731707	0.166333	0	0.0860759	0.284768	0.132296	0.100189	0.139738	0.0650602	0.0684932	0.0907781	0.135198	0.16458	0.1	0.0238764	0.08867	0.14752	0.0980392	0.108604	0.106383	0.114943	0.0684932	0.0450644	0.10582	0.137476	0.0703297	0.173536	0.122494	0.0250784	0.12825	0.0179949	0.0621622	0.140078	0.0898876	0.142566	0.116451	0.109339	0.196691	0.0543478	0.225263	0.0487805
DB01009	0.0298507	0.320463	0.177083	0.0620438	0.136842	0.108303	0.00383142	0.074364	0.0746269	0.280255	0	0.10177	0.305195	0.189349	0.104396	0.151515	0.159292	0.12987	0.151697	0.124542	0.262735	0.110787	0.0185529	0.105485	0.196918	0.35	0.16763	0.243108	0.313725	0.0631365	0.0267559	0.167102	0.204545	0.279167	0.357143	0.290837	0.0113636	0.213918	0.0334928	0.0998185	0.0973312	0.072	0.165138	0.0680101	0.145522	0.286885	0.129213	0.207207	0.0670103
DB00465	0.0670103	0.217082	0.158974	0.123552	0.136842	0.132841	0.0314961	0.118126	0.0746269	0.252336	0.00444444	0.106667	0.236923	0.272152	0.0923913	0.159322	0.201835	0.17833	0.144841	0.171756	0.276423	0.168712	0.0764706	0.105485	0.201031	0.265625	0.178988	0.192308	0.272152	0.122581	0.0549828	0.255618	0.261905	0.223108	0.322344	0.241379	0.0362225	0.213918	0.0909091	0.165385	0.142157	0.16185	0.217252	0.12766	0.194553	0.207692	0.172012	0.268139	0.0670103
DB00555	0.0196078	0.093985	0.100629	0.121495	0.123457	0.0491803	0	0.106667	0.114865	0.24911	0	0.076087	0.197952	0.166113	0.0733945	0.173387	0.153005	0.0374449	0.0541082	0.22488	0.12	0.0679612	0.0225873	0.071066	0.107692	0.151899	0.0511364	0.115288	0.166113	0.0560538	0.0281125	0.0790191	0.151235	0.127753	0.215686	0.147059	0.0402219	0.0994764	0	0.0591603	0.0964467	0.070122	0.111111	0.0874636	0.103448	0.0994764	0.0833333	0.13961	0.04
DB00448	0.0243902	0.113475	0.0923077	0.12	0.155612	0.0818859	0.0025641	0.13	0.0815047	0.193258	0.00282486	0.0830946	0.156863	0.164474	0.0858896	0.140436	0.0861111	0.0831947	0.18258	0.207756	0.181102	0.111111	0.0626959	0.068306	0.171146	0.0968523	0.130769	0.148897	0.139485	0.136126	0.0954774	0.127202	0.176596	0.09	0.180723	0.138191	0.0321865	0.121495	0.0176991	0.100299	0.137363	0.120253	0.177829	0.119433	0.0982368	0.140684	0.127389	0.206818	0.0434783
DB01097	0.0097561	0.191638	0.202128	0.0981132	0.169675	0.0886525	0	0.0807087	0.125	0.165217	0	0.116592	0.189349	0.142045	0.083558	0.151515	0.10084	0.0762887	0.151697	0.158491	0.160099	0.101156	0.0204461	0.10084	0.12199	0.16129	0.0978261	0.180952	0.2	0.0920502	0.0549828	0.103704	0.152174	0.141264	0.199336	0.218045	0.0126422	0.113475	0.00465116	0.0802139	0.0787037	0.0691489	0.154545	0.0680101	0.0925267	0.180451	0.132394	0.214502	0.0952381
DB01006	0.0037594	0.168605	0.0792453	0.0384615	0.0578512	0.0545977	0	0.0554593	0.0494297	0.232	0	0.0474576	0.132353	0.166667	0.203125	0.0953678	0.0805369	0.102273	0.0907534	0.125767	0.113208	0.057554	0.0252525	0.0488599	0.167692	0.230769	0.0846906	0.182979	0.140741	0.0524412	0.0222841	0.0833333	0.157895	0.219269	0.202857	0.149701	0.0141343	0.120253	0.00363636	0.0741935	0.0690141	0.0669746	0.0626506	0.0521739	0.0762463	0.151844	0.132353	0.126829	0.019084
DB00978	0.05	0.0704545	0.0823171	0.117021	0.152672	0.109415	0.0208877	0.191564	0.0454545	0.146868	0.00852273	0.0988372	0.215103	0.18	0.0662651	0.118765	0.0921788	0.132174	0.13141	0.120823	0.185771	0.186047	0.111475	0.107649	0.16129	0.0942029	0.139535	0.110124	0.120253	0.138112	0.0765432	0.488372	0.181624	0.0712531	0.158392	0.195251	0.0954064	0.0928962	0.0518293	0.161137	0.153203	0.174779	0.237864	0.126273	0.0686275	0.102941	0.115546	0.298289	0.0632911
DB00455	0.0347594	0.122581	0.0600522	0.108235	0.145455	0.0656455	0.016092	0.20297	0.0448549	0.270742	0.00995025	0.0488998	0.175758	0.341014	0.0777778	0.103594	0.107769	0.229422	0.0955137	0.145882	0.205556	0.176101	0.179612	0.0548926	0.24858	0.153318	0.190909	0.163511	0.164	0.225131	0.0774336	0.222222	0.382151	0.0993228	0.266979	0.135135	0.112245	0.158363	0.047619	0.239748	0.238028	0.238298	0.227571	0.208	0.116972	0.168761	0.152475	0.238298	0.0184211
DB00186	0.0207469	0.274247	0.157205	0.0963455	0.148734	0.0984127	0.00333333	0.0808824	0.108696	0.369565	0	0.0827068	0.267241	0.293255	0.0782396	0.175926	0.153257	0.0957031	0.142857	0.205575	0.223022	0.111111	0.0208333	0.0673759	0.211823	0.278169	0.157989	0.186253	0.320359	0.0809249	0.0297619	0.165468	0.289694	0.176871	0.459854	0.301075	0.0306748	0.151242	0.0119048	0.119792	0.109774	0.0626506	0.141304	0.0668203	0.116129	0.20283	0.113636	0.201635	0.0649351
DB00678	0.0261438	0.143396	0.0515021	0.0990099	0.12	0.0712946	0.00959693	0.178261	0.0503282	0.300781	0.00616016	0.0533881	0.142367	0.273423	0.08646	0.124304	0.0734694	0.166172	0.106579	0.17732	0.206897	0.139576	0.138655	0.0457256	0.476994	0.183099	0.228814	0.17284	0.140411	0.222395	0.0733083	0.173267	0.293233	0.108738	0.240079	0.159763	0.0867347	0.136012	0.0300429	0.177267	0.215909	0.2	0.16426	0.140962	0.0712946	0.152038	0.138462	0.187166	0.0172786
DB00408	0.0248227	0.164835	0.0769231	0.126888	0.146893	0.0835655	0.00879765	0.18609	0.0604982	0.390805	0.00653595	0.0677419	0.19802	0.766423	0.105023	0.12766	0.113269	0.245361	0.0856672	0.185976	0.286047	0.184143	0.128801	0.0783699	0.229921	0.222892	0.200698	0.1893	0.189189	0.152672	0.0716253	0.218894	0.675497	0.147493	0.397476	0.153409	0.0887793	0.212719	0.0383275	0.202797	0.263754	0.382857	0.187179	0.171296	0.0988701	0.19697	0.169082	0.270341	0.0212014
DB00934	0.0292887	0.237013	0.0860656	0.0784314	0.134375	0.141914	0.020339	0.11575	0.0408163	0.235294	0.0311284	0.0322581	0.122137	0.300885	0.0997506	0.0732394	0.157692	0.211663	0.10991	0.164983	0.208531	0.153846	0.103189	0.0308219	0.162205	0.222222	0.205607	0.14561	0.188679	0.14959	0.0914826	0.197044	0.300562	0.149502	0.246106	0.134375	0.0434783	0.268657	0.0625	0.177007	0.126718	0.221607	0.235294	0.0997625	0.141914	0.172414	0.166667	0.160526	0.025
DB00244	0.0705882	0.1133	0.294118	0.100629	0.106383	0.171779	0.028169	0.0586797	0.149425	0.0792453	0	0.127119	0.153226	0.0792453	0.0362319	0.102439	0.206612	0.0383632	0.0745921	0.104046	0.119874	0.0860656	0.0188235	0.114504	0.0658135	0.168539	0.0470085	0.0674157	0.172131	0.0628272	0.0159574	0.114478	0.0731707	0.164634	0.118721	0.276074	0.0118168	0.0628743	0.0309278	0.0515021	0.0504505	0.0553506	0.0950413	0.0511945	0.0552486	0.0790274	0.0792453	0.108527	0.1375
DB00331	0	0.00485437	0.0111111	0.0758621	0.0327869	0.0117647	0	0.0481013	0.0384615	0.030888	0	0.117647	0.0470588	0.0229885	0.0269231	0.0507614	0.00793651	0.00519481	0.00913242	0.0177515	0.00598802	0.0207469	0.0122249	0.114035	0.0107527	0.0271739	0.00426439	0.0112045	0.00754717	0.0104439	0.0299401	0.00970874	0.0212014	0.0177515	0.0366972	0.00531915	0.00909091	0.0181818	0.0253165	0.00426439	0.0273224	0.0269231	0.0165289	0.0395683	0.0117647	0.0120482	0.0113636	0.0348837	0.0140845
DB01233	0.0560748	0.0744048	0.0986547	0.161049	0.190972	0.101351	0.0181159	0.218884	0.0829493	0.137838	0.0123967	0.102881	0.15978	0.20977	0.0472637	0.0972644	0.106299	0.117769	0.0836364	0.147887	0.221945	0.265823	0.0881226	0.0933852	0.113178	0.0820189	0.134301	0.0774059	0.116711	0.136555	0.108844	0.185751	0.240896	0.0759076	0.165644	0.0888889	0.049936	0.113636	0.0779817	0.148897	0.171289	0.185915	0.208459	0.159686	0.0723684	0.113636	0.0685279	0.192635	0.0761905
DB00524	0.0229508	0.17942	0.133562	0.0702703	0.150134	0.078534	0.00273224	0.108475	0.0735786	0.239609	0	0.12381	0.280303	0.168203	0.0810235	0.131646	0.125767	0.0942408	0.167808	0.119565	0.309091	0.122402	0.0266876	0.129231	0.165217	0.222222	0.0989181	0.292473	0.34127	0.0663265	0.0325815	0.174468	0.205011	0.211765	0.287293	0.191667	0.0214205	0.109827	0.0126183	0.1376	0.135593	0.0764331	0.148936	0.0884774	0.119565	0.233405	0.0879828	0.236585	0.0612245
DB00916	0.0967742	0.0171674	0.0614035	0.107143	0.0528846	0.116022	0.0466667	0.0521327	0.0882353	0.0722022	0	0.0992366	0.0569395	0.0607143	0.0421053	0.0772727	0.0979021	0.0321782	0.0328228	0.0466321	0.054755	0.0697674	0.0447059	0.0979021	0.04947	0.0330189	0.035124	0.0316623	0.0384615	0.0451128	0.0860215	0.0721003	0.0493421	0.0253807	0.0711297	0.057971	0.038806	0.0608696	0.121212	0.035124	0.0402802	0.08	0.0952381	0.0740741	0.0358974	0.0194986	0.0839416	0.0919118	0.0625
DB01011	0.0117647	0.295359	0.19375	0.0666667	0.146825	0.0836653	0.00442478	0.0753138	0.13125	0.23569	0	0.144385	0.16879	0.165079	0.16879	0.154135	0.112745	0.111872	0.119835	0.162393	0.150396	0.0984127	0.0321285	0.135	0.131175	0.235043	0.0896947	0.170051	0.215232	0.0586957	0.030303	0.075718	0.157738	0.192982	0.283465	0.156	0.00922266	0.201102	0.00555556	0.0652985	0.076175	0.0699708	0.105431	0.0542005	0.088	0.217877	0.211221	0.180064	0.068323
DB06148	0.0414747	0.195364	0.0986547	0.0915493	0.128289	0.147887	0.00716846	0.12253	0.0444444	0.303406	0.0251046	0.072	0.128686	0.323899	0.110818	0.103976	0.165975	0.297362	0.0875912	0.131944	0.18932	0.186944	0.115914	0.0849421	0.188742	0.279851	0.172608	0.175799	0.153425	0.151064	0.0618893	0.226316	0.371517	0.151943	0.357143	0.139535	0.0512821	0.25964	0.0681818	0.197318	0.161812	0.268072	0.215805	0.1075	0.151943	0.136891	0.202857	0.245562	0.0272727
DB01110	0.0181818	0.105634	0.0628743	0.09375	0.0995146	0.0818859	0	0.111475	0.0329341	0.258294	0.00282486	0.0356164	0.129787	0.246479	0.0925926	0.0902778	0.15	0.179348	0.110063	0.117949	0.158301	0.0991379	0.07109	0.0398936	0.196532	0.126866	0.129032	0.126126	0.144397	0.126298	0.0608273	0.142857	0.231626	0.126615	0.231156	0.124069	0.0299003	0.12782	0.0237389	0.130769	0.154812	0.137045	0.13082	0.123984	0.147368	0.151631	0.195946	0.146868	0.0181818
DB00235	0.0196078	0.233051	0.232394	0.0958904	0.202643	0.0847458	0	0.0921053	0.161972	0.189831	0	0.144509	0.185811	0.147059	0.15082	0.178138	0.128342	0.0656109	0.131183	0.236715	0.153846	0.137931	0.0268041	0.12234	0.111492	0.202643	0.0990099	0.132316	0.197952	0.0656109	0.0756303	0.11236	0.172956	0.16895	0.24498	0.240909	0.014885	0.105263	0.0122699	0.0839844	0.0927487	0.0668693	0.157895	0.0477528	0.103448	0.150685	0.103774	0.222997	0.130435
DB00370	0.0414747	0.157051	0.0888889	0.115108	0.143333	0.13986	0.00716846	0.147475	0.0633484	0.315625	0.0251046	0.0894309	0.140921	0.340764	0.125668	0.13522	0.156379	0.266979	0.0797101	0.164286	0.172249	0.186944	0.138277	0.101961	0.194676	0.225	0.153137	0.162528	0.13172	0.168467	0.0830565	0.213542	0.363077	0.128028	0.347518	0.128289	0.0649351	0.262887	0.0681818	0.188213	0.180921	0.307453	0.215805	0.138817	0.14386	0.121281	0.234604	0.264264	0.0272727
DB00648	0.00531915	0.2	0.112299	0.0263158	0.0774648	0.0783582	0	0.0391389	0.047619	0.242718	0	0.03125	0.149701	0.219048	0.0696379	0.0728477	0.173077	0.105263	0.075	0.11583	0.141058	0.0676471	0.0133588	0.0295359	0.107317	0.243902	0.105263	0.157385	0.230769	0.0521921	0.0176056	0.0943878	0.201183	0.219409	0.27037	0.163498	0.00642674	0.126866	0.00507614	0.0888889	0.0673981	0.0549451	0.0803571	0.0437018	0.111538	0.185864	0.103448	0.109827	0.0327869
DB00745	0.0247525	0.373494	0.124378	0.0505415	0.113402	0.077193	0.00769231	0.0497132	0.0485437	0.218182	0.00444444	0.0506329	0.168605	0.172012	0.0748663	0.0754717	0.154185	0.162584	0.105364	0.108303	0.213918	0.0823864	0.0497132	0.048	0.144026	0.317073	0.111927	0.172577	0.214502	0.0785124	0.0233333	0.120301	0.164835	0.263374	0.303249	0.191176	0.0037594	0.226562	0.0285714	0.103825	0.0770416	0.0806452	0.117302	0.06	0.289916	0.168734	0.132394	0.145299	0.040201
DB00461	0.068323	0.162879	0.19375	0.0987124	0.229787	0.152542	0.00888889	0.142222	0.0584795	0.227425	0	0.0808081	0.215232	0.223333	0.118902	0.104317	0.194737	0.12212	0.165591	0.182609	0.224719	0.164983	0.0576132	0.0809524	0.171076	0.214286	0.15121	0.170051	0.183871	0.145882	0.0793651	0.160563	0.22327	0.20354	0.304	0.214286	0.0213333	0.147368	0.0523256	0.102317	0.146805	0.165079	0.258182	0.134111	0.177489	0.231638	0.112121	0.261168	0.0487805
DB00238	0.0272727	0.215488	0.123853	0.161049	0.195122	0.090301	0.00357143	0.142857	0.157635	0.295385	0.00823045	0.180617	0.216763	0.279635	0.0963542	0.215488	0.106299	0.138947	0.093578	0.234848	0.203931	0.230769	0.100775	0.170833	0.20268	0.238267	0.144689	0.170455	0.179272	0.14135	0.090301	0.226316	0.302941	0.108844	0.333333	0.170648	0.0649351	0.163895	0.0352423	0.16171	0.159935	0.189266	0.226994	0.138817	0.0939597	0.118721	0.137838	0.283537	0.0917874
DB01115	0.0181818	0.165842	0.116352	0.0714286	0.164524	0.109415	0.0025641	0.109656	0.0615385	0.144397	0	0.102041	0.255319	0.113208	0.0684105	0.137681	0.0861111	0.05	0.111811	0.0927318	0.190476	0.0944206	0.0164918	0.107649	0.154812	0.135338	0.105263	0.0984183	0.164474	0.0568182	0.0283019	0.127202	0.112676	0.0927318	0.180723	0.170543	0.0197368	0.115242	0.0207101	0.0729927	0.10253	0.0684105	0.159091	0.0675676	0.132468	0.185771	0.0577689	0.206818	0.0599369
DB00665	0.0152091	0.155172	0.130435	0.0636364	0.136095	0.132716	0.00940439	0.0740741	0.0615385	0.1	0	0.148699	0.140741	0.0744186	0.0794393	0.129213	0.0662252	0.0392857	0.225	0.0857988	0.113208	0.0808824	0.0357143	0.137809	0.0796586	0.106628	0.0605096	0.130081	0.166667	0.0543478	0.0280112	0.14447	0.0925508	0.0955224	0.128686	0.170732	0.0165289	0.0792683	0.0147059	0.0900164	0.0630252	0.0669746	0.136598	0.0431034	0.0485714	0.139485	0.102625	0.181586	0.0809717
DB00393	0.023913	0.124304	0.0816777	0.0925197	0.168986	0.104449	0.00766283	0.15812	0.0412148	0.132653	0	0.0621118	0.254237	0.138462	0.0690209	0.0938628	0.0823045	0.124464	0.109499	0.104449	0.225	0.16426	0.046332	0.0626263	0.17439	0.107345	0.167785	0.0935252	0.146299	0.0901526	0.0593692	0.163666	0.158249	0.0733083	0.151013	0.132948	0.0400391	0.125574	0.0344828	0.109694	0.149165	0.119328	0.172727	0.127869	0.119608	0.206897	0.0504732	0.21755	0.0443459
DB00401	0.0222222	0.139004	0.0934343	0.0873362	0.169604	0.124726	0.00428265	0.131737	0.0496278	0.134078	0.00231482	0.0805687	0.26087	0.121547	0.0665499	0.118126	0.0856481	0.106222	0.113636	0.0959488	0.219424	0.143969	0.0313779	0.0831409	0.161538	0.113208	0.148305	0.0933126	0.140449	0.0736377	0.0532787	0.143357	0.138989	0.0775681	0.161554	0.141935	0.0275229	0.122517	0.039312	0.097166	0.122677	0.10929	0.166667	0.0993031	0.12967	0.189474	0.0572917	0.215569	0.0481013
DB01059	0.0586081	0.0984456	0.111913	0.140673	0.170029	0.117816	0.0268657	0.190566	0.0530035	0.177616	0.00653595	0.118243	0.20398	0.247423	0.0755556	0.136729	0.135314	0.14611	0.144097	0.147493	0.220751	0.205729	0.141049	0.124183	0.177979	0.140449	0.168081	0.126706	0.149644	0.175097	0.0745856	0.711974	0.231144	0.101983	0.210383	0.222892	0.110692	0.106	0.0530035	0.209139	0.177979	0.206983	0.251351	0.124444	0.0988701	0.106	0.149644	0.337017	0.0743494
DB01165	0.0403458	0.0643777	0.0704225	0.11809	0.138095	0.105516	0.0146341	0.193548	0.0422535	0.144033	0.00795756	0.0862534	0.22467	0.193133	0.0610687	0.10962	0.0918635	0.173611	0.1059	0.097619	0.204239	0.207675	0.143089	0.106383	0.163711	0.0888383	0.149773	0.097973	0.10978	0.16955	0.0549199	0.525381	0.232409	0.0671296	0.154709	0.160194	0.115654	0.0964912	0.0481586	0.204437	0.220315	0.235556	0.25	0.151394	0.0898345	0.108156	0.105368	0.311321	0.058651
DB00334	0.0269231	0.148571	0.11284	0.158416	0.219048	0.108761	0.00940439	0.189453	0.0996016	0.279778	0.00704225	0.103571	0.166667	0.387387	0.0947867	0.189349	0.0915254	0.207469	0.0945017	0.223333	0.249412	0.25641	0.121547	0.10274	0.195276	0.153153	0.166375	0.153527	0.143564	0.157058	0.122324	0.221687	0.602649	0.105422	0.295385	0.129412	0.0912548	0.169604	0.0454545	0.195691	0.216346	0.343023	0.245763	0.174757	0.0825959	0.125	0.137931	0.255435	0.0470588
DB00338	0.0263158	0.100985	0.103333	0.125	0.191667	0.0842105	0	0.206642	0.0918367	0.198582	0	0.116719	0.227603	0.168203	0.0997831	0.167102	0.0762463	0.0829016	0.131012	0.201166	0.190083	0.148936	0.0430622	0.115502	0.198212	0.0888325	0.144928	0.1171	0.129176	0.125673	0.110512	0.117409	0.16777	0.0870712	0.185751	0.123037	0.0354286	0.095057	0.0255591	0.0805471	0.182353	0.111842	0.182482	0.15	0.0813648	0.190083	0.0974026	0.21875	0.0469799
DB00213	0.0226629	0.0973451	0.091954	0.1125	0.186104	0.072093	0	0.17953	0.0787172	0.177966	0	0.0862534	0.203463	0.16318	0.0775194	0.137615	0.0861619	0.0868167	0.160317	0.18509	0.183712	0.119247	0.0414815	0.0777202	0.176552	0.0863636	0.16208	0.107325	0.120968	0.122924	0.0950119	0.119181	0.149105	0.0847059	0.1678	0.146283	0.0290948	0.0926573	0.0164835	0.0857143	0.196353	0.0901961	0.150538	0.140039	0.097619	0.195029	0.103175	0.213974	0.0403458
DB00299	0.05	0.0553746	0.0666667	0.542373	0.133333	0.0783582	0.042735	0.127389	0.131429	0.0909091	0.029703	0.143564	0.100287	0.132743	0.0491803	0.12892	0.0941704	0.0815451	0.0567108	0.17004	0.113022	0.152381	0.0993789	0.124424	0.0843949	0.0736842	0.0990654	0.0368764	0.0578512	0.135135	0.120155	0.156334	0.163324	0.0358423	0.099359	0.0736842	0.0844875	0.0760095	0.0879121	0.111531	0.105519	0.132743	0.134375	0.264798	0.0625	0.0272109	0.0756303	0.139466	0.0862069
DB00806	0.07109	0.0524781	0.0606061	0.187739	0.117264	0.0618893	0.0369004	0.180873	0.0681818	0.107895	0.00823045	0.27619	0.113757	0.13172	0.0604534	0.107362	0.0684411	0.113169	0.0661896	0.101351	0.118721	0.230769	0.154472	0.384236	0.109737	0.0752351	0.0665529	0.0729167	0.0658228	0.127083	0.135889	0.182741	0.175066	0.0283912	0.130952	0.058642	0.0789474	0.0769231	0.0930233	0.136364	0.136076	0.216763	0.162791	0.233983	0.0653595	0.0888889	0.0685279	0.256716	0.0560748
DB09242	0.0331126	0.0467626	0.0542169	0.153846	0.15678	0.0534979	0.00476191	0.147465	0.107383	0.132258	0	0.131429	0.0934579	0.135922	0.0384615	0.145669	0.0497512	0.0306346	0.0395257	0.219048	0.09375	0.111111	0.033195	0.104712	0.0728477	0.0301887	0.0797665	0.037296	0.0477612	0.0827586	0.132743	0.0673854	0.133739	0.015873	0.0954064	0.0380228	0.0578279	0.0268949	0.03125	0.0511364	0.0983051	0.0833333	0.153846	0.0843023	0.0281125	0.0447761	0.0353982	0.110759	0.0684932
DB00960	0.0271739	0.0945946	0.11828	0.123457	0.150376	0.209205	0.00826446	0.0971074	0.0939227	0.113043	0.0146341	0.0405405	0.153153	0.174312	0.0520548	0.076412	0.124424	0.153318	0.102564	0.17004	0.164524	0.152381	0.0452756	0.0252101	0.107317	0.100719	0.230126	0.0741573	0.0971429	0.107692	0.120155	0.144	0.170029	0.0988593	0.12459	0.129151	0.0182055	0.121287	0.0531915	0.11575	0.0966184	0.129412	0.152381	0.150142	0.120155	0.149746	0.0726257	0.139466	0.0558659
DB01182	0.0532915	0.145985	0.0923077	0.105263	0.146835	0.112245	0.0208877	0.158974	0.0391566	0.169604	0.017192	0.0384615	0.141935	0.22069	0.0535714	0.0728929	0.143275	0.291667	0.140549	0.141361	0.260504	0.2	0.131886	0.0371353	0.2	0.149746	0.276042	0.102293	0.137045	0.223684	0.0765432	0.220339	0.181624	0.117949	0.195122	0.146835	0.0496614	0.162791	0.0518293	0.195122	0.164557	0.151844	0.197183	0.123984	0.156499	0.151631	0.129787	0.187919	0.0338462
DB01129	0.0306748	0.110849	0.095679	0.153846	0.214477	0.09	0.00773196	0.208556	0.0815047	0.209567	0.00282486	0.0830946	0.167033	0.195946	0.0836735	0.145985	0.0983146	0.120482	0.135048	0.224719	0.214575	0.148649	0.100649	0.068306	0.206997	0.0968523	0.197068	0.1121	0.132196	0.214552	0.120823	0.149701	0.226164	0.09	0.195122	0.113022	0.048478	0.136364	0.036036	0.132512	0.18117	0.195946	0.231884	0.174098	0.120823	0.158301	0.117895	0.22069	0.0402477
DB00740	0.0143885	0.0909091	0.111111	0.113861	0.156951	0.0758929	0	0.0902935	0.0948905	0.0873786	0	0.0639535	0.123746	0.108911	0.05	0.0996016	0.0949721	0.0363636	0.0918803	0.115741	0.08	0.0535117	0.0254777	0.0594595	0.0532446	0.112069	0.0505837	0.0969388	0.0944625	0.0629371	0.0387931	0.0612813	0.0848485	0.0807175	0.0966543	0.146667	0.0123967	0.0771277	0	0.0404624	0.0728814	0.0803859	0.0862069	0.0686567	0.0663717	0.0857909	0.0909091	0.101639	0.0444444
DB00478	0.0178571	0	0	0.0102041	0	0.038835	0.0242424	0.0224215	0	0	0.511364	0	0.00324675	0.00651466	0.00980392	0	0.0242424	0.0488998	0.00207039	0	0.00531915	0.0588235	0.0410959	0	0.00331126	0	0.0158416	0	0	0.0362319	0.0190476	0.0114286	0.0122324	0	0.00374532	0	0.0172414	0.0327869	0.0695652	0.026	0.0184874	0.03	0.0322581	0.0474684	0.0439024	0.008	0.00980392	0	0
DB00734	0.0283843	0.0394511	0.0403397	0.107784	0.0970149	0.0554529	0.015444	0.243119	0.0434783	0.111853	0.0229645	0.0555556	0.0900164	0.182948	0.0438871	0.0650264	0.0583501	0.162722	0.0823681	0.104449	0.117021	0.212406	0.298722	0.0626263	0.17439	0.0518784	0.163102	0.0570236	0.0438871	0.275974	0.0672897	0.223752	0.180103	0.0362976	0.108156	0.0671506	0.185969	0.0905045	0.0526316	0.251799	0.287433	0.24486	0.155914	0.174061	0.0613383	0.0729927	0.08646	0.172535	0.0283843
DB00533	0.0269231	0.300971	0.125984	0.070122	0.153153	0.0825959	0.00311526	0.099278	0.0534351	0.279778	0	0.0655172	0.228723	0.225464	0.0744186	0.0923913	0.137809	0.161677	0.175277	0.122324	0.304668	0.10804	0.0410256	0.0662252	0.226171	0.337979	0.166375	0.305164	0.294118	0.0981132	0.0545977	0.157534	0.222222	0.248299	0.345048	0.219048	0.0189349	0.204082	0.0184502	0.111853	0.127786	0.1	0.185484	0.0975057	0.187702	0.258294	0.137931	0.248649	0.0511811
DB00268	0.0725389	0.106796	0.13	0.168675	0.218045	0.124542	0.0155039	0.155789	0.0854271	0.129213	0.0272727	0.0969163	0.104396	0.207207	0.077748	0.0788644	0.134199	0.208333	0.086629	0.171756	0.204604	0.332168	0.180645	0.0871369	0.127419	0.0983051	0.145558	0.0620985	0.0894309	0.213953	0.112319	0.238227	0.284848	0.0622837	0.153355	0.0872483	0.0809717	0.140436	0.102041	0.226721	0.149671	0.322368	0.265781	0.168044	0.0925267	0.0877598	0.107438	0.182353	0.0837696
DB00938	0.0306346	0.05026	0.0492505	0.0693642	0.0828729	0.158215	0.0174081	0.14346	0.0212766	0.0690209	0.0272537	0.0118343	0.0521327	0.125	0.0325581	0.0306122	0.0845361	0.207373	0.0605296	0.0814394	0.130769	0.149733	0.190337	0.0115385	0.112009	0.0537634	0.211699	0.0382514	0.0638978	0.243671	0.0496324	0.165574	0.122349	0.0496324	0.0738832	0.0690909	0.100207	0.069869	0.0322581	0.178862	0.127635	0.160279	0.123693	0.0783699	0.0834915	0.0530086	0.0741935	0.0741935	0.0150862
DB00203	0.0254545	0.0737327	0.06	0.12892	0.174138	0.0658106	0.0130933	0.217742	0.0630798	0.176744	0.00344234	0.0802139	0.189655	0.174923	0.0720339	0.1184	0.0617496	0.134194	0.109264	0.135043	0.20524	0.188406	0.16303	0.0878735	0.187852	0.0741325	0.127635	0.119423	0.126113	0.189445	0.0726979	0.218182	0.243631	0.0814332	0.159935	0.0896	0.111324	0.121951	0.0418182	0.193309	0.237984	0.2144	0.177033	0.153619	0.0849673	0.132695	0.0936599	0.232143	0.0367647
DB00669	0.0414747	0.13522	0.15566	0.115108	0.207746	0.185455	0.00357143	0.133733	0.087963	0.153425	0	0.112033	0.125668	0.156593	0.0935065	0.13522	0.115079	0.106339	0.161793	0.151943	0.18932	0.169591	0.0777989	0.0933852	0.121875	0.113636	0.118068	0.10515	0.15978	0.134172	0.0939597	0.170854	0.223757	0.128028	0.210191	0.113636	0.0301508	0.136891	0.039823	0.151013	0.108025	0.189266	0.208459	0.0884521	0.0794702	0.118721	0.0992167	0.213256	0.0761905
DB01044	0.0375335	0.0631365	0.0740741	0.105634	0.148064	0.104308	0.0137615	0.193126	0.0393701	0.136719	0.0124688	0.0916031	0.217573	0.202479	0.0620438	0.10828	0.091358	0.15082	0.116519	0.109339	0.205556	0.191083	0.11128	0.105	0.164238	0.083871	0.169643	0.092084	0.108571	0.164179	0.0750552	0.59542	0.184314	0.0633188	0.143763	0.150685	0.105975	0.0904523	0.0531915	0.169643	0.191057	0.180527	0.224891	0.152672	0.0822222	0.116638	0.0981132	0.296214	0.0544959
DB01041	0.078125	0.191638	0.147208	0.119231	0.157143	0.0848057	0.0314961	0.131959	0.0746269	0.168605	0.00444444	0.152778	0.185841	0.221884	0.060686	0.128713	0.164444	0.115385	0.165657	0.203922	0.242744	0.213376	0.098	0.144105	0.155372	0.186813	0.124304	0.142857	0.229358	0.139738	0.0809859	0.241667	0.19774	0.145522	0.249135	0.186813	0.0375648	0.124105	0.0693069	0.18591	0.140294	0.145299	0.221154	0.12766	0.185328	0.140436	0.0983607	0.268139	0.101064
DB01600	0.0327869	0.231939	0.188571	0.0622568	0.159091	0.10728	0.00411523	0.0727273	0.0819672	0.230769	0	0.105263	0.297297	0.167173	0.0971429	0.195572	0.156398	0.102845	0.133874	0.133333	0.241096	0.110092	0.0191939	0.109091	0.156197	0.24898	0.137331	0.197995	0.288591	0.0655391	0.0395683	0.159459	0.183673	0.240343	0.304183	0.259259	0.0116279	0.173575	0.0366492	0.0929368	0.0896	0.0756303	0.170968	0.0684211	0.137795	0.254848	0.109827	0.203762	0.0738636
DB00302	0.181818	0.00444444	0.0185185	0.0479042	0.0246305	0.0670391	0.106061	0.0484262	0.010101	0.0141844	0.111111	0.00757576	0.0250896	0.04	0.00704225	0.00444444	0.140625	0.0518135	0.0109649	0.0213904	0.0349854	0.113445	0.0509709	0.00689655	0.013913	0.00483092	0.0294118	0	0.00704225	0.0545455	0.0437158	0.0677419	0.037037	0.00526316	0.0208333	0.0146341	0.0254491	0.0349854	0.369863	0.0515021	0.035524	0.0553506	0.064257	0.0694444	0.0611111	0.00282486	0.0214286	0.032491	0.0111111
DB00440	0.0292887	0.0793201	0.090535	0.122449	0.186275	0.0778816	0.00333333	0.202454	0.0759494	0.19837	0	0.0867925	0.281977	0.160526	0.145455	0.130564	0.0905797	0.0685714	0.067591	0.141914	0.153846	0.105263	0.0333919	0.102564	0.140649	0.110092	0.115917	0.109959	0.116456	0.0957031	0.0880503	0.0848214	0.137592	0.123377	0.176471	0.127329	0.0344828	0.0944206	0.0323887	0.0504886	0.186495	0.0997506	0.166667	0.184143	0.11254	0.183295	0.0888889	0.225	0.025
DB00197	0.0329897	0.0909091	0.0721649	0.0694698	0.140221	0.100733	0.0164534	0.200855	0.0220441	0.110048	0.00775194	0.0543689	0.146623	0.13355	0.0740741	0.0653266	0.10099	0.114754	0.13264	0.0789946	0.195312	0.130653	0.0793854	0.0610687	0.187799	0.0655172	0.167315	0.0866575	0.0977918	0.167382	0.0713012	0.157812	0.139683	0.0525394	0.121575	0.0996441	0.0498562	0.097561	0.0493827	0.126408	0.199275	0.12987	0.222826	0.1488	0.123364	0.193448	0.0807453	0.175676	0.0329897
DB00285	0.0366972	0.058651	0.0888889	0.0915493	0.132013	0.168459	0.0446097	0.168724	0.0217391	0.0906736	0.0515021	0.046875	0.0935065	0.162983	0.0712468	0.0494186	0.151639	0.189011	0.0955882	0.0794702	0.113636	0.212121	0.115914	0.0485075	0.086233	0.0521472	0.148897	0.0510204	0.0604534	0.14862	0.0688525	0.150617	0.165789	0.0482315	0.11437	0.058642	0.0472542	0.113636	0.129808	0.136364	0.1488	0.241888	0.190476	0.121519	0.0976431	0.0864745	0.137838	0.134771	0.018018
DB01080	0.180328	0.0147059	0.045977	0.0469799	0.0271739	0.0617284	0.0672269	0.0197044	0.0125	0.0113636	0.0224719	0.027027	0.0269231	0.0113636	0.0152091	0.0097561	0.144144	0.0238095	0.0207852	0.0177515	0.0275229	0.0379747	0.0147059	0.0241935	0.0180505	0.0216216	0.0172786	0.00277778	0.019084	0.032	0.0238095	0.0365448	0.0104895	0.0177515	0.0272727	0.0327869	0.00452489	0.0275229	0.125	0.021692	0.0180505	0.0152091	0.0468085	0.0433213	0.0487805	0.00900901	0.0229885	0.0269231	0.0140845
DB00549	0.0154211	0.133867	0.0504202	0.0585586	0.109464	0.0528634	0.00885936	0.18146	0.0273159	0.146129	0.00574713	0.0454016	0.152412	0.143634	0.0584089	0.0644468	0.051963	0.140214	0.133087	0.080226	0.203008	0.126915	0.0930657	0.0471264	0.266917	0.118391	0.258776	0.157735	0.146129	0.143555	0.0505495	0.139293	0.165038	0.0950745	0.15693	0.099435	0.0386819	0.104536	0.0200472	0.205572	0.221014	0.0970772	0.123228	0.110766	0.0790068	0.197861	0.0670051	0.158765	0.0300842
DB00962	0.0212014	0.174515	0.128205	0.10355	0.17341	0.0865922	0.00291545	0.128801	0.0758123	0.36338	0	0.118243	0.228426	0.247423	0.171913	0.181058	0.0955414	0.137476	0.148084	0.196923	0.194384	0.123786	0.0786325	0.127869	0.241653	0.26087	0.115073	0.224576	0.192118	0.0961887	0.0957746	0.157549	0.284264	0.168168	0.380062	0.21194	0.0486936	0.19697	0.0170648	0.129721	0.157037	0.163462	0.151741	0.15262	0.111429	0.215385	0.166265	0.318801	0.0284698
DB00425	0.0284698	0.191011	0.0960854	0.0938416	0.190616	0.105114	0	0.155678	0.0604982	0.378917	0	0.129693	0.260417	0.287234	0.149644	0.161644	0.109677	0.154876	0.136207	0.147493	0.226164	0.148883	0.0767918	0.139073	0.239683	0.264798	0.11147	0.235043	0.195062	0.0981818	0.0745856	0.172949	0.342175	0.168168	0.442997	0.226586	0.0474496	0.253968	0.024055	0.129721	0.181543	0.200993	0.184143	0.137079	0.124277	0.223451	0.166265	0.326027	0.0321429
DB00909	0.0583333	0.12931	0.140625	0.110526	0.156398	0.0861244	0.00552486	0.0781609	0.133333	0.121951	0.00689655	0.0974026	0.158273	0.141844	0.0557377	0.0826446	0.174194	0.0548926	0.0947137	0.140704	0.20679	0.0866426	0.0445434	0.0898204	0.0765217	0.167464	0.0712831	0.0976253	0.158273	0.0833333	0.0509259	0.0857988	0.102564	0.135	0.190678	0.124424	0.0112202	0.117143	0.0149254	0.0647773	0.0897887	0.10274	0.110701	0.0783699	0.170103	0.0921788	0.0697674	0.154122	0.0672269
DB01234	0.035	0.0437262	0.0433735	0.0595745	0.0770791	0.155056	0.0515695	0.0815451	0.0192771	0.0591304	0.0509709	0.0293454	0.0933573	0.0572917	0.0759717	0.0417457	0.0806452	0.11128	0.112057	0.0511247	0.106036	0.139535	0.0877698	0.0330396	0.0850299	0.0231214	0.10462	0.0619335	0.0684211	0.0945946	0.0532787	0.125645	0.0786325	0.0239044	0.0696798	0.062	0.0338462	0.120661	0.0790816	0.0927419	0.0850299	0.0913978	0.180723	0.108963	0.0641822	0.0882825	0.0836299	0.0894454	0.0197044
DB00741	0.0555556	0.0247934	0.0298103	0.0620525	0.0575221	0.132678	0.0694087	0.0984375	0.010929	0.0334572	0.0734463	0.0202532	0.0590476	0.043152	0.0550285	0.0290456	0.0612245	0.111842	0.0734214	0.0382883	0.0831889	0.148069	0.1248	0.022113	0.0622665	0.0105708	0.0872675	0.0252366	0.0373134	0.115512	0.0573395	0.129699	0.0605505	0.00655022	0.040404	0.0301724	0.0634744	0.0888502	0.104478	0.0966811	0.0838628	0.10978	0.168122	0.105163	0.0525114	0.0486577	0.0490566	0.0754352	0.0140449
DB00783	0.0560748	0.0403458	0.09375	0.0877193	0.120915	0.253846	0.0485075	0.105058	0.0352423	0.0906736	0.0840708	0.0229008	0.102094	0.116711	0.0498753	0.0494186	0.161157	0.176087	0.070018	0.0866667	0.123853	0.183432	0.105058	0.0255474	0.0928463	0.0457317	0.136364	0.0446247	0.0472637	0.14862	0.0688525	0.179747	0.132992	0.0448718	0.0982659	0.0685358	0.0512821	0.121281	0.108491	0.132246	0.102919	0.162983	0.223242	0.127226	0.105085	0.0652174	0.0963542	0.0992167	0.0272727
DB00692	0.0379747	0.217252	0.12766	0.103679	0.156051	0.130719	0.00668896	0.111531	0.045082	0.320359	0	0.070632	0.185484	0.328313	0.127877	0.151057	0.135849	0.201285	0.113924	0.22695	0.265509	0.163435	0.0788991	0.0598592	0.248731	0.251724	0.192237	0.213152	0.188679	0.122	0.0949367	0.208955	0.315341	0.197232	0.311475	0.234694	0.0460772	0.175115	0.0282258	0.135563	0.138889	0.204918	0.2	0.107656	0.127036	0.169725	0.182306	0.218232	0.025
DB00279	0.0509091	0.121693	0.103943	0.0626781	0.100271	0.0926966	0.0117647	0.132855	0.0347222	0.157895	0.00653595	0.0408805	0.234694	0.186275	0.0614035	0.0788804	0.142857	0.0824373	0.102007	0.101983	0.220751	0.0919811	0.0327332	0.0392749	0.169162	0.156695	0.142857	0.137795	0.183374	0.0981818	0.0263852	0.142549	0.147392	0.134111	0.178191	0.194118	0.0376028	0.0950495	0.041958	0.0903328	0.138484	0.0637363	0.140394	0.0858369	0.0926966	0.181624	0.082774	0.152381	0.0284698
DB00130	0.285714	0.00934579	0.0204082	0.0443038	0.0366492	0.0584795	0.088	0.0418719	0.011236	0.0147059	0.0309278	0.0165289	0.0656371	0.0147059	0.00729927	0.0188679	0.123967	0.0206186	0.0180587	0.0225989	0.0550459	0.045082	0.026699	0.0149254	0.017762	0.0206186	0.0169492	0.0164835	0.0298507	0.0259067	0.0284091	0.0456026	0.0170648	0.0284091	0.0307018	0.03125	0.00746269	0.0329341	0.232877	0.0278373	0.0324324	0.0147059	0.0580913	0.0492958	0.117284	0.0147059	0.0147059	0.0454545	0.0253165
DB00396	0.0471014	0.0241546	0.0301003	0.0657143	0.0797872	0.108262	0.033033	0.116814	0.0136054	0.0453564	0.0883392	0.0279503	0.0614035	0.0567686	0.0637363	0.0192308	0.0617284	0.141777	0.0611916	0.0428954	0.0821918	0.208877	0.138989	0.0299401	0.0582656	0.0124688	0.0800628	0.0321429	0.0254237	0.128972	0.0745856	0.130342	0.0788913	0.00777202	0.049763	0.0175439	0.0449704	0.0972222	0.116105	0.116883	0.1	0.13615	0.166247	0.15	0.0716253	0.0655106	0.0453564	0.1	0.0176056
DB00591	0.0211132	0.0357143	0.0337711	0.0440678	0.0604575	0.10683	0.0244328	0.0776819	0.0150094	0.0430416	0.0415879	0.0213523	0.0834575	0.049062	0.0659824	0.029321	0.0614828	0.113009	0.108108	0.0377668	0.090411	0.115324	0.0632603	0.028021	0.0722513	0.0188383	0.0940071	0.0620957	0.0536232	0.0762389	0.0429043	0.0997151	0.0579096	0.0193548	0.0521472	0.0570033	0.0227066	0.090411	0.0545809	0.0701149	0.0916844	0.0675477	0.142395	0.103093	0.0604027	0.114846	0.0691176	0.089955	0.0211132
DB00432	0.0366972	0.0617647	0.0560345	0.187739	0.0786164	0.0866667	0.0218182	0.0597015	0.0585586	0.0318627	0.0251046	0.0763052	0.0822622	0.0498753	0.0193705	0.0555556	0.0891473	0.0587084	0.107807	0.0516129	0.0745614	0.0958904	0.0538033	0.0684411	0.0481752	0.0393939	0.0831889	0.0684647	0.0658228	0.0798403	0.0482315	0.136585	0.0572792	0.0251572	0.046832	0.0888889	0.0262829	0.0492505	0.0491071	0.0794473	0.0543319	0.0525	0.114206	0.0938272	0.0550162	0.0470085	0.0685279	0.0878553	0.107843
DB00353	0.0402477	0.129496	0.109375	0.114058	0.179688	0.141361	0.0129534	0.17913	0.0615385	0.177384	0.0142857	0.0862069	0.18	0.22069	0.0770791	0.126794	0.133333	0.192308	0.127796	0.194521	0.214575	0.253071	0.0970874	0.0741758	0.169492	0.129676	0.231156	0.116071	0.156863	0.16458	0.0954774	0.271523	0.265446	0.0982368	0.212871	0.152672	0.0556186	0.136364	0.0747664	0.195122	0.172805	0.169604	0.25	0.142562	0.11509	0.142857	0.0925926	0.261283	0.0532915
DB00928	0.0238095	0.0165563	0.0437158	0.201878	0.0625	0.0666667	0.0179372	0.06639	0.0838323	0.0396601	0.0324324	0.0646766	0.102102	0.0396601	0.0166205	0.0734266	0.0809524	0.0428266	0.0265152	0.0461538	0.0480769	0.0484848	0.0425963	0.0707547	0.0440252	0.0321429	0.0535055	0.0199115	0.0367232	0.0610022	0.030303	0.0870712	0.0373333	0.0225564	0.0415335	0.0547445	0.0309556	0.0480769	0.0342857	0.0381818	0.0675241	0.045584	0.054878	0.130814	0.0625	0.0258824	0.0485714	0.0545977	0.0361446
DB01047	0.0276873	0.0351351	0.0333863	0.0483871	0.0655271	0.0926756	0.0178042	0.104427	0.0126582	0.0416141	0.0350318	0.0212443	0.088274	0.0508906	0.0603338	0.0240642	0.0570108	0.119527	0.109756	0.0368794	0.0914634	0.119611	0.063388	0.0269461	0.0860735	0.0204638	0.107527	0.0648148	0.0508906	0.0823799	0.0398293	0.0983607	0.0586767	0.0181058	0.0494652	0.0505618	0.0216847	0.0888078	0.0474632	0.0819328	0.111881	0.0769231	0.132208	0.118734	0.0640466	0.131479	0.0616967	0.101333	0.0210356
DB00674	0.0423729	0.0823864	0.0950413	0.1	0.123839	0.157191	0.0238095	0.168986	0.0408163	0.148438	0.0311284	0.0786517	0.160526	0.204918	0.0970149	0.0979827	0.131579	0.176101	0.0807018	0.108974	0.143498	0.183099	0.0929368	0.0827338	0.114804	0.0933735	0.19666	0.0808081	0.0915842	0.142566	0.0646154	0.188264	0.175127	0.0679012	0.176471	0.106707	0.0473815	0.14094	0.0669456	0.131579	0.158556	0.191892	0.30031	0.137592	0.130719	0.128319	0.130769	0.204918	0.025
DB00320	0.0217628	0.0750751	0.0390456	0.0557276	0.0920372	0.0744571	0.0174002	0.161378	0.0215517	0.099903	0.0169851	0.0402969	0.103113	0.132867	0.0588235	0.0602172	0.0608324	0.167598	0.114991	0.0700309	0.160077	0.146241	0.141711	0.0408377	0.178748	0.0655903	0.216364	0.0915556	0.0988372	0.170868	0.0463243	0.166172	0.153693	0.047379	0.114169	0.0753564	0.0682927	0.110803	0.0371991	0.205405	0.223077	0.136273	0.148607	0.123421	0.0845511	0.153404	0.0708215	0.138554	0.0184382
DB06151	0.191176	0.0434783	0.0989011	0.0377358	0.0421053	0.0647059	0.030303	0.0342298	0.0344828	0.0222222	0.010101	0.0789474	0.037594	0.0147059	0.00729927	0.0334928	0.105691	0.0127877	0.0273349	0.0284091	0.036036	0.0714286	0.0143885	0.0461538	0.0159574	0.0206186	0.0191083	0.00817439	0.0298507	0.03125	0.0462428	0.0422078	0.0170648	0.00555556	0.0307018	0.03125	0.00596125	0.0207101	0.232877	0.0278373	0.0213904	0.010989	0.0625	0.0311419	0.0342857	0.0176991	0.010989	0.037594	0.0945946
DB00367	0.0547445	0.0119332	0.0165016	0.0718391	0.0600522	0.101983	0.0519878	0.08981	0.0136054	0.0297872	0.0921986	0.00914634	0.0408602	0.0544662	0.0408602	0.00952381	0.081761	0.120594	0.0460317	0.040107	0.0717054	0.1575	0.128801	0.00879765	0.0539811	0.0124688	0.075	0.0140351	0.0125523	0.114391	0.0716253	0.116034	0.0630252	0.00777202	0.0399061	0.0124688	0.0511905	0.0696325	0.0955882	0.0955414	0.069863	0.117783	0.140394	0.1	0.0657534	0.025974	0.0431034	0.0637363	0.0140351
DB00846	0.0329897	0.0192308	0.021611	0.0446429	0.049236	0.0967153	0.0315399	0.0948052	0.00790514	0.0250368	0.0569106	0.0168539	0.0642202	0.032641	0.0545455	0.0192308	0.0490566	0.108696	0.067402	0.0273504	0.0669456	0.123128	0.0766284	0.0220588	0.057508	0.00815661	0.0869565	0.0313316	0.0265487	0.088	0.0470383	0.10104	0.0436047	0.00501672	0.0314961	0.0282862	0.0359508	0.0729313	0.0714286	0.0701546	0.0972376	0.0757342	0.140203	0.108025	0.0488656	0.0866477	0.0466165	0.0740741	0.0162272
DB01100	0.0153061	0.115854	0.0566038	0.0673981	0.0769231	0.0528701	0.0108527	0.117857	0.0271186	0.131429	0.0198676	0.0356564	0.0804911	0.18209	0.0448549	0.0412518	0.0759076	0.268428	0.0938914	0.0890625	0.144947	0.199067	0.15783	0.0316456	0.178571	0.136943	0.254408	0.115869	0.106145	0.179819	0.0341246	0.195714	0.22039	0.108108	0.143075	0.11215	0.072973	0.12549	0.0306122	0.460411	0.223596	0.169867	0.119013	0.0810093	0.0739599	0.119636	0.1	0.1266	0.0293103
DB00649	0.0263158	0.123552	0.151316	0.243523	0.166667	0.113043	0.00476191	0.0686695	0.107383	0.0766871	0.0174419	0.178571	0.154605	0.0833333	0.0508982	0.127907	0.128342	0.0704545	0.0845361	0.103448	0.12	0.141869	0.041841	0.165746	0.078203	0.105263	0.0903733	0.0645933	0.103774	0.0979021	0.0578512	0.16129	0.0874636	0.0666667	0.123188	0.118852	0.0162602	0.0606061	0.03125	0.0882353	0.0728477	0.0733945	0.134021	0.100295	0.0987124	0.102362	0.070122	0.158416	0.155556
DB00242	0.0298507	0.0239521	0.0319635	0.310811	0.0945946	0.0734266	0.0155039	0.12963	0.0746269	0.10137	0.0272727	0.0921053	0.107438	0.116667	0.0387597	0.117647	0.110169	0.0674847	0.0359066	0.112319	0.0656109	0.0793201	0.0557692	0.0962343	0.0704441	0.0519481	0.0860215	0.0376569	0.046875	0.101266	0.0586207	0.109181	0.10705	0.0233333	0.0906344	0.0588235	0.0708556	0.0680272	0.0434783	0.0687831	0.113057	0.0953678	0.0854701	0.19774	0.0586207	0.0351648	0.066313	0.0983607	0.0247525
DB01020	0.0178571	0	0.00757576	0.03125	0.00434783	0.0239234	0.0304878	0.0247191	0	0	0.0555556	0	0.00651466	0	0	0.0121951	0.0496894	0.03125	0.00207039	0	0.0106952	0.0322581	0.00662252	0	0.00664452	0	0.0301205	0	0	0.0263158	0	0.0201729	0	0	0	0.00434783	0.00568182	0.0188679	0.0884956	0.013834	0.020202	0.0131148	0.0322581	0.0408805	0.0490196	0.0134048	0.00324675	0.0131148	0
DB01406	0.0338462	0.0283843	0.0380117	0.0966057	0.0995146	0.11509	0.0316623	0.126246	0.0267857	0.0662651	0.0692771	0.0356164	0.0792683	0.10625	0.0792683	0.0420354	0.0712329	0.138112	0.0600601	0.0792079	0.102941	0.156463	0.107843	0.0343915	0.0795306	0.0225734	0.122137	0.038206	0.031068	0.134146	0.09	0.109827	0.114919	0.0210773	0.069869	0.0248869	0.0544218	0.0989011	0.0815047	0.09538	0.115903	0.149351	0.164384	0.154489	0.0582524	0.0676157	0.0727273	0.0971074	0.0181818
DB00428	0.0216216	0.015674	0.0348259	0.092	0.0408163	0.0625	0.0295359	0.043222	0.03125	0.00787402	0.029703	0.0547945	0.0406504	0.0105263	0.0052356	0.0351438	0.0382979	0.0306748	0.0219378	0.0140351	0.0295455	0.0552326	0.0191939	0.0472103	0.0149031	0.013245	0.040708	0.00631579	0.0185676	0.0391753	0.0176056	0.0514706	0.0175439	0	0.0269461	0.02	0.0155642	0.0225734	0.0366492	0.0388693	0.0318182	0.024	0.034188	0.0572917	0.0284698	0.0225734	0.0052356	0.0350404	0.0327869
DB00694	0.0278164	0.0632603	0.0469613	0.0619355	0.0794451	0.0770218	0.021879	0.148778	0.0176871	0.0885781	0.0243243	0.035809	0.192848	0.0962441	0.0309051	0.0517449	0.0586667	0.0990615	0.0980198	0.0566751	0.168998	0.116137	0.0577299	0.0379085	0.147251	0.0594059	0.144869	0.0821053	0.104019	0.103665	0.0345253	0.139697	0.097589	0.0566751	0.091687	0.105943	0.0579365	0.0819849	0.0345781	0.0984556	0.167932	0.0810185	0.157161	0.116822	0.0687898	0.159538	0.0470852	0.139024	0.0179063
DB00620	0.035	0.0437262	0.0433735	0.0595745	0.0748988	0.149888	0.0634921	0.0784593	0.0192771	0.0536332	0.0509709	0.0247191	0.0875	0.0572917	0.0665499	0.0437262	0.0806452	0.102874	0.112057	0.0511247	0.102439	0.128599	0.0877698	0.0285088	0.0824373	0.0231214	0.109141	0.0571429	0.0721831	0.0945946	0.0489796	0.129534	0.0694915	0.0239044	0.0676692	0.0684105	0.0402477	0.109656	0.0763359	0.0927419	0.0837321	0.0836299	0.176	0.0954861	0.0641822	0.0727848	0.0875	0.0817052	0.0197044
DB01060	0.046729	0.105634	0.126984	0.0447761	0.0942029	0.11509	0.00773196	0.0865385	0.0391566	0.0770791	0.00566572	0.0738636	0.151844	0.0684105	0.0391389	0.0928074	0.107649	0.0941176	0.10832	0.0660147	0.132075	0.113537	0.0272727	0.0712329	0.0966887	0.0837321	0.0745614	0.0888502	0.137045	0.0742574	0.0307329	0.111969	0.0928854	0.0818859	0.101124	0.107579	0.0197368	0.100917	0.036036	0.0777126	0.0966887	0.0577689	0.108696	0.0885827	0.0927318	0.178782	0.0535714	0.108559	0.0402477
DB00193	0.040201	0.0621118	0.0917874	0.0858209	0.12892	0.171756	0.048	0.141372	0.0236967	0.116667	0.0414747	0.041841	0.0923913	0.168605	0.10137	0.0555556	0.13913	0.186364	0.086629	0.0734266	0.124105	0.179567	0.106855	0.048	0.0904836	0.0485437	0.143396	0.0620985	0.0748663	0.137255	0.077193	0.1491	0.164835	0.0513699	0.142405	0.0657895	0.0375648	0.154412	0.148936	0.122222	0.127419	0.221884	0.205696	0.121693	0.112319	0.0802752	0.132394	0.129213	0.0197044
DB00776	0.0725389	0.379032	0.13	0.127907	0.136842	0.0925267	0.00769231	0.0871287	0.0693069	0.313725	0	0.136986	0.210843	0.260188	0.0864865	0.103226	0.196347	0.152318	0.109615	0.132841	0.242744	0.0979827	0.0598456	0.12931	0.209343	0.64467	0.136961	0.24	0.27619	0.0897704	0.03367	0.192	0.243402	0.223108	0.393822	0.227273	0.030888	0.242744	0.0188679	0.147727	0.109524	0.113573	0.140719	0.0761421	0.1673	0.1775	0.148571	0.25625	0.0670103
DB00773	0.0124154	0.0455927	0.03386	0.043617	0.077577	0.0583864	0.00421941	0.135655	0.0122905	0.0779862	0.00881057	0.0217628	0.13278	0.0854871	0.0390105	0.0413724	0.0507726	0.106849	0.0593645	0.0472689	0.119576	0.082912	0.0333611	0.0214592	0.125608	0.0529595	0.163375	0.057041	0.0684932	0.0918919	0.0215164	0.109268	0.0805044	0.0417973	0.0812757	0.0856531	0.0404745	0.0730129	0.0214205	0.0791007	0.167227	0.0684932	0.0995893	0.0878906	0.0743534	0.132683	0.0350711	0.109756	0.00899887
DB00811	0.0177515	0.0132013	0.0324324	0.219048	0.0509091	0.0583658	0.0179372	0.0619835	0.0647059	0.0308989	0.0324324	0.0646766	0.0857988	0.045584	0.0222841	0.0809859	0.055814	0.0428266	0.0265152	0.0461538	0.0430622	0.0453172	0.0300601	0.0657277	0.0456693	0.0321429	0.0554529	0.0313199	0.0338028	0.0656455	0.0342205	0.078534	0.040107	0.0187266	0.0382166	0.0509091	0.0295699	0.0506024	0.0342857	0.0344203	0.0573248	0.0515759	0.0453172	0.108262	0.0625	0.0283019	0.0545977	0.0637681	0.0238095
DB01393	0.0402477	0.171642	0.116352	0.0796915	0.164524	0.106599	0.0155844	0.13	0.0486322	0.18	0	0.0617978	0.154348	0.174779	0.0748988	0.0827586	0.167164	0.12825	0.202726	0.120823	0.209677	0.118421	0.0779014	0.0539084	0.2	0.126866	0.172249	0.120072	0.18	0.126298	0.0660147	0.165992	0.169133	0.132468	0.215881	0.167526	0.0231023	0.125704	0.0298507	0.152038	0.153203	0.0903491	0.180556	0.0885827	0.144357	0.342282	0.117895	0.18	0.05
DB01203	0.0389105	0.0387597	0.0553506	0.08	0.100287	0.256849	0.0189873	0.0953237	0.0337079	0.0669746	0.0214286	0.019802	0.102625	0.105263	0.059633	0.0441558	0.114187	0.130097	0.0778342	0.0890208	0.117895	0.125	0.0609756	0.0189873	0.0811966	0.0406504	0.136519	0.0392523	0.0523918	0.112811	0.0890208	0.141892	0.1	0.0367232	0.0712468	0.0756303	0.0348558	0.0881148	0.0697674	0.0846906	0.0827389	0.135135	0.145455	0.138824	0.112121	0.10166	0.0794393	0.102625	0.019084
DB00507	0.0292887	0.205696	0.188341	0.114865	0.243151	0.0778816	0.00333333	0.105263	0.113537	0.182306	0	0.129412	0.300885	0.151436	0.0729927	0.221154	0.102564	0.0645161	0.136531	0.164983	0.246944	0.105263	0.0226087	0.114815	0.158556	0.163462	0.112069	0.160521	0.235294	0.0914397	0.054878	0.132867	0.163317	0.145695	0.212121	0.194079	0.0194175	0.113537	0.0119048	0.0876897	0.106447	0.0703884	0.169916	0.0894118	0.119741	0.191589	0.105263	0.238764	0.0884956
DB00214	0.00970874	0.255618	0.137457	0.0588235	0.172131	0.078534	0.00273224	0.0936455	0.106897	0.192941	0	0.0993789	0.230583	0.157534	0.0997831	0.140306	0.0890208	0.109735	0.152027	0.170455	0.271523	0.109589	0.021875	0.0922619	0.170306	0.175342	0.132166	0.194831	0.273869	0.0847751	0.0618557	0.115152	0.186099	0.18732	0.21671	0.156334	0.00890869	0.158954	0.003125	0.105754	0.0923913	0.0696203	0.12761	0.0862423	0.110512	0.260394	0.0974026	0.168203	0.0909091
DB01197	0.154545	0.0194553	0.028169	0.0603015	0.0382979	0.0809524	0.0643275	0.0831409	0.00740741	0.0387097	0.035461	0.0628931	0.0488599	0.0522876	0.0222222	0.0234375	0.116564	0.0676328	0.0268595	0.0225225	0.0482574	0.144487	0.0659091	0.0769231	0.0316667	0.0295359	0.0395257	0.00970874	0.0157729	0.0728155	0.0509259	0.0955224	0.0552147	0.00442478	0.0603774	0.0252101	0.0329513	0.0482574	0.271028	0.0712831	0.0654045	0.0769231	0.0945455	0.0783699	0.0509259	0.0262467	0.0320513	0.0915254	0.0325203
DB00227	0.030303	0.0248668	0.0267261	0.0457256	0.106931	0.0796813	0.0205339	0.141194	0.00669643	0.0705882	0.0477273	0.021097	0.0945017	0.0705882	0.0391517	0.0303571	0.0780911	0.152207	0.0600522	0.044316	0.0996885	0.164461	0.0798898	0.0289855	0.0860465	0.020073	0.144218	0.0442857	0.0324149	0.111601	0.046332	0.110749	0.0821018	0.0168856	0.0777577	0.0351852	0.0318725	0.0962733	0.0636792	0.0979112	0.143207	0.131439	0.134438	0.128425	0.112936	0.106583	0.045977	0.119508	0.00913242
DB00641	0.0283843	0.0271186	0.0251046	0.0432331	0.103189	0.0896947	0.0233463	0.137063	0.00628931	0.0673077	0.0447761	0.0239521	0.0935961	0.0673077	0.0588235	0.0288625	0.0734694	0.149123	0.0672589	0.0419708	0.09538	0.157989	0.084	0.0313725	0.0856821	0.0190641	0.137255	0.0482759	0.0325581	0.105485	0.0457875	0.105754	0.0783699	0.0160142	0.0757315	0.0333919	0.0309777	0.0986547	0.0572687	0.0943396	0.138298	0.128814	0.137566	0.122349	0.104449	0.127301	0.0471698	0.113712	0.00856531
DB00175	0.0328947	0.0236486	0.0294118	0.0491493	0.0888889	0.0938697	0.0293542	0.129167	0.00628931	0.0571429	0.0447761	0.0158416	0.0918033	0.0656	0.0357698	0.0341297	0.0845361	0.140784	0.0565327	0.0400729	0.101949	0.141593	0.0711462	0.0193798	0.0893665	0.0190641	0.143233	0.027027	0.0325581	0.105485	0.0419708	0.126783	0.075	0.0142096	0.0665529	0.0556553	0.0410557	0.0856721	0.0643016	0.0984848	0.126316	0.108153	0.115917	0.0972887	0.0896947	0.0888889	0.0455259	0.0882353	0.00856531
DB00248	0.0217391	0.0787037	0.0485612	0.081803	0.116393	0.0709677	0.0164204	0.184314	0.0399274	0.111274	0.0264085	0.05026	0.0984081	0.151745	0.0440165	0.0720859	0.0709343	0.231092	0.0873108	0.104825	0.159664	0.232053	0.179688	0.0509338	0.14658	0.0707547	0.175824	0.0783818	0.0936599	0.199181	0.0726979	0.216339	0.205247	0.0506329	0.125392	0.0724409	0.0914232	0.125	0.0494505	0.260471	0.187852	0.206677	0.169572	0.136827	0.0975207	0.108434	0.0827389	0.151745	0.0348624
DB00834	0.0330097	0.0672	0.0555556	0.0639033	0.105622	0.118584	0.0244328	0.146982	0.0207547	0.120185	0.0357143	0.0417423	0.150316	0.155803	0.0998487	0.0689103	0.0971963	0.203125	0.123288	0.0730051	0.165447	0.188552	0.121951	0.0463458	0.140312	0.0816667	0.140931	0.123119	0.0915916	0.146143	0.0675676	0.178626	0.187005	0.0586265	0.141431	0.0925926	0.0703422	0.11641	0.0545809	0.152228	0.170286	0.185971	0.229965	0.126316	0.0915371	0.124294	0.089955	0.150316	0.0172084
DB00243	0.0308642	0.0743243	0.0721649	0.0873606	0.0996441	0.0674956	0.0220588	0.206009	0.0323887	0.096063	0.025641	0.0564202	0.0977918	0.169748	0.0561457	0.0564784	0.0838207	0.223388	0.0793061	0.0907441	0.155589	0.315789	0.156379	0.0570342	0.144009	0.0747826	0.317716	0.0604027	0.0807453	0.196481	0.0580986	0.172468	0.178982	0.0506993	0.117747	0.0766551	0.0809477	0.0820368	0.045082	0.310044	0.316976	0.181664	0.157804	0.0978593	0.0674956	0.097561	0.0658499	0.131707	0.0308642
DB01216	0.0211082	0.0295858	0.0278481	0.0536913	0.0792291	0.11954	0.0231481	0.107903	0.0179949	0.0411449	0.0656168	0.0214286	0.0543478	0.0524412	0.0581818	0.0175439	0.059952	0.126806	0.067701	0.0541126	0.0778146	0.201285	0.0913174	0.025522	0.0501792	0.008	0.0916667	0.0289193	0.0319149	0.102041	0.0894855	0.10582	0.0747331	0.0103734	0.0484496	0.01002	0.021875	0.0868114	0.076087	0.116477	0.0825123	0.0898876	0.137931	0.108257	0.0679825	0.0619902	0.0374332	0.0659341	0.0265252
DB00724	0.0216216	0.132867	0.106383	0.202643	0.172414	0.120155	0	0.164474	0.106145	0.292929	0.00483092	0.149254	0.246753	0.242718	0.146269	0.191176	0.134884	0.115044	0.0729367	0.229787	0.146835	0.127329	0.055666	0.150943	0.162116	0.228916	0.12	0.154589	0.142857	0.0769231	0.0586081	0.140957	0.249231	0.124514	0.299242	0.150376	0.0467914	0.241096	0.0421053	0.0949721	0.148398	0.177914	0.156051	0.163324	0.094697	0.149746	0.129412	0.250814	0.0327869
DB00990	0.0595238	0.0691489	0.075188	0.08	0.142857	0.146875	0.0353698	0.123616	0.037594	0.0947867	0.063197	0.0582192	0.115942	0.118644	0.084507	0.066313	0.129825	0.136719	0.111693	0.0890208	0.134615	0.208219	0.117431	0.0627063	0.1	0.0491803	0.104478	0.0733591	0.084507	0.152475	0.0762463	0.173611	0.133489	0.0576369	0.134771	0.0666667	0.0361011	0.139485	0.104	0.132653	0.11782	0.149254	0.252841	0.169082	0.136223	0.10166	0.084507	0.135135	0.0429688
DB01208	0.0428212	0.0457143	0.0509709	0.10177	0.10166	0.0821053	0.0151515	0.159509	0.0317073	0.0933573	0.0188235	0.0780142	0.201183	0.134078	0.0357143	0.0849802	0.0756881	0.102874	0.0965035	0.0775681	0.164948	0.135135	0.0784593	0.0831409	0.115764	0.0684105	0.097166	0.0798771	0.0913978	0.107903	0.0532787	0.440529	0.136937	0.0511247	0.0923077	0.134615	0.0932755	0.100649	0.0470297	0.121379	0.145386	0.12987	0.150685	0.124777	0.0597938	0.0882825	0.0817052	0.187135	0.0481013
DB00758	0.0512821	0.120588	0.113445	0.103679	0.20598	0.119741	0.0168919	0.130769	0.045082	0.245763	0.00760456	0.0867925	0.169761	0.249292	0.0862069	0.117302	0.204	0.191083	0.126143	0.11254	0.191589	0.173184	0.0888889	0.0985401	0.177033	0.152381	0.137566	0.114583	0.166667	0.159091	0.0778816	0.20297	0.237968	0.119741	0.30719	0.148734	0.0344828	0.159091	0.0759494	0.153846	0.162205	0.201635	0.238938	0.14321	0.21831	0.177829	0.139535	0.267241	0.0379747
DB00963	0.0813397	0.253472	0.150235	0.111111	0.135762	0.101351	0.0181159	0.0923077	0.0681818	0.264264	0	0.072	0.295385	0.230994	0.0822622	0.131661	0.211207	0.106339	0.157282	0.156028	0.317204	0.104972	0.0460405	0.0684411	0.216949	0.350394	0.157407	0.229117	0.358065	0.0951417	0.0415335	0.207254	0.223757	0.263566	0.333333	0.329457	0.0262829	0.17506	0.0217391	0.114082	0.11838	0.0794872	0.197605	0.0884521	0.156028	0.218905	0.128686	0.234604	0.0660377
DB01238	0.0283843	0.0687831	0.0583153	0.11	0.11575	0.0574074	0.00766283	0.166428	0.0367171	0.11	0.018711	0.0448065	0.0741935	0.202166	0.0455259	0.053913	0.0890269	0.212963	0.0837629	0.106589	0.15566	0.203358	0.239329	0.0436508	0.142349	0.0828729	0.246418	0.0584958	0.0846906	0.278049	0.0457875	0.209184	0.226381	0.0554529	0.132246	0.0769231	0.108221	0.0905045	0.025641	0.376582	0.258824	0.25188	0.168478	0.1008	0.0753296	0.0808824	0.0794165	0.140411	0.0328947
DB00709	0.0143885	0.0337079	0.0738255	0.25	0.116883	0.0663717	0.0103093	0.0878378	0.0869565	0.0599369	0.025641	0.0701754	0.101639	0.0803859	0.0306748	0.0615385	0.12	0.0629371	0.0365112	0.0663717	0.0686016	0.0824742	0.0615385	0.0710383	0.051495	0.057377	0.0629921	0.0336538	0.037037	0.0857143	0.0807175	0.104348	0.0654762	0.0478261	0.0766423	0.057377	0.0236769	0.0686016	0.0638298	0.0629921	0.0839041	0.0909091	0.0899654	0.136508	0.0855856	0.0358056	0.0566038	0.0944625	0.0522388
DB00177	0.0451866	0.142123	0.0535373	0.0864198	0.120898	0.0915371	0.0190972	0.19236	0.0464217	0.221849	0.00731261	0.0609982	0.176375	0.197694	0.0866966	0.113523	0.0931099	0.21	0.124688	0.149091	0.226502	0.18258	0.111959	0.0595668	0.400821	0.169369	0.215405	0.166193	0.135937	0.179666	0.0711864	0.160902	0.233937	0.0991304	0.222816	0.152753	0.0552952	0.146974	0.0607843	0.176991	0.216152	0.144882	0.163097	0.172144	0.0934256	0.209726	0.106545	0.19967	0.0211132
DB00710	0.0454545	0.00588235	0	0.0392857	0.0125	0.0477816	0.357513	0.0397727	0	0.005	0.0272727	0.00809717	0.0177215	0.0255102	0.0100503	0.0118343	0.0194553	0.0524194	0.0176367	0.00326797	0.0374449	0.0854701	0.0764706	0.0155039	0.0145138	0	0.020202	0.00404858	0.005	0.044	0.0267559	0.0642857	0.0366748	0	0.00837989	0.00934579	0.0429688	0.0328947	0.119171	0.0466321	0.0294551	0.0864865	0.0793201	0.041769	0.00986842	0.00426439	0.0177215	0.0360825	0.00485437
DB00315	0.0423729	0.117302	0.122881	0.118644	0.287234	0.168919	0.013468	0.180723	0.0805085	0.169761	0.0114504	0.0827068	0.148438	0.188679	0.0862069	0.130564	0.175781	0.154321	0.134438	0.168919	0.177829	0.193182	0.0990654	0.0673759	0.153125	0.103343	0.181319	0.103093	0.122137	0.193617	0.11254	0.236641	0.247978	0.0846395	0.201201	0.123839	0.0434783	0.14094	0.0625	0.179159	0.171429	0.221607	0.242604	0.166247	0.164983	0.148649	0.116456	0.225	0.0649351
DB01101	0.0434783	0.0466667	0.0502959	0.189802	0.167526	0.0634146	0.0182292	0.147208	0.0648148	0.055666	0.0142857	0.0738636	0.139485	0.0814664	0.0191939	0.0778032	0.0653951	0.085	0.069697	0.0927318	0.121495	0.156463	0.0761905	0.0741758	0.101064	0.0413793	0.113636	0.0469012	0.0514851	0.126298	0.0818859	0.173116	0.114919	0.0234742	0.0652174	0.0683962	0.0604333	0.0582011	0.0454545	0.111952	0.123474	0.115546	0.123348	0.147303	0.0792079	0.0771993	0.0535714	0.137045	0.0803859
DB00625	0.0165289	0.114035	0.132479	0.0891089	0.113497	0.0646154	0.00333333	0.0769231	0.0580913	0.0729927	0.00760456	0.0588235	0.0888889	0.130769	0.0652174	0.0554017	0.106618	0.0747126	0.147114	0.11254	0.115974	0.126005	0.044405	0.0451389	0.0649351	0.0771513	0.104452	0.0851927	0.127877	0.106509	0.0328358	0.117241	0.123786	0.0613497	0.104972	0.12037	0.0181818	0.0759494	0.0159363	0.104452	0.0742358	0.0729927	0.129032	0.0643678	0.0484848	0.108696	0.0862069	0.116456	0.0695652
DB01153	0.015748	0.115385	0.0545455	0.0902778	0.105263	0.0726872	0	0.116386	0.03125	0.262473	0.00246914	0.0337349	0.145669	0.25431	0.093985	0.0989474	0.127551	0.175879	0.116519	0.132558	0.16458	0.1	0.0736377	0.0375587	0.236287	0.142857	0.167905	0.136134	0.154762	0.130435	0.0586957	0.152574	0.245361	0.124711	0.240826	0.140271	0.0326316	0.144112	0.0206186	0.144105	0.172	0.141176	0.137931	0.124767	0.13785	0.172973	0.175758	0.161677	0.015748
DB00912	0.0310786	0.100787	0.0677656	0.0890756	0.144538	0.114094	0.0114379	0.206391	0.034296	0.137931	0.0156794	0.053913	0.174923	0.174923	0.0690141	0.0770416	0.101423	0.231092	0.143207	0.0993377	0.210526	0.2	0.146835	0.0491525	0.240893	0.0966184	0.214376	0.110677	0.131148	0.261119	0.0522979	0.252336	0.205247	0.0849673	0.1562	0.112745	0.0672811	0.123474	0.0437158	0.250649	0.226481	0.202853	0.211823	0.135174	0.114094	0.18117	0.0889527	0.191523	0.032967
DB00966	0.0170157	0.120393	0.0473684	0.0655941	0.0915751	0.055355	0.00240964	0.148871	0.0261097	0.216521	0.00125786	0.0526992	0.143529	0.171084	0.083612	0.0883055	0.0585242	0.153115	0.106075	0.0948814	0.16443	0.120141	0.100295	0.0666667	0.403761	0.164062	0.232704	0.162486	0.110857	0.136316	0.0540865	0.142697	0.207776	0.086741	0.185987	0.120301	0.07277	0.141447	0.0221066	0.190283	0.233236	0.146226	0.120141	0.1156	0.0515588	0.16835	0.110857	0.175333	0.0143603
DB01194	0.0433213	0.0341463	0.0405405	0.126888	0.103261	0.0716253	0.033033	0.136937	0.0383275	0.0521739	0.0165016	0.0643087	0.0731707	0.1	0.0276008	0.044335	0.0519878	0.10219	0.0698052	0.0628415	0.199566	0.184143	0.08981	0.0552147	0.069863	0.0463918	0.0800628	0.0625	0.0876404	0.114391	0.0896359	0.152505	0.109649	0.0686813	0.0623501	0.0278481	0.0400471	0.0696325	0.0797101	0.113269	0.106232	0.144208	0.126521	0.144796	0.0716253	0.0533333	0.0431034	0.12297	0.0471014
DB00204	0.0184332	0.0886792	0.0872642	0.0691057	0.115768	0.0796813	0.00607287	0.116809	0.020362	0.100173	0.0043573	0.0408602	0.074199	0.145683	0.0425532	0.0433996	0.0711207	0.14871	0.124654	0.0690335	0.149837	0.130275	0.0904033	0.039749	0.140415	0.0770713	0.15522	0.0734214	0.0945017	0.133234	0.0565302	0.136667	0.160211	0.0905433	0.116105	0.0587121	0.0287984	0.0928793	0.0273349	0.179523	0.154512	0.151899	0.124088	0.0821018	0.0606654	0.10832	0.0833333	0.131439	0.027907
DB04946	0.0182927	0.044335	0.0526316	0.0914179	0.103571	0.056239	0.00542496	0.247041	0.0365854	0.111821	0.0196078	0.0422265	0.12987	0.2	0.0513595	0.0564784	0.0651341	0.187773	0.0873908	0.0967153	0.148649	0.209677	0.164365	0.047081	0.165493	0.0673575	0.313869	0.0807114	0.0642202	0.212481	0.0525394	0.195161	0.184818	0.0599647	0.12931	0.0976909	0.0873883	0.0851064	0.0408163	0.329394	0.408511	0.208333	0.157804	0.132492	0.0789946	0.113537	0.0790698	0.167785	0.0287474
DB00380	0.0615385	0.0458716	0.0272727	0.0777778	0.0622951	0.040678	0.0234375	0.0871287	0.0188679	0.033419	0.0319635	0.0779221	0.0551181	0.060686	0.0229008	0.0301205	0.0314961	0.0897704	0.0340502	0.03367	0.0489978	0.18323	0.0958084	0.0871369	0.037092	0.022082	0.0430293	0.0269151	0.0203046	0.0875	0.0659722	0.123116	0.084399	0.00326797	0.0433526	0.022082	0.0416125	0.0489978	0.0909091	0.13271	0.0720859	0.110497	0.0885714	0.0871795	0.040678	0.0172786	0.0151515	0.0806452	0.0615385
DB00582	0.0151057	0.116114	0.0823171	0.0714286	0.113022	0.0982368	0.00773196	0.106036	0.0518293	0.255319	0.00282486	0.0647887	0.141935	0.151844	0.125	0.171642	0.0952381	0.112821	0.140549	0.129534	0.121495	0.08742	0.0544323	0.0712329	0.172805	0.107579	0.0777126	0.170412	0.139485	0.0922819	0.0686275	0.140594	0.156904	0.0872818	0.206897	0.192105	0.0367893	0.136364	0.0207101	0.0761347	0.115903	0.0971074	0.123348	0.0994036	0.09	0.115242	0.491573	0.198646	0.0306748
DB00180	0.022449	0.0324675	0.0358566	0.0465116	0.0636833	0.115028	0.0239411	0.0821566	0.0159363	0.045045	0.0462777	0.0225989	0.0892019	0.0513595	0.0674847	0.0307942	0.0671785	0.120879	0.0873908	0.0397924	0.0944206	0.121262	0.0643939	0.0296296	0.0746753	0.019802	0.097561	0.0589812	0.0466165	0.0807947	0.0452174	0.0961538	0.0605613	0.0203735	0.0547504	0.0474576	0.0233645	0.0912981	0.0602911	0.0752688	0.0948181	0.0707692	0.14601	0.109737	0.0656028	0.118421	0.0625954	0.0909091	0.022449
DB01211	0.00590842	0.00133779	0.00290487	0.012605	0.0256588	0.0332155	0.00997862	0.0597015	0.000729927	0.00581395	0.0139501	0.0100719	0.0345515	0.00907323	0.0183126	0.00672495	0.0121429	0.0422623	0.0176263	0.00274348	0.0245747	0.0399458	0.0191388	0.0135908	0.0203632	0.00067659	0.0346651	0.00732154	0.00776699	0.032	0.0117647	0.030888	0.0115311	0	0.00797872	0.00612245	0.0129467	0.0330368	0.0231343	0.0208696	0.0534091	0.0318091	0.0371371	0.0436219	0.0166898	0.0436457	0.00646412	0.0270449	0.00147059
DB00293	0.0431373	0.104305	0.0889328	0.101968	0.163082	0.076661	0.0226481	0.200549	0.0587084	0.165064	0.00181818	0.0769231	0.197694	0.15949	0.0722714	0.128596	0.0850277	0.105744	0.14467	0.120567	0.207891	0.151713	0.0911361	0.0731261	0.23821	0.107509	0.174023	0.135546	0.15949	0.17313	0.084048	0.185868	0.181388	0.0934256	0.176672	0.122837	0.0562852	0.097931	0.0444015	0.169598	0.186559	0.103187	0.180602	0.124625	0.0859107	0.155298	0.0866966	0.205638	0.0451866
DB00790	0.0617647	0.0163934	0.0187668	0.0748792	0.0913242	0.062212	0.0322581	0.146819	0.00817439	0.0277264	0.0526316	0.0494792	0.0671785	0.0570342	0.0201835	0.0333333	0.0478589	0.113674	0.0413105	0.0359551	0.0888502	0.199552	0.126603	0.0452261	0.063591	0.014862	0.091954	0.0220126	0.018315	0.145763	0.0646651	0.16699	0.0723562	0.00655022	0.040404	0.0235546	0.0742407	0.0399334	0.114458	0.1226	0.112125	0.120968	0.12395	0.146825	0.0671296	0.0611205	0.0201835	0.10978	0.0169014
DB00820	0.0327103	0.165657	0.0771028	0.0890269	0.167015	0.0927419	0.00607287	0.164933	0.0391705	0.244141	0.0131868	0.0731707	0.220307	0.241715	0.0705882	0.0969582	0.109375	0.207337	0.145275	0.129167	0.274368	0.196117	0.107345	0.0757576	0.25876	0.169456	0.218841	0.154818	0.184015	0.16641	0.0565302	0.228829	0.287109	0.106122	0.270789	0.150206	0.0593047	0.174709	0.0344037	0.2066	0.23545	0.181818	0.191489	0.142114	0.1606	0.19661	0.111693	0.263889	0.0351288
DB00580	0.0113636	0.25625	0.121569	0.0572289	0.129412	0.0515759	0	0.107273	0.0697674	0.32	0	0.0766551	0.245283	0.232	0.0921986	0.142045	0.0841751	0.112811	0.147748	0.139752	0.234884	0.0703884	0.0166945	0.0733333	0.220257	0.301695	0.140411	0.369458	0.305085	0.0601093	0.0280112	0.104575	0.206983	0.256849	0.332278	0.207547	0.0189349	0.167033	0.00363636	0.0741935	0.119469	0.0719258	0.139535	0.0803571	0.143302	0.249412	0.115942	0.212598	0.0348837
DB01628	0.00321543	0.224658	0.0960265	0.056	0.137931	0.0645995	0	0.0973154	0.0771812	0.385246	0	0.0598802	0.258065	0.227603	0.121681	0.170157	0.0794118	0.0923345	0.146218	0.160563	0.220339	0.0704846	0.0250784	0.0637681	0.244582	0.272997	0.110937	0.394432	0.270677	0.0537815	0.043038	0.101796	0.253555	0.256098	0.354651	0.229226	0.0237288	0.168357	0.003125	0.0789074	0.119777	0.0856531	0.112128	0.0952381	0.0842105	0.28	0.121681	0.207143	0.029703
DB00317	0.0121212	0.0965517	0.0590631	0.10586	0.159475	0.0525394	0.00542496	0.248889	0.0625	0.216783	0.015625	0.0462428	0.161937	0.240642	0.0740741	0.11775	0.0590476	0.184325	0.101138	0.17154	0.204724	0.186292	0.139189	0.0392523	0.227441	0.103571	0.25	0.141618	0.13355	0.221557	0.0713012	0.156006	0.253054	0.0947177	0.195255	0.136029	0.0809477	0.097561	0.0220441	0.201602	0.269821	0.169748	0.155822	0.134281	0.0732143	0.169725	0.124394	0.202073	0.0308642
DB00967	0.0389105	0.168605	0.0792453	0.121406	0.146269	0.0955224	0.00940439	0.153409	0.0656371	0.327586	0.00704225	0.0546075	0.16962	0.480769	0.0896226	0.110497	0.137809	0.185336	0.0945017	0.239865	0.212329	0.130769	0.134078	0.0488599	0.200949	0.2	0.193548	0.146392	0.187661	0.197531	0.0955224	0.242647	0.423529	0.129231	0.315625	0.156627	0.0968153	0.177384	0.0337079	0.2	0.158779	0.238606	0.252841	0.133489	0.108761	0.137045	0.163728	0.206266	0.0269231
DB04854	0.0269231	0.0923913	0.104247	0.107256	0.234727	0.129231	0.00311526	0.149057	0.078125	0.160804	0.00350877	0.0842105	0.258856	0.146402	0.0973872	0.175439	0.129825	0.0919325	0.141577	0.125767	0.164474	0.110831	0.0357143	0.0878378	0.136228	0.109827	0.108153	0.116466	0.118644	0.0898876	0.0762463	0.152273	0.144208	0.0794118	0.185915	0.181538	0.0348558	0.0836735	0.037594	0.0690209	0.144796	0.0973872	0.169761	0.117783	0.0988024	0.167033	0.0794393	0.238606	0.0389105
DB01175	0.0263158	0.146154	0.0711974	0.0909091	0.123037	0.101604	0.0166205	0.127586	0.0288462	0.204276	0.0122324	0.0290698	0.147059	0.239609	0.141892	0.0642857	0.108761	0.189753	0.152027	0.122616	0.197505	0.135514	0.0918197	0.0280112	0.163531	0.140957	0.163666	0.142586	0.160183	0.137931	0.0842105	0.176972	0.277778	0.163842	0.207254	0.153226	0.0413793	0.236052	0.0422078	0.144928	0.148571	0.210024	0.205955	0.118393	0.116531	0.190083	0.176334	0.192941	0.029703
DB01137	0.0403458	0.0643777	0.0704225	0.11809	0.138095	0.105516	0.0146341	0.193548	0.0422535	0.144033	0.00795756	0.0862534	0.22467	0.193133	0.0610687	0.10962	0.0918635	0.173611	0.1059	0.097619	0.204239	0.207675	0.143089	0.106383	0.163711	0.0888383	0.149773	0.097973	0.10978	0.16955	0.0549199	0.525381	0.232409	0.0671296	0.154709	0.160194	0.115654	0.0964912	0.0481586	0.204437	0.220315	0.235556	0.25	0.151394	0.0898345	0.108156	0.105368	0.311321	0.058651
DB00973	0.0261438	0.141243	0.0769231	0.0551331	0.0769231	0.087619	0.00959693	0.0854473	0.0191083	0.162304	0.00616016	0.0342742	0.142367	0.166375	0.0488189	0.0669014	0.114407	0.203675	0.182841	0.0733083	0.181672	0.106346	0.0753968	0.0354331	0.239382	0.192698	0.185286	0.17284	0.150259	0.108604	0.0306859	0.186978	0.180103	0.108738	0.195029	0.168986	0.0349854	0.179775	0.0344828	0.164659	0.150538	0.106312	0.119792	0.0920635	0.104449	0.136012	0.148276	0.15625	0.023913
DB00275	0.0291971	0.138436	0.0542495	0.0854271	0.120066	0.0831974	0.0147541	0.16303	0.0494505	0.252475	0.00171821	0.0650264	0.167692	0.197161	0.11782	0.13474	0.0690846	0.124041	0.133495	0.142857	0.189655	0.126718	0.108935	0.0727903	0.541606	0.166096	0.190358	0.166895	0.137931	0.14902	0.0658106	0.160173	0.218409	0.0957096	0.219015	0.172117	0.0732159	0.145228	0.0399274	0.142349	0.19322	0.129464	0.171429	0.131884	0.0692432	0.184549	0.121123	0.185938	0.0217391
DB01259	0.0161893	0.118824	0.0385572	0.0613208	0.0925059	0.0409091	0.00693642	0.156843	0.0416667	0.18662	0.00119904	0.0250896	0.114664	0.178322	0.0564263	0.0733634	0.046875	0.115385	0.125237	0.117073	0.170098	0.0796074	0.0883459	0.0175234	0.315895	0.114695	0.273585	0.145078	0.124583	0.142424	0.0540852	0.105759	0.168552	0.0801887	0.164466	0.108076	0.0352423	0.0986775	0.0122699	0.154943	0.216744	0.0743889	0.103679	0.100106	0.0663562	0.148936	0.103712	0.125835	0.0187266
DB00503	0.0169355	0.0583776	0.0264635	0.0410217	0.0723735	0.0461184	0.006886	0.117073	0.014377	0.0627737	0.00549882	0.0284136	0.0777202	0.0777202	0.0422334	0.048048	0.0477707	0.12894	0.085163	0.0534056	0.111516	0.0987749	0.0715241	0.028125	0.157096	0.04	0.178141	0.0580205	0.0505051	0.103641	0.0421133	0.0861071	0.0827839	0.0318423	0.0719697	0.0479087	0.0282705	0.079264	0.0225443	0.145618	0.164784	0.0705882	0.0773273	0.0772595	0.060795	0.108285	0.0437276	0.0881913	0.0128514
DB00491	0.0495868	0	0	0.0343137	0.00411523	0.0607477	0.109756	0.0240175	0	0.00311526	0.0814815	0	0	0.0254777	0.00311526	0.00383142	0.0340909	0.052381	0.00201613	0.00442478	0.00773196	0.0636042	0.0217865	0	0.00650406	0	0.0253411	0	0	0.04	0.0133929	0.0396601	0.0238095	0	0.00357143	0.00411523	0.040404	0.0235602	0.114754	0.0354331	0.0248344	0.0320513	0.0308219	0.0299401	0.0133929	0	0.0222222	0.00625	0
DB00251	0.0106222	0.0525624	0.0285285	0.0653409	0.0785124	0.0536451	0.00839161	0.145455	0.0165663	0.137384	0.0178306	0.018705	0.0789474	0.173025	0.0803011	0.0498034	0.0681481	0.186215	0.0893796	0.0683403	0.11244	0.095176	0.144154	0.022695	0.166163	0.0595399	0.152597	0.0803167	0.0735661	0.179087	0.0421769	0.125466	0.175766	0.0550964	0.11413	0.0467914	0.0606061	0.136919	0.0242792	0.145161	0.20625	0.182692	0.109643	0.134961	0.0911681	0.128641	0.135884	0.108108	0.00909091
DB00588	0.0293103	0.0368272	0.0301003	0.0412844	0.0720721	0.0959119	0.0203443	0.103408	0.0133779	0.0448549	0.0318258	0.0289855	0.0819672	0.0517928	0.0673854	0.0280899	0.0601626	0.11084	0.124419	0.0372024	0.0968153	0.128843	0.083045	0.0349206	0.0857428	0.0214592	0.0969163	0.0687575	0.0517928	0.0961538	0.0528701	0.11008	0.065445	0.0204978	0.0577465	0.0593472	0.024957	0.094028	0.053913	0.0885246	0.102227	0.0834473	0.137168	0.125864	0.0608828	0.106684	0.0673854	0.103064	0.0222603
DB00864	0.0136646	0.0126074	0.0147511	0.0281606	0.0392157	0.0389922	0.0132132	0.120954	0.00428397	0.0269815	0.016	0.013931	0.0560694	0.0392491	0.0212409	0.0196192	0.0255319	0.0938202	0.0454308	0.0176263	0.0675676	0.0833833	0.0876033	0.017491	0.0738119	0.0115674	0.0866774	0.0322407	0.0275591	0.100622	0.0188235	0.0814558	0.0428652	0.0116822	0.0299885	0.0222092	0.0671141	0.0509978	0.0237056	0.0797448	0.119073	0.0653061	0.075	0.0793929	0.0365051	0.0815744	0.0241031	0.0603598	0.00554529
DB01098	0.0180505	0.0904836	0.0677656	0.078203	0.120066	0.0993377	0.0147541	0.151207	0.0399274	0.184087	0.0103986	0.0687831	0.200949	0.14826	0.0905172	0.120192	0.0878735	0.121173	0.136253	0.108514	0.172805	0.108108	0.0633803	0.0765217	0.2	0.105519	0.160241	0.140374	0.13964	0.0932836	0.0391236	0.150215	0.165672	0.086743	0.198664	0.162116	0.0614115	0.15	0.0250447	0.113295	0.172031	0.0905172	0.130168	0.115714	0.0726979	0.153203	0.106414	0.197161	0.0217391
DB00410	0.0327332	0.00789474	0.0188088	0.0530191	0.0446927	0.0487805	0.0331325	0.144706	0.00628931	0.0197531	0.0350318	0.00748503	0.0416141	0.0482233	0.014742	0.011889	0.0425532	0.12619	0.0298354	0.0266854	0.0744298	0.12117	0.117107	0.0103093	0.0695238	0.00672948	0.114719	0.00877193	0.00977995	0.142512	0.0295775	0.110969	0.0430504	0.00412088	0.0221354	0.0163043	0.0736196	0.039489	0.0543657	0.108719	0.117413	0.0940397	0.0967302	0.0899743	0.0502874	0.03708	0.0222772	0.054917	0.00798722
DB00523	0.0348837	0.132394	0.117188	0.0636364	0.156627	0.165079	0.0222222	0.136194	0.0415094	0.172589	0.0106007	0.0655172	0.193798	0.15212	0.143564	0.104396	0.145907	0.141176	0.135472	0.115502	0.201357	0.179144	0.0759717	0.0769231	0.169492	0.132743	0.132653	0.146392	0.15212	0.110687	0.0890208	0.134228	0.183374	0.122324	0.223837	0.167173	0.0201422	0.159389	0.0615385	0.108153	0.137931	0.149254	0.201635	0.117783	0.118902	0.198646	0.132353	0.187661	0.030888
DB01262	0.0263158	0.0174825	0.0416667	0.243523	0.0790514	0.0666667	0.0242718	0.0897155	0.0927152	0.0477612	0.035503	0.0702703	0.0934579	0.060423	0.0233236	0.0738007	0.110526	0.0536913	0.0293542	0.0534979	0.0579345	0.0645161	0.0595745	0.0765306	0.0451613	0.0340909	0.0591603	0.0206422	0.0323529	0.0827586	0.0578512	0.0969529	0.0507042	0.024	0.0508475	0.045977	0.0344828	0.0579345	0.0714286	0.0491493	0.078203	0.070122	0.0749186	0.158385	0.0578512	0.0243902	0.0572289	0.0733945	0.04
DB04868	0.00387597	0.145729	0.0501319	0.0423729	0.0955882	0.036643	0	0.0938416	0.0466045	0.194103	0	0.0486556	0.136842	0.122402	0.0812013	0.108141	0.029703	0.0758621	0.181256	0.107323	0.127844	0.0602007	0.0351526	0.0452261	0.301538	0.134518	0.163205	0.196409	0.12892	0.0695397	0.0428062	0.0853789	0.147806	0.0921544	0.155087	0.123116	0.0261976	0.100423	0.00383142	0.113636	0.155738	0.0553746	0.0782313	0.0734341	0.0415677	0.150276	0.110857	0.131548	0.0291391
DB01083	0.0210356	0.0105541	0.00931677	0.0392442	0.0579915	0.0310296	0.0132939	0.151479	0.00628931	0.014742	0.0433387	0.0212443	0.0350877	0.0442478	0.0134969	0.00922266	0.0284858	0.118203	0.024565	0.0266854	0.0680191	0.132208	0.175121	0.0147929	0.0465983	0.00537634	0.0969116	0.010989	0.0122549	0.176617	0.0368794	0.102532	0.041769	0.00274348	0.0155239	0.00672948	0.0908281	0.0382831	0.0578512	0.103966	0.108588	0.0954907	0.0762032	0.0913771	0.0548341	0.0443407	0.0110159	0.0535714	0.0096
DB01254	0.0217391	0.0938967	0.0619308	0.103918	0.146465	0.0607029	0.0130933	0.184314	0.0611111	0.167692	0.0103986	0.0687831	0.144796	0.174923	0.0690141	0.144026	0.0709343	0.114068	0.104019	0.154783	0.159664	0.169572	0.143939	0.0654045	0.226481	0.0809524	0.151914	0.102067	0.11782	0.191057	0.104825	0.160173	0.212733	0.0624	0.158065	0.101942	0.103908	0.0837696	0.0305755	0.170109	0.209622	0.151745	0.145963	0.138484	0.0522979	0.117409	0.11782	0.171296	0.0348624
DB01261	0.040201	0.0397727	0.0334129	0.109131	0.0858896	0.0597938	0.0173536	0.154198	0.0317073	0.0972973	0.0188235	0.0434783	0.0913978	0.119485	0.05	0.0618956	0.0881671	0.106222	0.141194	0.0866808	0.095315	0.128599	0.138554	0.0515695	0.119901	0.062	0.0956873	0.100156	0.0665499	0.173913	0.0619835	0.186933	0.136937	0.0404858	0.0965251	0.10395	0.0850377	0.07109	0.039312	0.151558	0.204787	0.138318	0.117871	0.15146	0.0708333	0.0610329	0.111314	0.175676	0.0298507
DB00323	0.0366972	0.175896	0.166667	0.0580205	0.12459	0.128028	0.0144404	0.065666	0.0681818	0.20977	0	0.0677291	0.328076	0.156593	0.0767263	0.175896	0.115079	0.0649606	0.143954	0.120275	0.231156	0.0958904	0.0161002	0.0766284	0.184818	0.216312	0.114082	0.170455	0.279635	0.0587084	0.0283912	0.165	0.168865	0.234848	0.262458	0.459574	0.025	0.101124	0.017316	0.0757315	0.0945122	0.0577889	0.169591	0.0547619	0.105085	0.203931	0.0906736	0.196023	0.0560748
DB09101	0.0287474	0.109948	0.0766046	0.0853432	0.129799	0.115028	0.00724638	0.15956	0.030303	0.204152	0.00192678	0.0688976	0.281768	0.175676	0.0724191	0.0984456	0.10978	0.146067	0.156707	0.0848375	0.231884	0.126878	0.0577164	0.0733591	0.258555	0.138122	0.162791	0.165192	0.179661	0.120879	0.0452174	0.249578	0.192691	0.104779	0.228893	0.221344	0.0528846	0.136701	0.0261569	0.136364	0.180737	0.118971	0.190476	0.139683	0.108856	0.23987	0.110048	0.249551	0.0372671
DB00917	0.0566038	0.0443459	0.0502959	0.0606061	0.0734597	0.0982368	0.0398936	0.111475	0.00877193	0.0514851	0.0289855	0.016129	0.0662651	0.0748988	0.031068	0.0351648	0.123563	0.16458	0.0600601	0.0634146	0.121495	0.148649	0.131886	0.0155844	0.0909091	0.0437788	0.120427	0.0279605	0.0494071	0.168761	0.0307329	0.180328	0.0821918	0.0331754	0.0722101	0.0658824	0.0665138	0.0928962	0.0917722	0.132512	0.104	0.117895	0.118421	0.0821918	0.0738916	0.0657194	0.0684105	0.0836735	0.00598802
DB00091	0.00473669	0.00645682	0.00415512	0.00819672	0.0144414	0.0147864	0.00218998	0.0422386	0.00138504	0.0100983	0.00471175	0.0113668	0.0190349	0.0127898	0.0106355	0.00917184	0.00798458	0.0304862	0.0155811	0.00816105	0.0232681	0.0356164	0.0286608	0.0146896	0.0286145	0.00458716	0.0292984	0.0109006	0.0109043	0.0345646	0.0125683	0.0327605	0.0191949	0.00162162	0.0123856	0.00540103	0.0226443	0.0211082	0.00864955	0.0399896	0.0446087	0.0228741	0.0230041	0.0221925	0.00980926	0.0235387	0.00662076	0.0231494	0.0033389
DB01222	0.0266393	0.0324675	0.0337972	0.0540541	0.0766551	0.121269	0.0315399	0.119522	0.0159363	0.0481928	0.0547667	0.0206767	0.0824261	0.0642202	0.0593607	0.0307942	0.0671785	0.154173	0.0766378	0.0434028	0.108696	0.144068	0.106299	0.0239411	0.0912088	0.019802	0.129235	0.0449735	0.0466165	0.130194	0.0452174	0.115964	0.0668648	0.0203735	0.0581583	0.0351759	0.0388994	0.0991379	0.0625	0.102941	0.119504	0.115385	0.175958	0.116641	0.0674956	0.0897436	0.0545455	0.0807453	0.0162272
DB00876	0.0420354	0.136961	0.0722101	0.105578	0.143969	0.0917782	0.0134875	0.156472	0.038961	0.249531	0.00409836	0.057732	0.185053	0.254237	0.0918033	0.126394	0.105042	0.205521	0.145777	0.128458	0.29174	0.183486	0.148305	0.0604839	0.315574	0.185484	0.206657	0.216	0.180851	0.178411	0.0712946	0.247368	0.276438	0.132937	0.25	0.183099	0.0790274	0.159306	0.0367171	0.204986	0.222081	0.202166	0.183486	0.154362	0.102317	0.176	0.162304	0.233333	0.0261438
DB00471	0.0178359	0.0986696	0.034279	0.0421286	0.0715859	0.0669643	0.0167411	0.12806	0.0200472	0.154945	0.0127315	0.022779	0.10865	0.146129	0.0670051	0.0565032	0.0667447	0.186424	0.11556	0.0765766	0.141692	0.112311	0.118581	0.0224467	0.249305	0.10694	0.232809	0.130306	0.10982	0.133591	0.0391304	0.10819	0.158747	0.0705487	0.147727	0.0895857	0.0530138	0.122244	0.0285375	0.191833	0.198222	0.107482	0.119565	0.0904472	0.0610433	0.161826	0.0936524	0.0970772	0.00824499
DB00768	0.0402477	0.195431	0.0990712	0.0994764	0.161538	0.129534	0.00773196	0.183246	0.036036	0.288835	0	0.05	0.249412	0.337531	0.0971074	0.118765	0.126801	0.214552	0.127796	0.135417	0.315789	0.156463	0.115132	0.0539084	0.283721	0.244505	0.243655	0.197318	0.212329	0.177215	0.0531401	0.241379	0.375622	0.162667	0.324324	0.244505	0.0677382	0.229508	0.0298507	0.185484	0.212299	0.252358	0.284635	0.13786	0.141361	0.25261	0.151844	0.258294	0.0243902
DB00494	0.0511811	0.0894309	0.125984	0.08	0.129412	0.139752	0.0222222	0.0972973	0.0494297	0.143564	0.00350877	0.0880282	0.172589	0.129584	0.084507	0.116667	0.114187	0.0797774	0.129433	0.0955224	0.156863	0.136598	0.0628272	0.0915254	0.119469	0.116279	0.0953947	0.0754352	0.166667	0.0858209	0.0606936	0.192941	0.155131	0.0825959	0.162983	0.188854	0.0577396	0.10625	0.0534351	0.106312	0.103198	0.107914	0.179144	0.082774	0.0637681	0.117895	0.0947867	0.181586	0.0470588
DB00982	0.0348837	0.132394	0.117188	0.0636364	0.156627	0.165079	0.0222222	0.136194	0.0415094	0.172589	0.0106007	0.0655172	0.193798	0.15212	0.143564	0.104396	0.145907	0.141176	0.135472	0.115502	0.201357	0.179144	0.0759717	0.0769231	0.169492	0.132743	0.132653	0.146392	0.15212	0.110687	0.0890208	0.134228	0.183374	0.122324	0.223837	0.167173	0.0201422	0.159389	0.0615385	0.108153	0.137931	0.149254	0.201635	0.117783	0.118902	0.198646	0.132353	0.187661	0.030888
DB00929	0.0487805	0.0175439	0.0252525	0.0608108	0.0815451	0.10181	0.0473934	0.153481	0.00507614	0.0337478	0.0490956	0.0214286	0.0430108	0.0659341	0.026455	0.0195312	0.0806846	0.148936	0.0617111	0.0450644	0.0959596	0.159091	0.177706	0.0231481	0.0772059	0.0120482	0.108604	0.015015	0.026455	0.185811	0.049569	0.148352	0.0728242	0.0103734	0.0525292	0.0223124	0.0815877	0.0707237	0.0909091	0.122857	0.115482	0.147929	0.140244	0.104205	0.0703297	0.0654664	0.0581818	0.0817844	0.00519481
DB00459	0.012987	0.155039	0.110738	0.0448549	0.134921	0.0957447	0.00273224	0.139373	0.038835	0.212919	0	0.0759878	0.258065	0.141892	0.11674	0.11194	0.0890208	0.0923345	0.136667	0.0957447	0.192547	0.112128	0.0202808	0.0988024	0.23124	0.178571	0.139423	0.187747	0.170901	0.0627119	0.0377834	0.106212	0.157549	0.154062	0.239362	0.225714	0.0145577	0.118447	0.0190476	0.0854962	0.148571	0.0764331	0.159905	0.0884774	0.0928382	0.294382	0.0810235	0.190141	0.0263158
DB00869	0.0454545	0.0426829	0.0660377	0.0777778	0.0909091	0.077193	0.0155039	0.0722656	0.0536585	0.046875	0.0134529	0.0826087	0.0894309	0.0441558	0.0360825	0.0490798	0.0650407	0.0398406	0.0764925	0.0549828	0.168734	0.104348	0.0300188	0.0650407	0.044843	0.0485437	0.0520833	0.0530786	0.107438	0.0566802	0.0696864	0.109181	0.0495049	0.0886525	0.058651	0.0351438	0.0126422	0.0704545	0.102041	0.0594406	0.0542986	0.052356	0.0916905	0.0816327	0.0734266	0.0489978	0.028133	0.0923913	0.0670103
DB00273	0.0152091	0	0	0.0173913	0.00261097	0.0338028	0.0222222	0.0392491	0	0.0021692	0.0362319	0	0.0131579	0.00434783	0.0266667	0	0.00625	0.0374332	0.0111111	0	0.0371094	0.0352113	0.015	0	0.0066313	0.00261097	0.0261941	0.0109091	0.0131579	0.026455	0.0138122	0.011976	0.00207039	0.00824176	0	0	0.00116279	0.0641283	0.0454545	0.00909091	0.0298507	0.0153846	0.0400943	0.0731707	0.0545977	0.0391389	0.0021692	0.0221239	0
DB02300	0.0261438	0.0341297	0.0425532	0.0491493	0.0671506	0.128458	0.0213592	0.113699	0.0126582	0.0638978	0.0470085	0.0178571	0.0724638	0.0724638	0.0341615	0.0376712	0.0800821	0.176647	0.0659062	0.0535055	0.0888889	0.143617	0.107629	0.0213592	0.0820225	0.0243902	0.121134	0.0298103	0.0438871	0.154185	0.0496324	0.1376	0.0903328	0.0196429	0.0665529	0.044405	0.0692771	0.0986547	0.0549451	0.104061	0.103093	0.121212	0.133568	0.0868878	0.0692884	0.0652174	0.0846906	0.0690209	0.0107296
DB00547	0.0347594	0.0419162	0.0437018	0.0608108	0.0815451	0.15677	0.0351288	0.0880597	0.0206186	0.0620438	0.0572917	0.03125	0.0960452	0.0601093	0.0738007	0.0377734	0.0859951	0.117834	0.106725	0.0541126	0.105263	0.151951	0.0896861	0.0351288	0.0838471	0.0243902	0.105485	0.0612245	0.0659341	0.0985915	0.0563991	0.127698	0.0824373	0.0252632	0.0734127	0.0588235	0.0326316	0.130208	0.0819672	0.0977654	0.0919255	0.0960452	0.178571	0.114391	0.0703297	0.0922819	0.0817844	0.093985	0.0211082
DB01088	0.0463768	0.0184805	0.0410959	0.0446009	0.0551876	0.100239	0.029703	0.0967239	0.00543478	0.0411985	0.043956	0.0100251	0.0651341	0.0570342	0.0334572	0.0290456	0.100529	0.136134	0.0472779	0.0429864	0.0850694	0.12395	0.0782209	0.0121654	0.0649189	0.0191898	0.0982659	0.0188088	0.0296296	0.115512	0.0429864	0.131827	0.0644567	0.0154185	0.0574949	0.0436681	0.0471491	0.0647359	0.0724638	0.0903874	0.0893997	0.0944882	0.10766	0.0664207	0.0597701	0.0469012	0.0570342	0.0630975	0.00557103
DB00654	0.0308642	0.0341463	0.031746	0.0390764	0.0582192	0.0751342	0.0277264	0.107753	0.00990099	0.0561457	0.0379242	0.0149533	0.0481928	0.0740741	0.0341753	0.0159744	0.0901961	0.192982	0.0570388	0.0415945	0.0835694	0.115702	0.122503	0.0164534	0.100887	0.0351759	0.159794	0.0246433	0.032641	0.154173	0.0308748	0.115964	0.0748503	0.0273504	0.0615883	0.0421585	0.0569498	0.0991379	0.0515464	0.1378	0.120767	0.120773	0.101142	0.0716418	0.0809353	0.0699301	0.0545455	0.0658499	0.00804829
DB00844	0.0373563	0.0354906	0.0410959	0.0880196	0.0669643	0.127139	0.0478589	0.143089	0.0249307	0.0590476	0.0734463	0.0254453	0.0712909	0.144033	0.0411985	0.0398323	0.0777202	0.19646	0.0640466	0.0771028	0.114082	0.188889	0.165837	0.0271605	0.0838628	0.0323974	0.151515	0.0333863	0.0570342	0.190141	0.0406321	0.219067	0.131115	0.0244444	0.0618557	0.0622222	0.107889	0.0794473	0.0571429	0.169231	0.146505	0.198276	0.188889	0.126706	0.062212	0.0504202	0.0988142	0.0944882	0.0169014
DB00731	0.0703704	0.124668	0.0769231	0.074928	0.112329	0.121037	0.0268657	0.120782	0.0311419	0.0852018	0.0301003	0.0376176	0.133489	0.117783	0.0431034	0.0573566	0.162162	0.227642	0.092869	0.111429	0.204793	0.251351	0.0823328	0.0268657	0.110953	0.0797872	0.156303	0.0528233	0.1	0.122677	0.0657534	0.155022	0.15	0.0657534	0.118687	0.103261	0.0303384	0.133197	0.0955882	0.174061	0.130246	0.12037	0.140394	0.107221	0.147493	0.123984	0.0755556	0.117783	0.0395683
DB06616	0.00909091	0.0737265	0.0410334	0.0760402	0.125	0.0478796	0.00417827	0.220339	0.0416667	0.166667	0.0118168	0.0396476	0.155705	0.18107	0.0735661	0.0751678	0.0464441	0.151408	0.0893796	0.106936	0.165414	0.155433	0.115044	0.0374101	0.188912	0.0755495	0.195286	0.104046	0.108108	0.17485	0.0698324	0.122677	0.217931	0.0653686	0.15493	0.0890125	0.0677966	0.0776362	0.0227273	0.169045	0.238503	0.158816	0.126005	0.116308	0.0536451	0.152416	0.0708955	0.155705	0.0183486
DB00795	0.0197044	0.222717	0.0962025	0.0573248	0.10395	0.0511247	0.00643777	0.0753912	0.0736041	0.184825	0	0.0729412	0.175676	0.155598	0.0591304	0.11359	0.0756881	0.0864382	0.163205	0.122271	0.219424	0.0652174	0.037037	0.0586907	0.247934	0.201357	0.16309	0.259857	0.266112	0.0832095	0.0425963	0.117949	0.159926	0.203747	0.20339	0.159389	0.0202429	0.133779	0.00714286	0.127601	0.126866	0.0463918	0.0888889	0.0694915	0.0730689	0.164948	0.115385	0.123616	0.0561224
DB00514	0.0366972	0.0555556	0.069869	0.0954064	0.12459	0.147887	0.0218182	0.175983	0.0352423	0.104987	0.0792952	0.0551181	0.0878553	0.196023	0.0739796	0.0463768	0.133065	0.223982	0.0758123	0.0794702	0.113636	0.23839	0.15213	0.0603774	0.0829563	0.0489297	0.146789	0.0553279	0.0525	0.196903	0.0866667	0.185751	0.175066	0.0448718	0.130952	0.0457317	0.0594315	0.134259	0.0981308	0.168224	0.159935	0.264264	0.25	0.156658	0.112628	0.0675381	0.13172	0.153425	0.0272727
DB00671	0.0420354	0.0631579	0.0515021	0.151452	0.117871	0.0593692	0.015444	0.148305	0.0572687	0.0935961	0.00204499	0.0777311	0.185053	0.0918033	0.0373832	0.139098	0.0626263	0.0635995	0.0950521	0.110895	0.132512	0.104452	0.0683311	0.0691057	0.170109	0.0613718	0.109694	0.0888252	0.11	0.116477	0.0633147	0.146774	0.1008	0.0515654	0.102293	0.101124	0.0575968	0.0560345	0.0234542	0.115385	0.168689	0.0638978	0.125654	0.148581	0.0773585	0.0840708	0.0673077	0.154246	0.0374449
DB00178	0.0489978	0.061296	0.0403397	0.073501	0.130769	0.0855513	0.0253411	0.164756	0.0147992	0.0794165	0.0315789	0.0426829	0.0990099	0.0971993	0.0488189	0.0520833	0.0890269	0.189107	0.0964798	0.0692884	0.166667	0.172727	0.132312	0.0395257	0.154676	0.0462633	0.16	0.0704225	0.0690209	0.198171	0.0652985	0.183028	0.124183	0.0438757	0.0964912	0.0556553	0.0586481	0.09538	0.0714286	0.167785	0.167273	0.14433	0.145648	0.170068	0.144289	0.14486	0.062201	0.142367	0.0194805
DB09026	0.0277778	0.0247191	0.0337662	0.0564417	0.0902439	0.086741	0.0171149	0.196791	0.0155039	0.0474138	0.0205128	0.0288945	0.0896861	0.0740331	0.0395722	0.0258718	0.0491803	0.129266	0.0659851	0.0378698	0.110993	0.122786	0.0728667	0.0284302	0.0902062	0.0228833	0.152941	0.0339476	0.0274841	0.139875	0.045292	0.0982721	0.0745946	0.0269321	0.0519774	0.0275862	0.0362812	0.0809969	0.0410596	0.100094	0.167433	0.105802	0.121462	0.108138	0.0760736	0.114561	0.0373533	0.0872483	0.0156863
DB00673	0.0100719	0.066242	0.0359195	0.0621622	0.0890957	0.0497382	0.00397878	0.121375	0.0244957	0.100613	0.00698324	0.0333333	0.0952381	0.117061	0.0704057	0.0501882	0.0513889	0.133779	0.15145	0.0721925	0.115473	0.118774	0.0696721	0.0285326	0.16035	0.05	0.143302	0.0974529	0.0665874	0.107843	0.0622517	0.124105	0.118005	0.0456323	0.0960307	0.0636364	0.0318471	0.0989761	0.0200861	0.124617	0.143678	0.0912409	0.106061	0.103241	0.0808625	0.0952381	0.0846433	0.110149	0.0233236
DB06228	0.0351288	0.092803	0.0745921	0.0935551	0.127016	0.064833	0.0142857	0.166667	0.0367816	0.129433	0.00875273	0.0614035	0.117544	0.173112	0.0442623	0.0645756	0.11435	0.14697	0.140449	0.108384	0.163097	0.136531	0.151248	0.0529661	0.186785	0.109127	0.186178	0.109256	0.141577	0.203498	0.0585938	0.217857	0.174688	0.0883534	0.148362	0.0917969	0.0614754	0.10832	0.0320366	0.236765	0.209845	0.173112	0.17782	0.150087	0.126819	0.146104	0.0851789	0.184015	0.04
DB08916	0.0101523	0.12098	0.060241	0.0983871	0.138756	0.0560606	0.0046225	0.200767	0.0594406	0.224111	0.00653595	0.047541	0.185629	0.218462	0.0717185	0.112462	0.0636215	0.148615	0.125728	0.161667	0.199164	0.137168	0.102113	0.0448718	0.284198	0.122642	0.237267	0.165789	0.149492	0.178295	0.0592705	0.168994	0.244648	0.0924765	0.205457	0.144231	0.0567879	0.119636	0.0184874	0.181495	0.233296	0.125	0.135493	0.15625	0.0789474	0.212676	0.115493	0.190977	0.0382609
DB08881	0.0180505	0.157285	0.0658135	0.0746269	0.120066	0.0440252	0.00487013	0.131086	0.0611111	0.204762	0	0.0557491	0.182243	0.167692	0.0556328	0.100787	0.0672414	0.0811808	0.205161	0.144828	0.223043	0.0933333	0.0683962	0.0438449	0.27845	0.152284	0.157452	0.216833	0.210526	0.111252	0.0607029	0.155172	0.179758	0.121622	0.208754	0.198944	0.0311665	0.104	0.0123675	0.139645	0.136706	0.0645161	0.114804	0.0847222	0.0692432	0.174468	0.108029	0.197161	0.0522388
[truncated: 198 more columns]
