# Supplementary material for: Discovery of novel therapeutic properties of drugs from transcriptional responses based on multi-label classification
Source: Sci Rep. 2017 Aug 2;7:7136. doi: 10.1038/s41598-017-07705-8 (PMC5541064; doi:10.1038/s41598-017-07705-8)
Supplement: Supplementary file 6 — Supplementary Table 6 [file 41598_2017_7705_MOESM6_ESM.xls]

## Sheet: Sheet1
	A	B	C	D	G	H	J	L	M	N	P	R	S	V
DB00938	0.103681	0.114371	0.107309	0.095236	0.13082	0.115662	0.081494	0.0789887	0.0771923	0.107786	0.0858549	0.134932	0.102507	0.0735823
DB00297	0.130567	0.108629	0.137601	0.130516	0.152569	0.134489	0.114211	0.107404	0.108667	0.167468	0.119475	0.138495	0.139141	0.0950849
DB01080	0.0397761	0.0525981	0.0297043	0.0328211	0.0326419	0.0392774	0.0282804	0.0263931	0.0367809	0.0403662	0.0388001	0.0346532	0.0355503	0.0246345
DB00346	0.115741	0.112829	0.132388	0.103765	0.160436	0.0997852	0.124884	0.115299	0.0982607	0.122335	0.0917761	0.11503	0.118547	0.0850715
DB01136	0.108759	0.0969228	0.161276	0.103548	0.1416	0.109589	0.107137	0.116149	0.110147	0.135199	0.103403	0.135882	0.124755	0.0814457
DB00186	0.0899419	0.0737164	0.133278	0.0926942	0.10869	0.0835254	0.0995584	0.124671	0.156215	0.162817	0.0936785	0.1231	0.127036	0.0880379
DB00197	0.137355	0.110518	0.151136	0.126843	0.142512	0.141121	0.123058	0.122896	0.113132	0.121404	0.0992633	0.1349	0.126603	0.0824031
DB00590	0.118466	0.117403	0.152795	0.104072	0.154699	0.0973344	0.131057	0.123863	0.101437	0.138699	0.105524	0.125103	0.123441	0.0859098
DB00745	0.0812316	0.0721336	0.108565	0.0871591	0.0999055	0.0740574	0.069514	0.087876	0.142929	0.150373	0.0881007	0.10023	0.104509	0.0633614
DB01050	0.0892689	0.0699218	0.115342	0.0984166	0.121768	0.114608	0.0781554	0.0792125	0.151545	0.111807	0.077022	0.128264	0.0989513	0.0667875
DB06148	0.121877	0.11811	0.146339	0.122762	0.165927	0.121396	0.103597	0.112575	0.158776	0.228892	0.118995	0.159274	0.154434	0.0901875
DB00213	0.122079	0.0841464	0.130427	0.0993125	0.115008	0.0864443	0.110587	0.119364	0.118437	0.113776	0.0979497	0.109316	0.109162	0.0745311
DB01165	0.143355	0.12343	0.143647	0.124244	0.15687	0.13056	0.182536	0.126302	0.123798	0.152477	0.118747	0.144479	0.202309	0.112251
DB00393	0.117788	0.0881086	0.171565	0.120023	0.135951	0.12055	0.134869	0.126628	0.123735	0.11969	0.101646	0.129929	0.135072	0.0896941
DB01182	0.142936	0.141838	0.178733	0.137268	0.179703	0.153126	0.121323	0.127192	0.142335	0.164722	0.127835	0.157257	0.157009	0.0915131
DB00310	0.0796216	0.0596587	0.124921	0.0853584	0.0876126	0.0803833	0.0861956	0.110108	0.147634	0.127217	0.0885856	0.104346	0.112758	0.0762382
DB01128	0.0815944	0.0612788	0.102919	0.0875095	0.0870093	0.0920142	0.0827499	0.110801	0.0991881	0.0924836	0.0771762	0.0930599	0.0915437	0.0603569
DB00280	0.0877708	0.0695947	0.120645	0.100085	0.112352	0.103564	0.077779	0.0881698	0.116994	0.136118	0.0862663	0.106737	0.107837	0.0599925
DB01115	0.0878311	0.0568583	0.141744	0.0863536	0.0897775	0.0751587	0.101324	0.104086	0.113056	0.105228	0.0926859	0.103048	0.106982	0.077599
DB00472	0.0907233	0.0734435	0.119164	0.101774	0.116734	0.103579	0.0755253	0.0944496	0.120551	0.141685	0.0812382	0.115041	0.108614	0.0576276
DB00648	0.0631273	0.0532663	0.0905417	0.0757607	0.0863746	0.0649549	0.0585955	0.0854514	0.123017	0.119372	0.0684768	0.0917365	0.0885502	0.0530617
DB01222	0.157561	0.109173	0.151623	0.247133	0.169225	0.377957	0.117813	0.0985962	0.0867688	0.0998098	0.081758	0.200591	0.160898	0.0596672
DB01129	0.141426	0.11062	0.149989	0.11635	0.145395	0.0989543	0.116599	0.128281	0.156374	0.144215	0.11644	0.131501	0.131127	0.0877991
DB00465	0.128087	0.123459	0.157281	0.135316	0.153364	0.13506	0.126861	0.133595	0.221202	0.184578	0.154029	0.153411	0.183777	0.10169
DB01088	0.112607	0.168155	0.107994	0.123291	0.138057	0.195927	0.0906086	0.0727214	0.0763403	0.083616	0.0711345	0.111341	0.111294	0.0551804
DB00448	0.119441	0.0797956	0.117551	0.096629	0.110939	0.0822033	0.0948788	0.111492	0.123198	0.119892	0.0933524	0.107723	0.107621	0.0728139
DB00929	0.138311	0.13295	0.1182	0.142547	0.17141	0.205495	0.0961656	0.0791078	0.103514	0.0989126	0.084202	0.126181	0.119227	0.0676471
DB00285	0.11766	0.101103	0.126445	0.132143	0.150801	0.160968	0.0886773	0.0846086	0.112156	0.159504	0.100146	0.14021	0.12166	0.0631856
DB00338	0.122951	0.0794056	0.135983	0.104692	0.115019	0.0837064	0.113869	0.121054	0.130067	0.120333	0.0971058	0.115977	0.113725	0.0828965
DB00524	0.101323	0.0781102	0.152145	0.102064	0.114688	0.0915082	0.118781	0.130917	0.154871	0.137041	0.103547	0.121499	0.128538	0.0958784
DB00091	0.0373428	0.0359157	0.0351966	0.0392548	0.0358621	0.0394093	0.0559923	0.046047	0.0195444	0.0202569	0.0142776	0.0307503	0.0501686	0.034417
DB00370	0.123729	0.120301	0.144232	0.124263	0.164098	0.117419	0.110883	0.114911	0.151814	0.223302	0.124636	0.157059	0.152828	0.0923312
DB00270	0.0907779	0.0606948	0.143298	0.090074	0.0974937	0.0735086	0.111703	0.111122	0.110017	0.101944	0.0791448	0.101536	0.104418	0.0754973
DB01600	0.0966729	0.0786203	0.132248	0.107285	0.109514	0.106052	0.0979603	0.111487	0.223845	0.141848	0.114484	0.12232	0.135467	0.0889174
DB00749	0.132862	0.113133	0.14745	0.140286	0.15182	0.158967	0.119986	0.118295	0.166874	0.164137	0.125787	0.156577	0.155007	0.0921048
DB01044	0.141831	0.126295	0.152317	0.129986	0.158026	0.145918	0.190551	0.128822	0.119394	0.145699	0.115464	0.148203	0.198815	0.112658
DB00978	0.127827	0.111822	0.136182	0.117187	0.141983	0.128239	0.173344	0.122785	0.116996	0.139638	0.11449	0.136209	0.188636	0.110754
DB01110	0.110653	0.099024	0.121717	0.12662	0.159497	0.0913916	0.107906	0.109125	0.116458	0.140194	0.0935492	0.117399	0.128561	0.066442
DB00181	0.0881309	0.0904193	0.0989431	0.0865034	0.0927864	0.0882073	0.0733289	0.075196	0.134998	0.115561	0.10732	0.0966324	0.101684	0.0525535
DB00478	0.0435253	0.041299	0.0298536	0.0495273	0.0446819	0.0777053	0.0338096	0.0172319	0.0159738	0.0346549	0.0255067	0.0379951	0.0296825	0.0126523
DB00401	0.110231	0.0753766	0.167362	0.112737	0.119762	0.110539	0.124722	0.118624	0.121612	0.11648	0.0987462	0.124415	0.127613	0.086375
DB01203	0.112981	0.0930849	0.139877	0.124939	0.127535	0.169261	0.0967677	0.0841096	0.089901	0.109309	0.0746259	0.13262	0.119961	0.0567422
DB01001	0.0896817	0.0634687	0.102719	0.0992056	0.0984978	0.129547	0.0713249	0.068243	0.0907434	0.0975554	0.0765721	0.155297	0.092751	0.0506631
DB01244	0.115837	0.105477	0.138583	0.11238	0.149274	0.121321	0.0943534	0.0919268	0.105233	0.150928	0.100973	0.130199	0.124351	0.0731091
DB01041	0.124155	0.116079	0.144216	0.110439	0.131281	0.101847	0.131974	0.143525	0.152283	0.162721	0.13868	0.132685	0.153934	0.104167
DB00808	0.111317	0.0958055	0.157701	0.107279	0.131453	0.100084	0.120731	0.128529	0.145617	0.143906	0.115837	0.125649	0.132598	0.0890821
DB01153	0.11104	0.108577	0.130613	0.130027	0.168666	0.0952797	0.113667	0.117413	0.122938	0.1444	0.101767	0.12351	0.128373	0.0709194
DB00243	0.120842	0.109258	0.148983	0.111611	0.146415	0.116122	0.113377	0.105074	0.0953771	0.137483	0.0967117	0.132991	0.123382	0.0906102
DB00960	0.102743	0.078695	0.157197	0.108718	0.119667	0.114026	0.0982959	0.0907805	0.112925	0.128121	0.0893687	0.128655	0.125692	0.0618959
DB01009	0.0999094	0.0783557	0.14414	0.113671	0.119312	0.108537	0.0985971	0.120425	0.243701	0.156065	0.111386	0.13343	0.142944	0.0943431
DB00846	0.130273	0.0874336	0.128276	0.230502	0.141744	0.33086	0.105847	0.0822542	0.0676582	0.0778095	0.0612795	0.167033	0.142032	0.0502666
DB01216	0.117956	0.0804487	0.113457	0.178885	0.168203	0.251525	0.096876	0.0789875	0.067261	0.0896303	0.0691103	0.134388	0.114623	0.0523189
DB01100	0.105679	0.105425	0.122018	0.092532	0.134479	0.097118	0.100362	0.104472	0.090895	0.144083	0.0976806	0.125534	0.111516	0.0795406
DB00543	0.107414	0.10195	0.141567	0.104917	0.141929	0.081922	0.106817	0.120319	0.147115	0.203826	0.120778	0.142569	0.148587	0.0973296
DB00201	0.0507374	0.0340107	0.0579006	0.0499826	0.0468248	0.0284632	0.0658253	0.0602759	0.0647016	0.074217	0.0608501	0.0707718	0.062884	0.100807
DB00482	0.0677684	0.0521115	0.101973	0.0775876	0.0799052	0.062105	0.0757226	0.111604	0.157905	0.11088	0.0679856	0.0880936	0.0924975	0.0699842
DB00709	0.0712425	0.0668262	0.0722946	0.0783984	0.0787432	0.0752545	0.117648	0.0763451	0.0630124	0.0738237	0.0793256	0.0706496	0.0872602	0.0428609
DB00432	0.0805899	0.06881	0.0804662	0.0947274	0.0815716	0.121262	0.109676	0.0939236	0.0582227	0.0676585	0.0679004	0.0854961	0.11202	0.0526501
DB00928	0.0666738	0.0666803	0.0695825	0.0743985	0.0658347	0.0909278	0.107456	0.0891267	0.047696	0.0489375	0.0575845	0.0658029	0.0775625	0.0367074
DB00776	0.089416	0.0794705	0.125149	0.0924626	0.106679	0.0725374	0.0911313	0.10892	0.165544	0.173355	0.10788	0.120533	0.139282	0.0910704
DB00193	0.120158	0.0973782	0.127427	0.136847	0.148484	0.168962	0.0914451	0.0855073	0.112011	0.164303	0.104389	0.146742	0.125239	0.0600125
DB00537	0.133908	0.131574	0.137596	0.116792	0.153994	0.127673	0.173119	0.123733	0.122408	0.158462	0.134018	0.142081	0.196755	0.113415
DB00196	0.0730299	0.0652679	0.083789	0.103823	0.0878165	0.0775302	0.0848492	0.0778039	0.089386	0.11079	0.0750494	0.0854872	0.0898487	0.0580523
DB00582	0.091431	0.0740777	0.10709	0.113733	0.107065	0.108422	0.106167	0.102059	0.107838	0.121545	0.0801288	0.106757	0.104432	0.0691711
DB00440	0.086272	0.066018	0.113059	0.0891195	0.0952749	0.0770075	0.101152	0.0948921	0.114593	0.110068	0.0793594	0.0973186	0.100147	0.0645139
DB00380	0.0715558	0.0607719	0.0604317	0.0635861	0.0769326	0.0759176	0.0744551	0.0576505	0.046505	0.0700824	0.0620153	0.0699466	0.072961	0.107649
DB01208	0.110359	0.0965683	0.113126	0.101002	0.117471	0.115818	0.161294	0.106664	0.0865157	0.103479	0.0868225	0.110903	0.148201	0.0962201
DB00710	0.0541322	0.0467567	0.036772	0.0558806	0.0556621	0.087778	0.0343735	0.032364	0.0786016	0.0405196	0.0382212	0.0474694	0.0453278	0.033078
DB00227	0.142121	0.117858	0.160993	0.162731	0.155263	0.211527	0.121382	0.0955541	0.0926374	0.102428	0.0898421	0.136513	0.132319	0.0656003
DB01137	0.143355	0.12343	0.143647	0.124244	0.15687	0.13056	0.182536	0.126302	0.123798	0.152477	0.118747	0.144479	0.202309	0.112251
DB00795	0.0828864	0.0592753	0.112453	0.0712932	0.0832538	0.0575576	0.087173	0.114007	0.122815	0.0995586	0.0898136	0.091259	0.0908375	0.0764141
DB00323	0.0875338	0.0612202	0.118949	0.0930969	0.0949617	0.09321	0.0920106	0.106229	0.150473	0.129994	0.101745	0.111096	0.1157	0.0891411
DB00654	0.116936	0.127146	0.122229	0.124172	0.138419	0.188569	0.0921729	0.079676	0.0769418	0.0926982	0.0785052	0.119	0.142769	0.0600213
DB01241	0.114336	0.0865729	0.140676	0.139579	0.132849	0.159801	0.0943197	0.0961184	0.133097	0.130213	0.112454	0.133283	0.125644	0.0700287
DB01059	0.132195	0.120596	0.141033	0.118004	0.150535	0.115229	0.166964	0.126329	0.134058	0.164327	0.136796	0.143774	0.198072	0.120323
DB01067	0.125409	0.106806	0.129935	0.100245	0.130014	0.095319	0.116161	0.117171	0.0983601	0.115698	0.103953	0.113219	0.11265	0.0911806
DB00580	0.0763227	0.0596157	0.123596	0.0869878	0.0939693	0.0661703	0.0838874	0.110192	0.197065	0.134601	0.0862554	0.100435	0.108716	0.079278
DB00999	0.0569365	0.0401162	0.0855659	0.0544173	0.0547121	0.0365649	0.0635883	0.0667493	0.0749064	0.0728818	0.0744895	0.0611993	0.0788245	0.0496549
DB01084	0.113283	0.111089	0.120749	0.104135	0.145606	0.0943295	0.0982822	0.0905889	0.104196	0.167767	0.113519	0.121553	0.138905	0.0806478
DB00302	0.0640337	0.139138	0.0442697	0.0591303	0.0611338	0.0725661	0.0451778	0.0402321	0.0446664	0.0546099	0.0687946	0.0512111	0.0524671	0.0343406
DB00410	0.109011	0.109131	0.104219	0.140657	0.122568	0.166756	0.0991209	0.07433	0.0612181	0.0676108	0.05782	0.120136	0.100143	0.0653485
DB00238	0.114205	0.100252	0.141865	0.113698	0.135364	0.0962096	0.133415	0.130182	0.145811	0.177569	0.124749	0.138786	0.144602	0.105501
DB00268	0.126938	0.11395	0.137167	0.125726	0.156638	0.128843	0.109789	0.107142	0.120082	0.181607	0.127629	0.142536	0.152242	0.0899438
DB00829	0.105243	0.0901886	0.14676	0.110944	0.131371	0.0830533	0.100948	0.129071	0.190926	0.219007	0.116495	0.140234	0.144998	0.105011
DB00501	0.0696889	0.0449848	0.0601141	0.0561113	0.0602831	0.0475097	0.0568134	0.0514856	0.0510241	0.0604416	0.0612032	0.0549813	0.0594227	0.0421265
DB00334	0.119778	0.101965	0.144906	0.115088	0.147266	0.0937084	0.118164	0.122912	0.143479	0.199496	0.123799	0.140454	0.14886	0.102426
DB00783	0.143389	0.131308	0.139378	0.173719	0.201631	0.278535	0.106061	0.0964134	0.104644	0.142885	0.111886	0.173271	0.146901	0.059655
DB01261	0.105591	0.0960715	0.0934214	0.0863182	0.106759	0.100252	0.101925	0.0910496	0.070309	0.101192	0.0826184	0.0912007	0.0996365	0.0643391
DB01259	0.0860761	0.0852303	0.125227	0.0781899	0.11389	0.0678926	0.0958147	0.132114	0.0947881	0.102681	0.0748389	0.104416	0.0924632	0.0747204
DB00740	0.0469507	0.0331793	0.056675	0.052763	0.0478548	0.0450382	0.0521053	0.0568282	0.0703896	0.0787921	0.0575061	0.0552342	0.059928	0.0373293
DB00533	0.100948	0.0851269	0.146535	0.107238	0.123231	0.0888619	0.0958184	0.121357	0.215283	0.158175	0.109009	0.125701	0.135362	0.0901216
DB00861	0.079346	0.0606464	0.10771	0.0858106	0.0870097	0.0768946	0.0873423	0.104278	0.144625	0.131082	0.089498	0.103703	0.114818	0.0840525
DB00641	0.143958	0.110652	0.160338	0.170642	0.154456	0.224171	0.117832	0.0953809	0.0910506	0.10059	0.0854169	0.139833	0.132022	0.0630177
DB01004	0.0781535	0.0805066	0.0873732	0.10236	0.0886569	0.0755057	0.140463	0.0958631	0.074621	0.085951	0.0818252	0.0814677	0.124329	0.067994
DB00665	0.0702684	0.043681	0.0859527	0.075435	0.0682995	0.0795934	0.0808586	0.100136	0.090966	0.0869428	0.0730766	0.0867112	0.086927	0.0663643
DB00544	0.0305289	0.0197688	0.0365479	0.0312245	0.0260658	0.0180978	0.0398365	0.0510412	0.0444839	0.0401783	0.0422962	0.0359823	0.0452534	0.0438934
DB00934	0.115017	0.101698	0.142431	0.123363	0.154623	0.132984	0.0885146	0.106521	0.148552	0.199228	0.112834	0.153921	0.141802	0.0780032
DB00917	0.127324	0.151438	0.119515	0.129111	0.166294	0.197149	0.100215	0.083641	0.0926446	0.101598	0.0923633	0.124502	0.128239	0.0677514
DB00724	0.0909701	0.0731161	0.121062	0.115785	0.109852	0.0835294	0.105026	0.104466	0.13728	0.155136	0.0939908	0.118673	0.124204	0.0790801
DB00758	0.1312	0.176105	0.151251	0.126414	0.161333	0.118484	0.119106	0.12072	0.155014	0.183777	0.133901	0.144805	0.149601	0.0840384
DB00499	0.0700372	0.0459681	0.0855666	0.0756229	0.0729463	0.0776153	0.077039	0.0951842	0.0929681	0.0860463	0.0726366	0.0849261	0.0841323	0.0559813
DB00244	0.0697822	0.0421287	0.0701942	0.0640185	0.0586954	0.0554403	0.0603683	0.0602502	0.0958062	0.0865508	0.0742072	0.0776718	0.07818	0.0581874
DB01025	0.113228	0.0789097	0.143449	0.108318	0.11489	0.10804	0.128822	0.128959	0.159833	0.129251	0.111742	0.142905	0.134086	0.0953752
DB00273	0.039435	0.0213448	0.0436183	0.0596986	0.0421975	0.0769495	0.0355633	0.027971	0.0211973	0.0314526	0.0169488	0.0424554	0.0394508	0.0102395
DB09026	0.114588	0.100028	0.136245	0.130358	0.133027	0.159505	0.118021	0.0944024	0.0749453	0.0839294	0.0692401	0.116285	0.109498	0.0656456
DB00214	0.0915088	0.0610538	0.141065	0.0915288	0.0971361	0.0727039	0.0993585	0.11896	0.135236	0.120914	0.0969997	0.106082	0.104968	0.0846731
DB00547	0.152868	0.097201	0.151943	0.259135	0.166702	0.469095	0.112564	0.0962683	0.0898733	0.106673	0.0873248	0.205577	0.171174	0.058814
DB00787	0.074617	0.0706334	0.0843387	0.100245	0.0842562	0.0570311	0.128748	0.090917	0.0795053	0.0901764	0.0922981	0.0775811	0.122118	0.0654135
DB00404	0.0948282	0.0824811	0.134015	0.100615	0.123226	0.0725878	0.0954019	0.122908	0.163915	0.194544	0.0989557	0.123802	0.128549	0.0945865
DB00993	0.0626619	0.0476029	0.0805884	0.0648664	0.0663722	0.0441033	0.0859829	0.0918043	0.0987268	0.0927807	0.0786365	0.0722293	0.08031	0.07016
DB00514	0.136248	0.119327	0.132234	0.145434	0.176002	0.185291	0.103062	0.0951053	0.107729	0.181634	0.110068	0.168431	0.136066	0.0672657
DB00990	0.140911	0.111464	0.14172	0.181775	0.183003	0.264993	0.115323	0.11463	0.112171	0.143415	0.1139	0.167777	0.149639	0.0697526
DB00428	0.0606124	0.0579259	0.0554432	0.0621905	0.0558412	0.0892355	0.0760181	0.0610792	0.029891	0.0335874	0.0371773	0.0596421	0.0560979	0.034322
DB00353	0.152633	0.132984	0.176199	0.150827	0.197112	0.174833	0.156101	0.141021	0.145894	0.177139	0.128398	0.168713	0.170744	0.106378
DB00222	0.12775	0.100798	0.129923	0.104741	0.128717	0.109678	0.118543	0.112182	0.091399	0.107471	0.0943747	0.116466	0.113589	0.0957426
DB00367	0.116797	0.100744	0.097941	0.148097	0.187042	0.259432	0.0812621	0.0690161	0.0657184	0.0903661	0.0761692	0.126446	0.112233	0.0469555
DB00523	0.11983	0.0857826	0.147871	0.175702	0.138725	0.153917	0.0953466	0.12091	0.1479	0.144898	0.1057	0.145508	0.131327	0.0801837
DB00768	0.135597	0.121978	0.179921	0.135473	0.178325	0.143972	0.126973	0.140191	0.195849	0.204677	0.12616	0.183862	0.186216	0.105277
DB06228	0.117243	0.177638	0.139812	0.104412	0.145469	0.101377	0.13024	0.123449	0.110925	0.135049	0.118842	0.123578	0.129541	0.0897226
DB00834	0.142458	0.121555	0.152741	0.169651	0.200544	0.235593	0.120822	0.118766	0.120244	0.142877	0.0991623	0.167221	0.147308	0.0822265
DB00363	0.117645	0.102192	0.149191	0.112775	0.153191	0.0872259	0.113925	0.129933	0.154819	0.216692	0.12175	0.150694	0.154403	0.102043
DB00773	0.101907	0.0901965	0.122036	0.113605	0.113425	0.128754	0.115994	0.111451	0.0786896	0.0756659	0.0623717	0.104666	0.106474	0.0664425
DB00887	0.122934	0.0967277	0.171595	0.1196	0.142902	0.118342	0.121716	0.132196	0.160616	0.158501	0.130688	0.142369	0.155439	0.0985398
DB01184	0.12159	0.112119	0.122561	0.0917932	0.138675	0.0925447	0.108278	0.105616	0.0890019	0.14893	0.108723	0.126528	0.118299	0.0896203
DB01234	0.154392	0.0941018	0.153727	0.267189	0.161056	0.545882	0.109312	0.0952891	0.0887079	0.101885	0.082921	0.21682	0.179096	0.0583837
DB00408	0.116036	0.10381	0.148376	0.112481	0.152979	0.0912238	0.110025	0.12202	0.155971	0.214764	0.119731	0.148516	0.153476	0.0953071
DB00625	0.0711716	0.0573306	0.082317	0.0800135	0.0835822	0.0863819	0.0801189	0.0754154	0.0746766	0.0882852	0.0653047	0.0821608	0.088295	0.0470723
DB00313	0.0634196	0.0811108	0.0458955	0.0589153	0.0592328	0.0708969	0.0395515	0.0400184	0.0480199	0.0603745	0.0650607	0.0536321	0.0511853	0.0402191
DB00316	0.058623	0.0435005	0.081755	0.0648192	0.0680682	0.0504158	0.057063	0.065461	0.104279	0.101601	0.073931	0.0791794	0.0777431	0.0655193
DB00973	0.11348	0.112117	0.147957	0.115378	0.144321	0.139635	0.118035	0.119278	0.119753	0.13243	0.107216	0.135395	0.128667	0.0785189
DB00694	0.122156	0.101848	0.139856	0.136159	0.129815	0.172592	0.142168	0.150966	0.0965538	0.091268	0.0803305	0.129766	0.130337	0.0892965
DB00731	0.145335	0.116868	0.146017	0.134433	0.1566	0.175466	0.120643	0.105346	0.109258	0.127804	0.114123	0.139074	0.137277	0.0740256
DB00491	0.0765167	0.0865816	0.036607	0.0543046	0.0511079	0.0973971	0.040085	0.0318391	0.0227006	0.0325868	0.038073	0.0554008	0.0430051	0.0212149
DB00425	0.110533	0.0868949	0.149831	0.116711	0.13273	0.0931855	0.111561	0.130629	0.166296	0.18924	0.108094	0.138066	0.140348	0.105308
DB00426	0.0978726	0.0968081	0.113958	0.105047	0.114908	0.0957826	0.131096	0.0982251	0.0870276	0.104462	0.0928923	0.100396	0.12599	0.0640517
DB00177	0.137696	0.123303	0.190514	0.136539	0.164043	0.147176	0.145881	0.147268	0.138036	0.154152	0.110796	0.156171	0.146761	0.0969937
DB01393	0.114063	0.0971883	0.153605	0.113444	0.133962	0.113519	0.106711	0.118837	0.132954	0.135437	0.114148	0.129907	0.123248	0.0794191
DB01011	0.0693174	0.0455966	0.100394	0.0888684	0.081507	0.0664273	0.0633075	0.0893823	0.141101	0.123292	0.0797481	0.0940093	0.0891079	0.10343
DB00963	0.101946	0.0887446	0.141203	0.112757	0.1176	0.108165	0.105006	0.126212	0.192991	0.157591	0.123737	0.131221	0.163852	0.0933105
DB00299	0.0852194	0.0901361	0.0877612	0.111063	0.0970359	0.0853883	0.139612	0.0958775	0.0772882	0.0961889	0.0903142	0.0885568	0.125169	0.0728037
DB00909	0.0678745	0.0525444	0.0890328	0.0668857	0.0669928	0.0484003	0.0623779	0.0659392	0.0987565	0.110964	0.0909195	0.074181	0.0824543	0.0484904
DB04854	0.097716	0.0760448	0.12563	0.0984577	0.108198	0.0923178	0.108477	0.105358	0.153458	0.114888	0.103706	0.109255	0.111602	0.0796954
DB00869	0.0688717	0.0525076	0.0801396	0.0704076	0.07648	0.074854	0.0789783	0.0618373	0.06424	0.0696258	0.0678143	0.071753	0.0990118	0.0475038
DB04946	0.118418	0.112483	0.137805	0.105563	0.146724	0.103319	0.112054	0.108989	0.0968398	0.147495	0.102135	0.129858	0.119281	0.0801679
DB01406	0.121475	0.0951333	0.11827	0.160508	0.183617	0.259988	0.0935194	0.0856423	0.0815746	0.10971	0.0796409	0.143371	0.124205	0.0504451
DB01254	0.10482	0.110066	0.125402	0.0969943	0.131684	0.0885963	0.120121	0.137183	0.0986797	0.120092	0.0950157	0.11143	0.110675	0.0948702
DB00674	0.131605	0.110645	0.141611	0.141015	0.159884	0.164261	0.113694	0.102569	0.126294	0.173794	0.101227	0.155271	0.141957	0.0738318
DB00180	0.132609	0.0848223	0.141965	0.245551	0.139828	0.339371	0.109455	0.0903523	0.076861	0.0871173	0.0691951	0.187021	0.15515	0.0496861
DB01211	0.068058	0.0396833	0.0570938	0.0812247	0.0570434	0.0935296	0.0764233	0.047246	0.0302224	0.025587	0.0191746	0.0520428	0.0552482	0.0321353
DB01039	0.0917857	0.0651996	0.147216	0.105169	0.104973	0.0928683	0.0936223	0.113581	0.14605	0.12057	0.085248	0.114094	0.108825	0.0717534
DB00669	0.103271	0.0770402	0.127986	0.0989318	0.122739	0.0871601	0.0961919	0.103424	0.125783	0.16264	0.0980617	0.123312	0.123084	0.0798347
DB00503	0.0934746	0.0839767	0.113825	0.0904035	0.10605	0.0957013	0.130318	0.0977544	0.0663187	0.0752548	0.0635123	0.0968511	0.0875434	0.0853798
DB00916	0.0722937	0.0465907	0.0506151	0.0747504	0.0725279	0.0544998	0.0679043	0.0442195	0.0528385	0.0554841	0.196268	0.0573838	0.0563433	0.0473098
DB01217	0.0492749	0.0315695	0.064541	0.0670613	0.06054	0.0618854	0.046179	0.0670088	0.0685656	0.0750211	0.0424669	0.0653729	0.0605392	0.0412596
DB00281	0.102622	0.0708291	0.127509	0.116854	0.110648	0.0888747	0.0918275	0.0925278	0.116093	0.148502	0.100761	0.129479	0.131472	0.0843646
DB00673	0.107159	0.0860499	0.110241	0.0997175	0.115108	0.109708	0.100584	0.099703	0.073052	0.0941773	0.071231	0.102832	0.0966872	0.0599605
DB00734	0.122435	0.141195	0.124029	0.108799	0.150707	0.116061	0.12183	0.107333	0.0864936	0.144879	0.103137	0.122362	0.122391	0.0921482
DB00315	0.136017	0.118493	0.157958	0.125387	0.163621	0.126674	0.125096	0.123002	0.140921	0.183786	0.127562	0.149372	0.149861	0.092632
DB09101	0.139678	0.11739	0.17331	0.1476	0.161012	0.175764	0.16824	0.155027	0.148354	0.142929	0.110756	0.163053	0.166645	0.100754
DB01197	0.0819569	0.0901756	0.0730448	0.0692999	0.0794685	0.0873259	0.0691094	0.0573025	0.0590582	0.0718129	0.0791284	0.0733952	0.0719064	0.0566525
DB01628	0.0799007	0.0577757	0.126569	0.090264	0.0956857	0.0637277	0.0852534	0.124607	0.189164	0.135005	0.0839576	0.107326	0.105294	0.0840971
DB01060	0.103994	0.0725112	0.113743	0.0990374	0.0988073	0.133979	0.139568	0.0929645	0.0915052	0.0863663	0.0766324	0.10401	0.10053	0.064552
DB00252	0.0638401	0.0452646	0.102673	0.0705698	0.0746483	0.0536137	0.0611499	0.0914654	0.135094	0.132707	0.0751871	0.0911352	0.0945539	0.0770533
DB08881	0.0943048	0.0866022	0.131274	0.0885947	0.112024	0.0754147	0.110459	0.150698	0.11636	0.112862	0.0903096	0.110575	0.109909	0.091021
DB02300	0.131409	0.123969	0.122872	0.169014	0.155485	0.267535	0.101559	0.0857232	0.0820527	0.103319	0.0793622	0.13653	0.123298	0.0615993
DB00328	0.121707	0.102504	0.174066	0.125064	0.141596	0.11788	0.126826	0.149944	0.202194	0.163769	0.125222	0.152201	0.169543	0.112926
DB00806	0.106342	0.0907508	0.114461	0.102395	0.116867	0.0946553	0.117653	0.0995324	0.0980453	0.121612	0.105188	0.108754	0.119663	0.101492
DB00855	0.0478729	0.0694986	0.0343383	0.0405697	0.0346231	0.0400755	0.0316397	0.0415511	0.0423879	0.0385523	0.0698729	0.0392787	0.0410635	0.0372671
DB01047	0.122616	0.0802513	0.142557	0.223528	0.129819	0.285312	0.109872	0.0931517	0.0731888	0.0829959	0.0647057	0.165319	0.14158	0.0523038
DB06151	0.0461875	0.0427131	0.0392121	0.0349954	0.0378311	0.0391867	0.0389994	0.0358273	0.0418426	0.0382634	0.0521446	0.0615338	0.0558597	0.074952
DB01029	0.115324	0.115007	0.15578	0.110077	0.146123	0.11103	0.109803	0.128306	0.121011	0.148983	0.102463	0.1345	0.125619	0.0903678
DB00811	0.0609092	0.0656059	0.0647962	0.0707757	0.0624903	0.082793	0.104958	0.0772907	0.0460245	0.0458869	0.0504913	0.061403	0.0724369	0.0372212
DB00175	0.136817	0.129869	0.148458	0.155312	0.148206	0.22139	0.120208	0.0909098	0.0863239	0.093867	0.0823628	0.132252	0.131797	0.0668231
DB01101	0.105743	0.0959083	0.114743	0.11047	0.116733	0.123777	0.135057	0.112418	0.0782907	0.0878839	0.0893559	0.101904	0.121665	0.0802038
DB00459	0.0957945	0.0681245	0.139715	0.129045	0.108228	0.0943412	0.0938723	0.118351	0.148548	0.121473	0.084633	0.120419	0.109309	0.079149
DB00588	0.126451	0.0873514	0.134372	0.216816	0.135085	0.295275	0.112238	0.0922456	0.0766911	0.0876781	0.0706239	0.182892	0.138802	0.0570062
DB00250	0.0536943	0.0408267	0.0836338	0.0796112	0.0637745	0.0408968	0.0631738	0.0735668	0.120891	0.102056	0.0672158	0.0703306	0.0793355	0.0565599
DB00996	0.0572627	0.0765361	0.036916	0.0614081	0.0558606	0.0697421	0.0344689	0.0347515	0.0450242	0.0614909	0.0606863	0.0490089	0.0454971	0.032196
DB01083	0.109222	0.0967157	0.0929171	0.101604	0.112565	0.12171	0.0893269	0.0677983	0.0585154	0.0653164	0.0541272	0.0847486	0.0849759	0.0707598
DB00317	0.111902	0.112244	0.139488	0.10352	0.146194	0.0855464	0.109788	0.145519	0.115311	0.14061	0.0975982	0.124131	0.118463	0.0945325
DB00396	0.139098	0.101494	0.1252	0.189353	0.199027	0.316543	0.101448	0.0868875	0.081167	0.107879	0.0864423	0.155937	0.135718	0.0622383
DB00461	0.113313	0.0966246	0.151482	0.124049	0.142346	0.111678	0.100019	0.11406	0.200536	0.179192	0.124061	0.141239	0.143009	0.0859349
DB08916	0.116768	0.111878	0.152944	0.109444	0.146746	0.0962966	0.130099	0.159542	0.120593	0.132007	0.0966842	0.131052	0.125078	0.0968959
DB00844	0.14683	0.13477	0.127177	0.156676	0.168591	0.239991	0.115175	0.0933731	0.0850397	0.13742	0.0953322	0.154252	0.141209	0.0712577
DB01166	0.116365	0.185542	0.117944	0.0989449	0.143548	0.104508	0.104869	0.10114	0.0888601	0.126932	0.0984859	0.114945	0.115231	0.0790792
DB00235	0.0739948	0.0473758	0.111271	0.0793855	0.0796358	0.048273	0.0744508	0.0927551	0.132661	0.123416	0.0932012	0.0919386	0.095408	0.079878
DB00502	0.106277	0.09996	0.117355	0.105192	0.134382	0.125928	0.0886986	0.0944219	0.0925407	0.147	0.118324	0.125996	0.115756	0.0725169
DB00876	0.135264	0.132556	0.174208	0.131669	0.169371	0.136996	0.139609	0.14809	0.153641	0.166731	0.139859	0.15823	0.159128	0.111349
DB00484	0.0786	0.061706	0.105262	0.0974007	0.0905448	0.0572793	0.0849449	0.0955356	0.1143	0.125927	0.0903297	0.0958429	0.122339	0.0711867
DB00864	0.0925957	0.0811675	0.0951018	0.125619	0.0988245	0.127711	0.106028	0.0897217	0.0564943	0.0554111	0.0437433	0.0873962	0.0879823	0.063853
DB01175	0.106411	0.0899487	0.130064	0.116938	0.138903	0.117007	0.0900793	0.105335	0.128782	0.176242	0.0976116	0.130439	0.126654	0.0707399
DB00915	0.028349	0.0309252	0.015445	0.0311407	0.0276535	0.0466852	0.0188375	0.0122609	0.00917972	0.0314812	0.0204667	0.0216725	0.0179863	0.0110291
DB01238	0.112441	0.123411	0.118761	0.0897124	0.143176	0.0843114	0.0979166	0.102688	0.0883189	0.150717	0.110586	0.122008	0.116987	0.0830603
DB00671	0.0986075	0.0969337	0.112597	0.0919756	0.106655	0.102606	0.181198	0.111459	0.0855091	0.0862052	0.0861755	0.100213	0.110429	0.0819341
DB00549	0.110338	0.102757	0.149539	0.0992767	0.134898	0.088917	0.125741	0.14024	0.110766	0.114402	0.088055	0.137177	0.11476	0.094357
DB00564	0.0629069	0.0529064	0.10427	0.0711114	0.0814915	0.0465146	0.066653	0.0904448	0.154499	0.15011	0.0751621	0.0963361	0.10787	0.0783408
DB00320	0.131736	0.121469	0.152581	0.137349	0.156813	0.163677	0.145733	0.127604	0.0953206	0.125382	0.0912298	0.141785	0.130393	0.0929654
DB00966	0.101895	0.0958306	0.150243	0.0970681	0.129902	0.087341	0.113185	0.130619	0.11112	0.123837	0.0874852	0.123329	0.113211	0.0874648
DB01194	0.0924544	0.0776018	0.0985057	0.088184	0.108956	0.090226	0.100314	0.0782306	0.0737609	0.0943192	0.0837906	0.0897116	0.123272	0.0656884
DB00630	0.0294126	0.035013	0.0165135	0.028633	0.0208539	0.0435188	0.0158125	0.0188933	0.0695404	0.0167872	0.0349251	0.0219259	0.0195287	0.0172903
DB01233	0.1237	0.0849946	0.130461	0.10903	0.130406	0.0931007	0.114819	0.105004	0.11135	0.13992	0.111693	0.119456	0.132688	0.0800526
DB00678	0.113065	0.114074	0.163949	0.107491	0.148448	0.101159	0.114731	0.132757	0.126203	0.153996	0.104376	0.137068	0.130444	0.0907833
DB00982	0.11983	0.0857826	0.147871	0.175702	0.138725	0.153917	0.0953466	0.12091	0.1479	0.144898	0.1057	0.145508	0.131327	0.0801837
DB00620	0.152491	0.0966919	0.147182	0.254157	0.156548	0.545058	0.106791	0.0932455	0.0859274	0.0977909	0.0825875	0.208977	0.17565	0.058682
DB09242	0.0545814	0.042588	0.0759458	0.0543283	0.0592314	0.0335057	0.0640481	0.063374	0.0670445	0.070216	0.0566755	0.0591823	0.0713756	0.0499939
DB00695	0.0940384	0.0801623	0.13689	0.0949298	0.103927	0.0897087	0.102899	0.110611	0.143887	0.120777	0.111953	0.109783	0.123579	0.0794149
DB01097	0.0757949	0.0558465	0.101966	0.0849602	0.0820561	0.0702362	0.0771657	0.10772	0.118677	0.11404	0.0843949	0.0921269	0.0932978	0.0739875
DB00518	0.0940788	0.0780985	0.120687	0.0933196	0.105768	0.073465	0.100165	0.101695	0.123379	0.126557	0.191093	0.104332	0.112027	0.0787595
DB01262	0.070589	0.0726724	0.0713109	0.0795181	0.0728345	0.0908895	0.110934	0.0923964	0.0523262	0.0586193	0.0693728	0.0690743	0.0859544	0.0395892
DB00331	0.0275437	0.00971248	0.014438	0.0144046	0.0129027	0.00641495	0.0204715	0.0171019	0.0158846	0.0196627	0.0145578	0.0168135	0.0162904	0.018779
DB00203	0.12029	0.109831	0.143579	0.102692	0.171714	0.0895387	0.134716	0.128567	0.113249	0.137132	0.107063	0.11959	0.131018	0.108722
DB04868	0.0693278	0.0543505	0.104382	0.0665377	0.0814874	0.0503949	0.0858286	0.127108	0.0867005	0.0864169	0.0602864	0.0838327	0.0753569	0.0683829
DB01020	0.043105	0.0515502	0.0458558	0.0415774	0.0383408	0.0605331	0.0373202	0.02874	0.0183421	0.0231195	0.0339361	0.0372069	0.0340055	0.013148
DB00967	0.106073	0.110103	0.130932	0.10369	0.143838	0.0961765	0.0986876	0.114016	0.139765	0.184853	0.11681	0.160562	0.141766	0.091527
DB00455	0.128005	0.136464	0.1499	0.119535	0.166775	0.115553	0.121377	0.134221	0.143374	0.17777	0.127117	0.169804	0.148297	0.0985181
DB00912	0.164951	0.159498	0.179745	0.145337	0.191397	0.155668	0.153998	0.145736	0.133425	0.159389	0.127787	0.167983	0.159199	0.107614
DB01098	0.111114	0.0978953	0.156811	0.122932	0.129377	0.143388	0.130425	0.1245	0.114006	0.117462	0.0874403	0.126748	0.124532	0.0871666
DB00275	0.113236	0.0986925	0.167428	0.115757	0.135989	0.122933	0.122506	0.134992	0.123464	0.136501	0.0955758	0.137691	0.127629	0.0890755
DB00494	0.0904996	0.0721798	0.105448	0.0876678	0.0996998	0.0958023	0.0978971	0.0913487	0.114226	0.116742	0.0977363	0.102497	0.112781	0.0746766
DB00130	0.0611956	0.0751814	0.0361989	0.041014	0.0375659	0.0464882	0.037759	0.0382977	0.046119	0.0409995	0.0670194	0.0382223	0.042639	0.0320081
DB00796	0.106629	0.101493	0.167354	0.103848	0.136395	0.0940171	0.122831	0.140101	0.133542	0.13893	0.0999378	0.130996	0.127709	0.090235
DB00251	0.0994495	0.105587	0.116555	0.102426	0.151507	0.0997127	0.0999305	0.0986768	0.0797985	0.112225	0.0811926	0.106244	0.102984	0.0628738
DB00975	0.0473254	0.123083	0.0400918	0.0412235	0.0548957	0.0469745	0.0510603	0.0408285	0.0322135	0.0505945	0.0390139	0.043304	0.0492893	0.0654202
DB00437	0.0349937	0.0231388	0.048932	0.0401564	0.0341198	0.0180989	0.0471992	0.0513634	0.0837836	0.0560014	0.0563842	0.0461056	0.0498819	0.0461849
DB00248	0.13952	0.132542	0.144252	0.12967	0.187222	0.152149	0.137594	0.122125	0.102023	0.149216	0.107955	0.140224	0.138337	0.0940538
DB00204	0.0876751	0.0784707	0.123194	0.0839368	0.114759	0.0789832	0.0844533	0.0882884	0.0873965	0.110996	0.0852944	0.0992472	0.0952577	0.0643419
DB01006	0.0509581	0.0439806	0.0783919	0.0600693	0.070666	0.0430687	0.0551155	0.0839827	0.101576	0.0993013	0.0520981	0.0715586	0.0707717	0.0544027
DB00279	0.090468	0.0875176	0.115682	0.0877249	0.105526	0.256244	0.096974	0.100445	0.122351	0.111266	0.0902914	0.10517	0.109346	0.0779491
DB00178	0.145967	0.140518	0.175663	0.144546	0.166034	0.177822	0.146822	0.117005	0.103113	0.122973	0.11103	0.143208	0.143194	0.0918593
DB00293	0.124518	0.120554	0.150489	0.115597	0.142911	0.126667	0.146628	0.151717	0.125481	0.127502	0.109089	0.134986	0.136302	0.106666
DB00692	0.107777	0.093147	0.154418	0.115412	0.138185	0.101718	0.102915	0.120067	0.158247	0.177971	0.114405	0.143005	0.148407	0.125183
DB00962	0.0978131	0.0834619	0.13759	0.10582	0.122459	0.0788654	0.104028	0.124461	0.158883	0.16903	0.104879	0.120238	0.127003	0.0949806
DB00790	0.122824	0.115484	0.127687	0.123154	0.138013	0.154462	0.124769	0.0849019	0.0716354	0.0897373	0.0837509	0.109588	0.114433	0.0845734
DB00242	0.0722706	0.0803052	0.0832671	0.0851931	0.0817513	0.0883032	0.11687	0.105033	0.0620302	0.0736236	0.0665021	0.0767105	0.0964854	0.0473474
DB01247	0.09371	0.0692331	0.118716	0.0925887	0.0972257	0.0728308	0.0868547	0.0981509	0.119863	0.125313	0.105751	0.102266	0.101678	0.0767607
DB00555	0.0516642	0.0463894	0.0755625	0.0567794	0.0555686	0.0353694	0.063466	0.073909	0.0926907	0.0991187	0.061692	0.0637936	0.077785	0.0466351
DB00490	0.086848	0.0998028	0.0744476	0.0760781	0.107949	0.0851629	0.0725184	0.0657916	0.0563541	0.105137	0.074673	0.0811629	0.081121	0.0729155
DB00741	0.150965	0.106174	0.131711	0.222674	0.176358	0.482958	0.102529	0.0873681	0.0775289	0.0926365	0.0780766	0.183943	0.155035	0.0635849
DB00820	0.142103	0.132479	0.177816	0.127387	0.190736	0.132205	0.149829	0.153544	0.147682	0.17658	0.126082	0.157037	0.158734	0.110946
DB00649	0.0851943	0.0671661	0.10213	0.0948246	0.0952184	0.0939344	0.129311	0.0952258	0.0959376	0.0981426	0.0902323	0.0977983	0.113129	0.0730844
DB00591	0.126003	0.077516	0.139132	0.244348	0.130402	0.35018	0.102637	0.0875426	0.0718792	0.0836284	0.0653132	0.180597	0.154726	0.0474258
DB00507	0.0928377	0.0764285	0.127243	0.0916307	0.0956084	0.0767039	0.106889	0.116017	0.146655	0.119775	0.197146	0.104442	0.115184	0.0888042
DB00277	0.0511561	0.0330626	0.0586329	0.0481392	0.0457536	0.0258064	0.0664264	0.0636398	0.0679709	0.0731086	0.0635725	0.0821699	0.0656422	0.0869354
DB01205	0.122411	0.107119	0.150548	0.116821	0.137685	0.0915581	0.138089	0.135957	0.157098	0.169868	0.129529	0.135449	0.157203	0.137722
DB00949	0.0782954	0.0797547	0.0969607	0.0790071	0.0875998	0.0665883	0.0740622	0.0716857	0.103024	0.109597	0.0940727	0.0814189	0.0913759	0.0479803
DB00471	0.103597	0.0979879	0.132259	0.111744	0.132929	0.132147	0.102588	0.115832	0.0996046	0.110221	0.0847963	0.144536	0.105827	0.0743575
DB06616	0.101059	0.0934372	0.126056	0.0919374	0.132882	0.0775805	0.100179	0.13142	0.0987711	0.116501	0.0768263	0.111077	0.104311	0.0825317
