# Supplementary material for: Discovery of novel therapeutic properties of drugs from transcriptional responses based on multi-label classification
Source: Sci Rep. 2017 Aug 2;7:7136. doi: 10.1038/s41598-017-07705-8 (PMC5541064; doi:10.1038/s41598-017-07705-8)
Supplement: Supplementary file 7 — Supplementary Table 7 [file 41598_2017_7705_MOESM7_ESM.xls]

## Sheet: Sheet1
DB00938	0.269231
DB00297	0.313187
DB01080	-0.248623
DB00346	0.808804
DB01136	0.521978
DB00186	0.567495
DB00197	0.412088
DB00590	0.591472
DB00745	0.338844
DB01050	0.352585
DB06148	0.362637
DB00213	0.857143
DB01165	0.265734
DB00393	0.395604
DB01182	0.362637
DB00310	0.357143
DB01128	0.687759
DB00280	0.379643
DB01115	0.521978
DB00472	-0.137363
DB00648	0.374141
DB01222	0.254545
DB01129	0.916084
DB00465	0.308774
DB01088	0.308116
DB00448	0.572215
DB00929	-0.118182
DB00285	0.236264
DB00338	0.357143
DB00524	0.492435
DB00091	-0.433566
DB00370	0.379121
DB00270	0.571429
DB01600	0.379121
DB00749	0.43956
DB01044	0.335664
DB00978	0.311734
DB01110	0.533333
DB00181	0.17033
DB00478	0.197802
DB00401	0.131868
DB01203	0.17033
DB01001	0.34663
DB01244	0.186813
DB01041	0.373626
DB00808	0.0989011
DB01153	0.832168
DB00243	0.302198
DB00960	0.60989
DB01009	0.526173
DB00846	0.456442
DB01216	0.0350263
DB01100	0.615385
DB00543	0.255846
DB00201	-0.160839
DB00482	0.678322
DB00709	0.0274725
DB00432	0.39155
DB00928	0.305365
DB00776	0.0660248
DB00193	-0.0934066
DB00537	0.350263
DB00196	0.34965
DB00582	0.307692
DB00440	0.637363
DB00380	-0.395604
DB01208	0.0220387
DB00710	0.0494505
DB00227	0.0274725
DB01137	0.563636
DB00795	0.175824
DB00323	0.272352
DB00654	0.423077
DB01241	0.181319
DB01059	0.308232
DB01067	0.388431
DB00580	0.549451
DB00999	0.545725
DB01084	0.576923
DB00302	-0.252747
DB00410	0.248687
DB00238	0.159341
DB00268	-0.156809
DB00829	0.494505
DB00501	0.258242
DB00334	0.445668
DB00783	-0.0769231
DB01261	0.299863
DB01259	0.536452
DB00740	0.472527
DB00533	0.598901
DB00861	0.472527
DB00641	-0.06655
DB01004	0.30689
DB00665	0.602219
DB00544	-0.0990372
DB00934	0.456044
DB00917	0.0165062
DB00724	0.620879
DB00758	0.0549451
DB00499	0.406593
DB00244	0.40496
DB01025	0.307692
DB00273	0.192308
DB09026	0.0989011
DB00214	0.563545
DB00547	0.571429
DB00787	0.509091
DB00404	0.751032
DB00993	0.478022
DB00514	0.143608
DB00990	0.121549
DB00428	0.0880331
DB00353	0.291209
DB00222	0.263736
DB00367	0.0386746
DB00523	0.216783
DB00768	0.769231
DB06228	0.305365
DB00834	0.149174
DB00363	0.428571
DB00773	0.23934
DB00887	0.541954
DB01184	0.131868
DB01234	0.190476
DB00408	0.395604
DB00625	0.231087
DB00313	-0.406593
DB00316	-0.338377
DB00973	0.0522697
DB00694	0.250344
DB00731	0.00826449
DB00491	-0.198348
DB00425	0.782372
DB00426	0.430824
DB00177	0.376892
DB01393	0.258597
DB01011	0.60989
DB00963	0.462174
DB00299	0.433566
DB00909	0.49172
DB04854	0.434066
DB00869	0.310867
DB04946	0.292822
DB01406	0.0604396
DB01254	0.872941
DB00674	0.230769
DB00180	0.510989
DB01211	-0.0704243
DB01039	0.729024
DB00669	0.565934
DB00503	0.129477
DB00916	0.410045
DB01217	0.632738
DB00281	0.666667
DB00673	0.43956
DB00734	0.162311
DB00315	0.318681
DB09101	0.296703
DB01197	-0.307692
DB01628	0.397796
DB01060	0.426573
DB00252	0.285714
DB08881	0.0164835
DB02300	-0.0220083
DB00328	0.472727
DB00806	0.604396
DB00855	-0.0824176
DB01047	0.587413
DB06151	-0.245455
DB01029	0.517194
DB00811	-0.263736
DB00175	-0.159341
DB01101	0.176066
DB00459	0.445055
DB00588	0.608392
DB00250	0.699301
DB00996	-0.357143
DB01083	-0.0990372
DB00317	0.593407
DB00396	0.197802
DB00461	0.505495
DB08916	0.461538
DB00844	0.200825
DB01166	0.362637
DB00235	0.318681
DB00502	-0.250344
DB00876	0.209079
DB00484	0.587413
DB00864	0.0807023
DB01175	0.348072
DB00915	-0.316369
DB01238	0.278238
DB00671	0.423077
DB00549	0.434066
DB00564	0.269231
DB00320	0.346154
DB00966	0.675824
DB01194	0.486933
DB00630	-0.752747
DB01233	0.587912
DB00678	0.593407
DB00982	-0.00549451
DB00620	-0.0238095
DB09242	0.489011
DB00695	0.563545
DB01097	0.604396
DB00518	0.137363
DB01262	0.214286
DB00331	0.407153
DB00203	0.708791
DB04868	0.0550207
DB01020	0.247253
DB00967	0.549451
DB00455	0.252747
DB00912	0.148352
DB01098	-0.021978
DB00275	0.456044
DB00494	0.258242
DB00130	-0.137363
DB00796	0.67033
DB00251	0.552495
DB00975	-0.159341
DB00437	0.243098
DB00248	0.20979
DB00204	0.528928
DB01006	0.510989
DB00279	0.37139
DB00178	0.357143
DB00293	0.434663
DB00692	0.472855
DB00962	0.276247
DB00790	0.110041
DB00242	0.604396
DB01247	0.417582
DB00555	0.620879
DB00490	-0.352132
DB00741	0.571429
DB00820	0.851648
DB00649	0.653846
DB00591	0.291573
DB00507	0.475929
DB00277	0.28022
DB01205	0.434066
DB00949	0.333335
DB00471	0.423077
DB06616	0.506889
