# Supplementary material for: Discovery of novel therapeutic properties of drugs from transcriptional responses based on multi-label classification
Source: Sci Rep. 2017 Aug 2;7:7136. doi: 10.1038/s41598-017-07705-8 (PMC5541064; doi:10.1038/s41598-017-07705-8)
Supplement: Supplementary file 8 — Supplementary Table 8 [file 41598_2017_7705_MOESM8_ESM.xls]

## Sheet: Sheet1
Drugbank_ID	Drug_Name	Drug_Description	Drug_Group	Drug_Indication	ATC_Codes	A	B	C	D	G	H	J	L	M	N	P	R	S	V
DB00651	Dyphylline	A theophylline derivative with broncho- and vasodilator properties. It is used in the treatment of asthma, cardiac dyspnea, and bronchitis. [PubChem]	approved;	For relief of acute bronchial asthma and for reversible bronchospasm associated with chronic bronchitis and emphysema.	R03DA01;R03DA51;R03DB01;	0	0	0.93	0	0	0	0.92	0	0	0	0	0	0.92	0
DB00342	Terfenadine	In the U.S., Terfenadine was superseded by fexofenadine in the 1990s due to the risk of cardiac arrhythmia caused by QT interval prolongation.	withdrawn;	For the treatment of allergic rhinitis, hay fever, and allergic skin disorders.	R06AX12;	0	0	0.923333	0	0	0	0	0	0	0.996667	0	0	0	0
DB00657	Mecamylamine hydrochloride	This compound belongs to the class of organic compounds known as bicyclic monoterpenoids. These are monoterpenoids containing exactly 2 rings, which are fused to each other.	approved;	For the treatment of moderately severe to severe essential hypertension and in uncomplicated cases of malignant hypertension	C02BB01;	0	0	0	0	0.905	0	0	0	0	0	0	0	0	0
DB01178	Chlormezanone	A non-benzodiazepine that is used in the management of anxiety. It has been suggested for use in the treatment of muscle spasm. [PubChem]	approved;withdrawn;	Used in the management of anxiety and in the treatment of muscle spasm.	M03BB02;M03BB52;M03BB72;	0	0	0	0	0	0	0	0	0	0	0	0	0.92	0
DB01620	Pheniramine maleate	This compound belongs to the class of organic compounds known as pheniramines. These are compounds containing a pheniramine moiety, which is structurally characterized by the presence of a 2-benzylpyridine linked to an dimethyl(propyl)amine to form a dimethyl[3-phenyl-3-(pyridin-2-yl)propyl]amine skeleton.	approved;	Pheniramine is an antihistamine used to treat allergic conditions such as hay fever or urticaria.	D04AA16;R06AB05;	0	0	0	0	0	0	0	0	0	0.9	0	0	0	0
DB01021	Trichlormethiazide	A thiazide diuretic with properties similar to those of hydrochlorothiazide. (From Martindale, The Extra Pharmacopoeia, 30th ed, p830)	approved;vet_approved;	Used in the treatment of oedema (including that associated with heart failure) and hypertension.	C03AA06;C03AB06;C03EA02;	0	0	0	0	0.9	0	0	0	0	0	0	0.915	0	0
DB00754	Ethotoin	Ethotoin is a hydantoin derivative and anticonvulsant. Ethotoin exerts an antiepileptic effect without causing general central nervous system depression. The mechanism of action is probably very similar to that of phenytoin. The latter drug appears to stabilize rather than to raise the normal seizure threshold, and to prevent the spread of seizure activity rather than to abolish the primary focus…	approved;	For the control of tonic-clonic (grand mal) and complex partial (psychomotor) seizures.	N03AB01;	0.91	0	0	0	0	0	0	0	0	0	0	0	0	0
DB00423	Methocarbamol	A centrally acting muscle relaxant whose mode of action has not been established. It is used as an adjunct in the symptomatic treatment of musculoskeletal conditions associated with painful muscle spasm. (From Martindale, The Extra Pharmacopoeia, 30th ed, p1206)	approved;vet_approved;	For use as an adjunct to rest, physical therapy, and other measures for the relief of discomforts associated with acute, painful musculoskeletal conditions.	M03BA03;M03BA53;M03BA73;	0.965	0	0	0	0	0	0.935	0	0	0.925	0	0	0.96	0
DB03585	Oxyphenbutazone	Oxyphenbutazone was withdrawn from the Canadian market in March 1985 due to concerns regarding bone marrow suppression.	withdrawn;	NA	M01AA03;M02AA04;S01BC02;	0	0	0.935	0	0	0	0	0	0	0	0	0	0	0
DB00870	Suprofen	An ibuprofen-type anti-inflammatory analgesic and antipyretic. It inhibits prostaglandin synthesis and has been proposed as an anti-arthritic. It is no longer approved for use in the United States.	approved;withdrawn;	Used as eye drops to inhibit the miosis (pupil constriction) that may occur during ocular surgery.	M01AE07;	0	0	0	0	0	0	0.915	0	0	0	0	0	0	0
DB00449	Dipivefrin Hydrochloride	This compound belongs to the class of organic compounds known as phenol esters. These are aromatic compounds containing a benzene ring substituted by a hydroxyl group and an ester group.	approved;	Dipivefrin is a prodrug which is used as initial therapy for the control of intraocular pressure in chronic open-angle glaucoma.	S01EA02;	0	0	0	0	0	0	0.903333	0	0	0	0	0.93	0	0
DB00448	Lansoprazole	Lansoprazole is a proton pump inhibitor which prevents the stomach from producing acid. It is manufactured by TAP Pharmaceutical Products. Lansoprazole has been marketed for many years and is one of several PPI's available.	approved;investigational;	For the treatment of acid-reflux disorders (GERD), peptic ulcer disease, H. pylori eradication, and prevention of gastroinetestinal bleeds with NSAID use.	A02BC03;A02BC53;A02BD02;A02BD03;A02BD07;A02BD09;A02BD10;	0	0	0	0	0	0	0	0	0	0.916667	0	0	0	0
DB08936	Chlorcyclizine	Chlorcyclizine is a first generation phenylpiperazine class antihistamine used to treat urticaria, rhinitis, pruritus, and other allergy symptoms. Chlorcyclizine also has some local anesthetic, anticholinergic, and antiserotonergic properties, and can be used as an antiemetic.	approved;	NA	R06AE04;	0	0	0.94	0	0	0	0	0	0	0	0	0	0	0
DB01418	Acenocoumarol	Acenocoumarol is a coumarin derivative used as an anticoagulant. Coumarin derivatives inhibit the reduction of vitamin K by vitamin K reductase. This prevents carboxylation of vitamin K-dependent clotting factors, II, VII, XI and X, and interferes with coagulation. Hematocrit, hemoglobin, international normalized ratio and liver panel should be monitored. Patients on acenocoumarol are prohibited …	approved;	For the treatment and prevention of thromboembolic diseases. More specifically, it is indicated for the for the prevention of cerebral embolism, deep vein thrombosis, pulmonary embolism, thromboembolism in infarction and transient ischemic attacks. It is used for the treatment of deep vein thrombosis and myocardial infarction.	B01AA07;	0.97	0	0	0	0	0	0	0	0	0	0	0.965	0.915	0
DB00270	Isradipine	Isradipine belongs to the dihydropyridine (DHP) class of calcium channel blockers (CCBs), the most widely used class of CCBs. It is structurally related to felodipine, nifedipine, and nimodipine and is the most potent calcium-channel blocking agent of the DHP class. Isradipine binds to calcium channels with high affinity and specificity and inhibits calcium flux into cardiac and arterial smooth m…	approved;	For the management of mild to moderate essential hypertension. It may be used alone or concurrently with thiazide-type diuretics.	C08CA03;	0	0	0	0	0	0	0	0	0	0.95	0	0	0.925	0
DB00532	Mephenytoin	Mephenytoin is used for the treatment of refractory partial epilepsy. Mephenytoin is a solid. This compound belongs to the phenylhydantoins. These are heterocyclic aromatic compounds containing an imiazolidinedione moiety substituted by a phenyl group. Mephenytoin is known to target sodium channel protein type 5 subunit alpha. Cytochrome P450 2C19, Cytochrome P450 2C8, Cytochrome P450 2C9, Cytoch…	investigational;withdrawn;	For the treatment of refractory partial epilepsy.	N03AB04;N03AB54;	0	0	0.93	0	0	0	0	0	0	0	0	0	0	0
DB00478	Rimantadine Hydrochloride	This compound belongs to the class of organic compounds known as monoalkylamines. These are organic compounds containing an primary aliphatic amine group.	approved;	For the prophylaxis and treatment of illness caused by various strains of influenza A virus in adults.	J05AC02;	0	0	0	0	0	0	0	0	0	0	0	0.9	0	0
DB00358	Mefloquine Hydrochloride	This compound belongs to the class of organic compounds known as quinolines and derivatives. These are compounds containing a quinoline moiety, which consists of a benzene ring fused to a pyrimidine ring to form benzo[b]azabenzene.	approved;	For the treatment of mild to moderate acute malaria caused by Mefloquineuine-susceptible strains of &lt;i&gt;Plasmodium falciparum&lt;/i&gt; (both chloroquine-susceptible and resistant strains) or by &lt;i&gt;Plasmodium vivax&lt;/i&gt;. Also for the prophylaxis of &lt;i&gt;Plasmodium falciparum&lt;/i&gt; and &lt;i&gt;Plasmodium vivax&lt;/i&gt; malaria infections, including prophylaxis of chloroqu…	P01BC02;P01BF02;	0	0	0	0	0	0	0	0	0	0	0	0.91	0	0
DB04794	Bifonazole	Bifonazole is an azole antifungal drug. [Wikipedia]	approved;	Used for the treatment of various topical fungal infections, including athlete's foot (tinea pedis).	D01AC10;D01AC60;	0	0	0	0	0.99	0	0	0	0	0.905	0	0	0	0
DB04846	Celiprolol	Celiprolol is indicated for the management of mild to moderate hypertension and effort-induced angina pectoris. It has a unique pharmacology: it is a selective 尾1 receptor antagonist, but a 尾2 receptor partial agonist. It is also a weak 伪2 receptor antagonist. In 2010 a clinical trial has suggested a use for this medication in the prevention of vascular complications of a rare inherited disease c…	approved;investigational;	Celiprolol is indicated for the management of mild to moderate hypertension and effort-induced angina pectoris.	C07AB08;	0	0	0	0.965	0	0	0.97	0	0	0	0	1	0	0
DB01153	Sertaconazole nitrate	This compound belongs to the class of organic compounds known as benzothiophenes. These are organic compounds containing a benzene fused to a thiepine ring (a five-membered ring with six carbon atoms and one sulfur atom).	approved;	For the topical treatment of interdigital tinea pedis in immunocompetent patients 12 years of age and older, caused by &lt;i&gt;Trichophyton rubrum&lt;/i&gt;, &lt;i&gt;Trichophyton mentagrophytes&lt;/i&gt;, and &lt;i&gt;Epidermophyton floccosum&lt;/i&gt;.	D01AC14;G01AF19;	0	0	0.975	0	0	0	0	0	0	0	0	0	0	0
DB01611	Hydroxychloroquine sulfate	This compound belongs to the class of organic compounds known as aminoquinolines and derivatives. These are organic compounds containing an amino group attached to a quinoline ring system.	approved;	For the suppressive treatment and treatment of acute attacks of malaria due to &lt;i&gt;Plasmodium vivax&lt;/i&gt;, &lt;i&gt;P. malariae&lt;/i&gt;, &lt;i&gt;P. ovale&lt;/i&gt;, and susceptible strains of &lt;i&gt;P. falciparum&lt;/i&gt;. It is also indicated for the treatment of discoid and systemic lupus erythematosus, and rheumatoid arthritis.	P01BA02;	0	0	0	0	0	0	0	0	0	0.99	0	0	0	0
DB01624	Zuclopenthixol acetate	This compound belongs to the class of organic compounds known as thioxanthenes. These are organic polycyclic compounds containing a thioxanthene moiety, which is an aromatic tricycle derived from xanthene by replacing the oxygen atom with a sulfur atom.	approved;investigational;	Used in the management of acute psychoses such as mania or schizophrenia. However, the use of zuclopenthixol acetate in psychiatric emergencies as an alternative to standard treatments (haloperidol, clotiapine, etc.) should be cautioned, since well executed and documented trials of zuclopenthixol acetate for this use have yet to be conducted. Zuclopenthixol acetate is not intended for long-term u…	N05AF05;	0	0	0	0	0.9275	0	0	0	0	0	0	0	0	0
DB00201	Caffeine citrate	This compound belongs to the class of organic compounds known as alkaloids and derivatives. These are naturally occurring chemical compounds that contain mostly basic nitrogen atoms. This group also includes some related compounds with neutral and even weakly acidic properties. Also some synthetic compounds of similar structure are attributed to alkaloids. In addition to carbon, hydrogen and nitr…	approved;	For management of fatigue, orthostatic hypotension, and for the short term treatment of apnea of prematurity in infants.	N06BC01;V04CG30;	0	0	0.915	0	0	0	0	0	0	0	0	0	0	0
DB00776	Oxcarbazepine	Oxcarbazepine is structurally a derivative of carbamazepine, adding an extra oxygen atom to the benzylcarboxamide group. This difference helps reduce the impact on the liver of metabolizing the drug, and also prevents the serious forms of anemia occasionally associated with carbamazepine. Aside from this reduction in side effects, it is thought to have the same mechanism as carbamazepine - sodium…	approved;	For use as monotherapy or adjunctive therapy in the treatment of partial seizures in adults with epilepsy and as adjunctive therapy in the treatment of partial seizures in children ages 4-16 with epilepsy.	N03AF02;	0	0	0	0	0	0	0.92	0	0	0	0	0	0	0
DB00537	Ciprofloxacin Hydrochloride	This compound belongs to the class of organic compounds known as quinoline carboxylic acids. These are quinolines in which the quinoline ring system is substituted by a carboxyl group at one or more positions.	approved;investigational;	For the treatment of the following infections caused by susceptible organisms: urinary tract infections, acute uncomplicated cystitis, chronic bacterial prostatitis, lower respiratory tract infections, acute sinusitis, skin and skin structure infections, bone and joint infections, complicated intra-abdominal infections (used in combination with metronidazole), infectious diarrhea, typhoid fever (…	J01MA02;J01RA10;J01RA11;J01RA12;S01AE03;S02AA15;S03AA07;	0	0	0.915	0	0.9	0	0	0	0	0	0	0	0	0
DB06817	Raltegravir potassium	This compound belongs to the class of organic compounds known as pyrimidinecarboxylic acids and derivatives. These are compounds containing a pyrimidine ring which bears a carboxylic acid group (or a derivative thereof).	approved;	For the treatment of HIV-1 infection in conjunction with other antiretrovirals.	J05AR16;J05AX08;	0	0	0	0	0	0	0	0	0	0.975	0	0	0	0
DB00350	Minoxidil	A potent direct-acting peripheral vasodilator (vasodilator agents) that reduces peripheral resistance and produces a fall in blood pressure. (From Martindale, The Extra Pharmacopoeia, 30th ed, p371)	approved;	For the treatment of severe hypertension and in the topical treatment (regrowth) of androgenic alopecia in males and females and stabilisation of hair loss in patients with androgenic alopecia.	C02DC01;D11AX01;	0	0	0	0	0	0	0	0	0	0	0	0.9	0	0
DB00380	Dexrazoxane hydrochloride	This compound belongs to the class of organic compounds known as alpha amino acids and derivatives. These are amino acids in which the amino group is attached to the carbon atom immediately adjacent to the carboxylate group (alpha carbon), or a derivative thereof.	approved;withdrawn;	For reducing the incidence and severity of cardiomyopathy associated with doxorubicin administration in women with metastatic breast cancer who have received a cumulative doxorubicin hydrochloride dose of 300 mg/m^2 and would benefit from continued doxorubicin therapy. Also approved for the treatment of extravasation from intravenous anthracyclines.	V03AF02;	0	0	0.906667	0	0	0	0	0	0	0.953333	0	0	0	0
DB00710	Ibandronate sodium	This compound belongs to the class of organic compounds known as bisphosphonates. These are organic compounds containing two phosphonate groups linked together through a carbon atoms.	approved;investigational;	For the treatment and prevention of osteoporosis in postmenopausal women.	M05BA06;	0	0	0	0.98	0	0	0.95	0	0	1	0	0	0	0
DB01388	Mibefradil	Mibefradil was withdrawn from the market in 1998 because of potentially harmful interactions with other drugs.	withdrawn;	For the treatment of angina and high blood pressure.	C08CX01;	0	0	0	0	0	0	0	0	0	0.936667	0	0	0	0
DB00323	Tolcapone	Tolcapone is a drug that inhibits the enzyme catechol-O-methyl transferase (COMT). It is used in the treatment of Parkinson's disease as an adjunct to levodopa/carbidopa medication. It is a yellow, odorless, non-hygroscopic, crystalline compound. Tolcapone is associated with a risk of hepatotoxicity. [Wikipedia]	approved;withdrawn;	Used as an adjunct to levodopa/carbidopa therapy for the symptomatic treatment of Parkinson's Disease. This drug is generally reserved for patients with parkinsonian syndrome receiving levodopa/carbidopa who are experiencing symptom fluctuations and are not responding adequately to or are not candidates for other adjunctive therapies.	N04BX01;	0	0	0	0	0	0	0.97	0	0.965	0	0	0	0	0
DB00654	Latanoprost	endoplasmic reticulum organization	approved;investigational;	For the reduction of elevated intraocular pressure in patients with open-angle glaucoma or ocular hypertension.	S01EE01;	0	0	0	0.915	0	0	0	0	0	0	0	0	0	0
DB01059	Norfloxacin	A synthetic fluoroquinolone (fluoroquinolones) with broad-spectrum antibacterial activity against most gram-negative and gram-positive bacteria. Norfloxacin inhibits bacterial DNA gyrase. [PubChem]	approved;	For the treatment of urinary tract infection	J01MA06;J01RA13;S01AE02;	0.96	0	0	0	0	0	0	0	0	0	0	0	0	0
DB04573	Estriol tripropionate	This compound belongs to the class of organic compounds known as estrogens and derivatives. These are steroids with a structure containing a 3-hydroxylated estrane.	approved;vet_approved;	Used as a test to determine the general health of an unborn fetus.	G03CA04;G03CC06;	0	0	0.945	0.985	0	0	0	0	0	0.91	0	0	0	0
DB06777	Chenodeoxycholic acid	Chenodeoxycholic acid (or Chenodiol) is an epimer of ursodeoxycholic acid (DB01586). Chenodeoxycholic acid is a bile acid naturally found in the body. It works by dissolving the cholesterol that makes gallstones and inhibiting production of cholesterol in the liver and absorption in the intestines, which helps to decrease the formation of gallstones. It can also reduce the amount of other bile ac…	approved;	Chenodiol is indicated for patients with radiolucent stones in well-opacifying gallbladders, in whom selective surgery would be undertaken except for the presence of increased surgical risk due to systemic disease or age. Chenodiol will not dissolve calcified (radiopaque) or radiolucent bile pigment stones.	A05AA01;	0	0	0	0.99	0	0	0	0	0	0	0	0	0	0
DB00665	Nilutamide	Nilutamide is an antineoplastic hormonal agent primarily used in the treatment of prostate cancer. Nilutamide is a pure, nonsteroidal anti-androgen with affinity for androgen receptors (but not for progestogen, estrogen, or glucocorticoid receptors). Consequently, Nilutamide blocks the action of androgens of adrenal and testicular origin that stimulate the growth of normal and malignant prostatic…	approved;	For use in combination with surgical castration for the treatment of metastatic prostate cancer involving distant lymph nodes, bone, or visceral organs (Stage D2).	L02BB02;	0	0	0	0	0	0	0	0	0	0.92	0	0	0	0
DB00991	Oxaprozin potassium	This compound belongs to the class of organic compounds known as 2,4,5-trisubstituted oxazoles. These are compounds containing an oxazole ring substituted at positions 2, 4 and 5 only. Oxazole is a five-membered aromatic heterocycle with one oxygen, one nitrogen, and three carbon atoms. Isomers include 1,2-oxazole and 1,3-oxazole.	approved;	Used to relieve the inflammation, swelling, stiffness, and joint pain associated with rheumatoid arthritis and osteoarthritis.	M01AE12;	0.95	0	0	0	0	0	0	0	0	0	0	0	0	0
DB06282	Levocetirizine dihydrochloride	This compound belongs to the class of organic compounds known as diphenylmethanes. These are compounds containing a diphenylmethane moiety, which consists of a methane wherein two hydrogen atoms are replaced by two phenyl groups.	approved;	Levocetirizine is indicated for the relief of symptoms associated with allergic rhinitis (seasonal and perennial) in adults and children 6 years of age and older.	R06AE09;	0	0	0	0	0.985	0	0.965	0	0	0	0	0	0	0
DB00434	Cyproheptadine Hydrochloride	This compound belongs to the class of organic compounds known as dibenzocycloheptenes. These are compounds containing a dibenzocycloheptene moiety, which consists of two benzene connected by a cycloheptene ring.	approved;	For treatment of perennial and seasonal allergic rhinitis, vasomotor rhinitis, allergic conjunctivitis due to inhalant allergens and foods, mild uncomplicated allergic skin manifestations of urticaria and angioedema, amelioration of allergic reactions to blood or plasma, cold urticaria, dermatographism, and as therapy for anaphylactic reactions adjunctive to epinephrine.	R06AX02;	0	0	0	0	0	0	0	0	0	0.955	0	0	0	0
DB01025	Amlexanox	Amlexanox is an antiallergic drug, clinically effective for atopic diseases, especially allergic asthma and rhinitis. Amlexanox as a topical paste is a well tolerated treatment of recurrent aphthous ulcers. Recurrent aphthous ulcer (RAU) is the most prevalent oral mucosal disease in humans, estimated to affect between 5% and 50% of the general population.	approved;investigational;	Used as a paste in the mouth to treat aphthous ulcers (canker sores).	A01AD07;R03DX01;	0	0	0.96	0	0	0	0	0	0	0	0	0	0	0
DB00283	Clemastine fumarate	This compound belongs to the class of organic compounds known as diphenylmethanes. These are compounds containing a diphenylmethane moiety, which consists of a methane wherein two hydrogen atoms are replaced by two phenyl groups.	approved;	For the relief of symptoms associated with allergic rhinitis such as sneezing, rhinorrhea, pruritus and acrimation. Also for the management of mild, uncomplicated allergic skin manifestations of urticaria and angioedema. Used as self-medication for temporary relief of symptoms associated with the common cold.	D04AA14;R06AA04;R06AA54;	0	0	0	0	0	0	0	0	0	0.93	0	0	0	0
DB00359	Sulfadiazine sodium	This compound belongs to the class of organic compounds known as aminobenzenesulfonamides. These are organic compounds containing a benzenesulfonamide moiety with an amine group attached to the benzene ring.	approved;vet_approved;	For the treatment of rheumatic fever and meningococcal meningitis	J01EC02;J01EE02;J01EE06;	0	0	0	0.92	0	0	0	0	0	0	0	0	0	0
DB00353	Methylergometrine maleate	This compound belongs to the class of organic compounds known as lysergamides. These are amides of Lysergic acids.	approved;	For the prevention and control of excessive bleeding following vaginal childbirth	G02AB01;G02AC01;	0	0	0	0	0	0	0.96	0	0	0	0	0	0	0
DB00959	Methylprednisolone acetate	This compound belongs to the class of organic compounds known as 21-hydroxysteroids. These are steroids carrying a hydroxyl group at the 21-position of the steroid backbone.	approved;vet_approved;	Adjunctive therapy for short-term administration in rheumatoid arthritis.	D07AA01;D07CA02;D10AA02;H02AB04;H02BX01;S01CA08;	0	0	0	0	0	0	0	0	0	0	0	0.976667	0	0
DB00637	Astemizole	Astemizole is a long-acting, non-sedating second generation antihistamine used in the treatment of allergy symptoms. It was withdrawn from market by the manufacturer in 1999 due to the potential to cause arrhythmias at high doses, especially when when taken with CYP inhibitors or grapefruit juice.	approved;withdrawn;	Astemizole was indicated for use in the relieving allergy symptoms, particularly rhinitis and conjunctivitis. It has been withdrawn from the market however due to concerns of arrhythmias.	R06AX11;	0	0	0	0	0	0	0	0	0	0.99	0	0	0	0
DB00443	Betamethasone acetate	This compound belongs to the class of organic compounds known as 21-hydroxysteroids. These are steroids carrying a hydroxyl group at the 21-position of the steroid backbone.	approved;vet_approved;	&lt;b&gt;Topical use (cream, lotion and ointment):&lt;/b&gt; for relief of the inflammatory and pruritic manifestations of corticosteroid-responsive dermatoses&lt;br/&gt;&lt;b&gt;Topical use (foam):&lt;/b&gt; relief of the inflammatory and pruritic manifestations of corticosteroid-responsive dermatoses of the scalp&lt;br/&gt;&lt;b&gt;Systemic use:&lt;/b&gt; for the treatment of edocrine disorders…	A07EA04;C05AA05;D07AC01;D07BC01;D07CC01;D07XC01;H02AB01;R01AD06;R03BA04;S01BA06;S01BB04;S01CA05;S01CB04;S02BA07;S03BA03;S03CA06;	0	0	0	0	0	0	0	0	0	0.9	0	0	0	0
DB00424	Hyoscyamine hydrobromide	This compound belongs to the class of organic compounds known as phenylacetic acid derivatives. These are compounds containing a phenylacetic acid moiety, which consists of a phenyl group substituted at the second position by an acetic acid.	approved;	For treatment of bladder spasms, peptic ulcer disease, diverticulitis, colic, irritable bowel syndrome, cystitis, and pancreatitis. Also used to treat certain heart conditions, to control the symptoms of Parkinson's disease and rhinitis.	A03BA03;A03CB31;	0	0	0.93	0.97	0	0	0	0	0	0.92	0	0	0	0
DB00625	Efavirenz	small molecule metabolic process	approved;investigational;	For use in combination treatment of HIV infection (AIDS)	J05AG03;J05AR06;J05AR11;	0.915	0	0	0	0	0	0	0.905	0	0	0	0	0	0
DB01163	Amdinocillin	Amidinopenicillanic acid derivative with broad spectrum antibacterial action. It is poorly absorbed if given orally and is used in urinary infections and typhus. Amdinocillin is not available in the United States.	withdrawn;	Used in the treatment of urinary tract infections caused by some strains of E. coli and klebsiella and enterobacter species. Used mainly against Gram negative organisms.	J01CA11;	0	0	0	0.965	0	0	0	0	0	0.905	0	0	0	0
DB00316	Acetaminophen	Acetaminophen, also known as paracetamol, is commonly used for its analgesic and antipyretic effects. Its therapeutic effects are similar to salicylates, but it lacks anti-inflammatory, antiplatelet, and gastric ulcerative effects.	approved;	For temporary relief of fever, minor aches, and pains.	N02BE01;N02BE51;N02BE71;	0	0	0	0	0	0	0.97	0	0	0	0	0	0	0
DB00222	Glimepiride	Glimepiride is the first III generation sulphonyl urea it is a very potent sulphonyl urea with long duration of action.	approved;	For concomitant use with insulin for the treatment of noninsulin-dependent (type 2) diabetes mellitus.	A10BB12;A10BD04;A10BD06;	0	0	0	0	0	0	0	0	0	0.92	0	0	0	0
DB00177	Valsartan	Valsartan is an angiotensin-receptor blocker (ARB) that may be used to treat a variety of cardiac conditions including hypertension, diabetic nephropathy and heart failure. Valsartan lowers blood pressure by antagonizing the renin-angiotensin-aldosterone system (RAAS); it competes with angiotensin II for binding to the type-1 angiotensin II receptor (AT1) subtype and prevents the blood pressure i…	approved;investigational;	May be used as a first line agent to treat uncomplicated hypertension, isolated systolic hypertension and left ventricular hypertrophy. May be used as a first line agent to delay progression of diabetic nephropathy. Losartan may be also used as a second line agent in the treatment of congestive heart failure, systolic dysfunction, myocardial infarction and coronary artery disease in those intoler…	C09CA03;C09DA03;C09DB01;C09DB08;C09DX01;C09DX02;C09DX04;C10BX10;	0	0	0	0	0	0	0	0	0	0.92	0	0	0	0
DB01011	Metyrapone	An inhibitor of the enzyme steroid 11-beta-monooxygenase. It is used as a test of the feedback hypothalamic-pituitary mechanism in the diagnosis of cushing syndrome. [PubChem]	approved;	Used as a diagnostic drug for testing hypothalamic-pituitary ACTH function. Occasionally used in Cushing's syndrome.	V04CD01;	0	0	0.926667	0	0	0	0	0	0	0	0	0	0	0
DB01435	Antipyrine	An analgesic and antipyretic that has been given by mouth and as ear drops. Antipyrine is often used in testing the effects of other drugs or diseases on drug-metabolizing enzymes in the liver. (From Martindale, The Extra Pharmacopoeia, 30th ed, p29)	approved;	Antipyrine is an analgesic often used to test effects of other drugs on liver enzymes..	N02BB01;N02BB51;N02BB71;S02DA03;	0	0	0	0	0	0	0	0	0	0	0	0.943333	0	0
DB00770	Alprostadil	Alprostadil is produced endogenously and causes vasodilation by means of a direct effect on vascular and ductus arteriosus (DA) smooth muscle, preventing or reversing the functional closure of the DA that occurs shortly after birth. This results in increased pulmonary or systemic blood flow in infants. In infants, it is used for palliative, not definitive, therapy to temporarily maintain the pate…	approved;investigational;	For palliative, not definitive, therapy to temporarily maintain the patency of the ductus arteriosus until corrective or palliative surgery can be performed in neonates who have congenital heart defects and who depend upon the patent ductus for survival. Also for the treatment of erectile dysfunction due to neurogenic, vasculogenic, psychogenic, or mixed etiology.	C01EA01;G04BE01;	0	0	0	0	0	0	0	0	0	0	0	0.925	0	0
DB00550	Propylthiouracil	A thiourea antithyroid agent. Propythiouracil inhibits the synthesis of thyroxine and inhibits the peripheral conversion of throxine to tri-iodothyronine. It is used in the treatment of hyperthyroidism. (From Martindale, The Extra Pharmacopeoia, 30th ed, p534)	approved;	Used to manage hyperthyroidism which is due to an overactive thyroid gland (Grave's disease).	H03BA02;	0	0	0	0.915	0	0	0	0	0	0	0	0	0	0
DB00909	Zonisamide	Zonisamide is a sulfonamide anticonvulsant approved for use as an adjunctive therapy in adults with partial-onset seizures. Zonisamide may be a carbonic anhydrase inhibitor although this is not one of the primary mechanisms of action. Zonisamide may act by blocking repetitive firing of voltage-gated sodium channels leading to a reduction of T-type calcium channel currents, or by binding allosteri…	approved;investigational;	For use as adjunctive treatment of partial seizures in adults with epilepsy.	N03AX15;	0	0	0.945	0	0	0	0	0	0	0	0	0	0	0
DB04854	Febuxostat	Febuxostat is a xanathine oxidase (XO) inhibitor indicated in patients with gout suffering from hyperuricemia and is used in its chronic management. Febuxostat is not recommended for the treatment of asymptomatic hyperuricemia. Febuxostat is marketed under the trade name Uloric by Takeda Pharmaceuticals America, Inc., and was approved by the FDA in February 2009.	approved;	For the treatment of hyperuricemia in patients with gout.	M04AA03;	0	0	0	0	0.92	0	0	0	0	0	0	0	0	0
DB01211	Clarithromycin	Clarithromycin, a semisynthetic macrolide antibiotic derived from erythromycin, inhibits bacterial protein synthesis by binding to the bacterial 50S ribosomal subunit. Binding inhibits peptidyl transferase activity and interferes with amino acid translocation during the translation and protein assembly process. Clarithromycin may be bacteriostatic or bactericidal depending on the organism and dru…	approved;	An alternative medication for the treatment of acute otitis media caused by &lt;i&gt;H. influenzae, M. catarrhalis, or S. pneumoniae&lt;/i&gt; in patients with a history of type I penicillin hypersensitivity. Also for the treatment of pharyngitis and tonsillitis caused by susceptible &lt;i&gt;Streptococcus pyogenes&lt;/i&gt;, as well as respiratory tract infections including acute maxillary sinus…	A02BD04;A02BD05;A02BD06;A02BD07;A02BD09;A02BD11;J01FA09;	0	0	0	0	0	0	0	0	0	0.97	0	0	0	0
DB00609	Ethionamide	A second-line antitubercular agent that inhibits mycolic acid synthesis. It also may be used for treatment of leprosy. (From Smith and Reynard, Textbook of Pharmacology, 1992, p868)	approved;	For use in the treatment of pulmonary and extrapulmonary tuberculosis when other antitubercular drugs have failed.	J04AD03;	0.98	0	0	0.995	0	0	0	0	0	0.93	0	0	0	0
DB09073	Palbociclib Isethionate	This compound belongs to the class of organic compounds known as pyridinylpiperazines. These are compounds containing a pyridinylpiperazine skeleton, which consists of a pyridine linked (not fused) to a piperazine by a bond by a single bond that is not part of a ring.	approved;	Palbociclib is indicated in combination with letrozole for the treatment of postmenopausal women with estrogen receptor (ER)-positive, human epidermal growth factor receptor 2 (HER2)-negative advanced breast cancer as initial endocrine-based therapy for their metastatic disease. This indication is approved under accelerated approval based on progression-free survival (PFS). Continued approval for…	L01XE33;	0	0	0	0	0	0	0	0	0	0.92	0	0	0	0
DB00414	Acetohexamide	A sulfonylurea hypoglycemic agent that is metabolized in the liver to 1-hydrohexamide. Acetohexamide has been discontinued in the US market.	withdrawn;	Used in the management of diabetes mellitus type 2 (adult-onset).	A10BB31;	0	0	0	0	0	0	0.906667	0	0	0	0	0	0	0
DB00600	Monobenzone	alkaloid catabolic process	approved;	Used topically to treat the loss of skin color (vitiligo).	D11AX13;	0	0	0	0	0	0	0	0.925	0	0	0	0	0.97	0
DB08881	Vemurafenib	Vemurafenib is a BRAF enzyme inhibitor developed by Plexxikon and Genentech for the treatment of late-stage melanoma. [Wikipedia] The cobas? 4800 BRAF B600 mutation test provided by Roche Molecular Systems is the diagnostic test to confirm eligibility for treatment. FDA approved on August 17, 2011 under the company Hoffmann La Roche.	approved;	Treatment of unresectable or metastatic melanoma in patients with the BRAF-V600 mutation.	L01XE15;	0	0	0.94	0	0	0	0	0	0	0	0	0	0	0
DB00328	Indomethacin sodium	This compound belongs to the class of organic compounds known as benzoylindoles. These are organic compounds containing an indole attached to a benzoyl moiety through the acyl group.	approved;investigational;	For moderate to severe rheumatoid arthritis including acute flares of chronic disease, ankylosing spondylitis, osteoarthritis, acute painful shoulder (bursitis and/or tendinitis) and acute gouty arthritis.	C01EB03;M01AB01;M01AB51;M02AA23;S01BC01;S01CC02;	0.916	0	0	0	0	0	0	0	0	0	0	0	0	0
DB00855	Aminolevulinic acid hydrochloride	This compound belongs to the class of organic compounds known as delta amino acids and derivatives. These are compounds containing a carboxylic acid group and an amino group at the C5 carbon atom.	approved;	Aminolevulinic acid plus blue light illumination using a blue light photodynamic therapy illuminator is indicated for the treatment of minimally to moderately thick actinic keratoses of the face or scalp.	L01XD04;	0.935	0	0	0.995	0	0	0	0	0	0	0	0.965	0.91	0
DB01047	Fluocinonide	A topical glucocorticoid used in the treatment of eczema. [PubChem]	approved;investigational;	A topical anti-inflammatory product for the relief of the inflammatory and pruritic manifestations of corticosteroid-responsive dermatoses.	C05AA11;D07AC08;D07CC05;	0.94	0	0	0	0	0	0	0	0	0	0	0	0	0
DB01595	Nitrazepam	A benzodiazepine derivative used as an anticonvulsant and hypnotic.	approved;	Used to treat short-term sleeping problems (insomnia), such as difficulty falling asleep, frequent awakenings during the night, and early-morning awakening.	N05CD02;	0	0	0	0.945	0	0	0	0	0	0	0	0	0	0
DB00175	Pravastatin Sodium	This compound belongs to the class of organic compounds known as carbocyclic fatty acids. These are fatty acids containing a carbocylic ring .	approved;	For the treatment of hypercholesterolemia and to reduce the risk of cardiovascular disease.	C10AA03;C10BA03;C10BX02;	0	0	0	0	0	0	0	0	0	0.9275	0	0	0	0
DB00996	Gabapentin	Gabapentin (brand name Neurontin) is a medication originally developed for the treatment of epilepsy. Presently, gabapentin is widely used to relieve pain, especially neuropathic pain. Gabapentin is well tolerated in most patients, has a relatively mild side-effect profile, and passes through the body unmetabolized.	approved;investigational;	For the management of postherpetic neuralgia in adults and as adjunctive therapy in the treatment of partial seizures with and without secondary generalization in patients over 12 years of age with epilepsy.	N03AX12;	0	0	0.95	0	0	0	0	0	0	0	0	0.9	0	0
DB01140	Cefadroxil hemihydrate	This compound belongs to the class of organic compounds known as cephalosporins. These are compounds containing a 1,2-thiazine fused to a 2-azetidinone to for a oxo-5-thia-1-azabicyclo[4.2.0]oct-2-ene-2-carboxylic acid moiety or a derivative thereof.	approved;vet_approved;withdrawn;	For the treatment of the following infections (skin, UTI, ENT) caused by; &lt;i&gt;S. pneumoniae, H. influenzae, staphylococci, S. pyogenes&lt;/i&gt; (group A beta-hemolytic streptococci), &lt;i&gt;E. coli, P. mirabilis, Klebsiella&lt;/i&gt; sp, coagulase-negative staphylococci and &lt;i&gt;Streptococcus pyogenes&lt;/i&gt;	J01DB05;	0	0	0.93	0	0	0	0	0	0	0	0	0	0	0
DB00513	Aminocaproic Acid	An antifibrinolytic agent that acts by inhibiting plasminogen activators which have fibrinolytic properties. [PubChem]	approved;investigational;	For use in the treatment of excessive postoperative bleeding.	B02AA01;	0	0	0	0.98	0	0	0	0	0	0	0	0	0	0
DB00844	Nalbuphine hydrochloride	This compound belongs to the class of organic compounds known as morphinans. These are polycyclic compounds with a four-ring skeleton with three condensed six-member rings forming a partially hydrogenated phenanthrene moiety, one of which is aromatic while the two others are alicyclic.	approved;	For the relief of moderate to severe pain.	N02AF02;	0	0	0.93	0	0	0	0	0	0	0	0	0	0	0
DB00549	Zafirlukast	nucleic acid phosphodiester bond hydrolysis	approved;investigational;	For the prophylaxis and chronic treatment of asthma.	R03DC01;	0.959	0	0	0	0	0	0	0	0	0	0	0	0	0
DB01194	Brinzolamide	Brinzolamide is a highly specific, non-competitive, reversible carbonic anhydrase inhibitor. Carbonic anhydrase (CA) is an enzyme found in many tissues of the body including the eye. It catalyzes the reversible reaction involving the hydration of carbon dioxide and the dehydration of carbonic acid. In humans, carbonic anhydrase exists as a number of isoenzymes, the most active being carbonic anhy…	approved;	For the treatment of elevated intraocular pressure in patients with ocular hypertension or open-angle glaucoma.	S01EC04;S01EC54;	0	0	0.935	0	0	0	0	0	0	0	0	0	0	0
DB00630	Alendronate calcium	This compound belongs to the class of organic compounds known as bisphosphonates. These are organic compounds containing two phosphonate groups linked together through a carbon atoms.	approved;	For the treatment and prevention of osteoporosis in women and Paget's disease of bone in both men and women.	M05BA04;M05BB03;M05BB05;M05BB06;	0	0	0.915	0	0	0	0.925	0	0	0	0	0	0	0
DB04842	Fluspirilene	A long-acting injectable antipsychotic agent used for chronic schizophrenia.	approved;	Used for the treatment of schizophrenia.	N05AG01;	0	0	0	0	0	0	0	0	0	0	0	0	0.905	0
DB00233	Aminosalicylate Sodium	This compound belongs to the class of organic compounds known as aminosalicylic acids. These are salicylic acids carrying an amino group on the benzene ring.	approved;	For the treatment of tuberculosis	J04AA01;	0	0.99	0	0	0	0	0	0.985	0	0	0	0	0	0
DB01020	Isosorbide Mononitrate	regulation of heart contraction	approved;	For the prevention of angina pectoris due to coronary artery disease and the treatment of acute and chronic angina pectoris, hypertension, and myocardial infarction.	C01DA14;	0	0	0	1	0	0	0	0	0	0	0	0.975	0.965	0
DB00500	Tolmetin sodium	This compound belongs to the class of organic compounds known as acetophenones. These are organic compounds containing the acetophenone structure.	approved;	For the relief of signs and symptoms of rheumatoid arthritis and osteoarthritis, including the treatment of acute flares long-term management. Also for treatment of juvenile rheumatoid arthritis.	M01AB03;M02AA21;	0	0	0.925	0	0	0	0	0	0	0	0	0	0	0
DB00455	Loratadine	Loratadine is a derivative of azatadine and a second-generation histamine H1 receptor antagonist used in the treatment of allergic rhinitis and urticaria. Unlike most classical antihistamines (histamine H1 antagonists) it lacks central nervous system depressing effects such as drowsiness. [PubChem]	approved;	A self-medication that is used alone or in combination with pseudoephedrine sulfate for the symptomatic relief of seasonal allergic rhinitis. Also used for the symptomatic relief of pruritus, erythema, and urticaria associated with chronic idiopathic urticaria in patients (not for children under 6 unless directed by a clincian).	R06AX13;	0.953333	0	0	0.903333	0	0	0	0	0	0	0	0	0	0
DB00912	Repaglinide	Repaglinide is an oral antihyperglycemic agent used for the treatment of non-insulin-dependent diabetes mellitus (NIDDM). It belongs to the meglitinide class of short-acting insulin secretagogues, which act by binding to 尾 cells of the pancreas to stimulate insulin release. Repaglinide induces an early insulin response to meals decreasing postprandial blood glucose levels. It should only be taken…	approved;investigational;	As an adjunct to diet and exercise to improve glycemic control in adults with type 2 diabetes mellitus.	A10BD14;A10BX02;	0	0	0.91	0	0	0	0	0	0	0	0	0	0	0
DB00130	L-Glutamine	A non-essential amino acid present abundantly throughout the body and is involved in many metabolic processes. It is synthesized from glutamic acid and ammonia. It is the principal carrier of nitrogen in the body and is an important energy source for many cells. [PubChem]	approved;investigational;nutraceutical;	Used for nutritional supplementation, also for treating dietary shortage or imbalance.	A16AA03;	0	0	0	0.925	0	0	0	0	0	0	0	0	0	0
DB00796	Candesartan	Candesartan is an angiotensin-receptor blocker (ARB) that may be used alone or with other agents to treat hypertension. It is administered orally as the prodrug, candesartan cilexetil, which is rapidly converted to its active metabolite, candesartan, during absorption in the gastrointestinal tract. Candesartan lowers blood pressure by antagonizing the renin-angiotensin-aldosterone system (RAAS); …	approved;	May be used as a first line agent to treat uncomplicated hypertension, isolated systolic hypertension and left ventricular hypertrophy. May be used as a first line agent to delay progression of diabetic nephropathy. Candesartan may be also used as a second line agent in the treatment of congestive heart failure, systolic dysfunction, myocardial infarction and coronary artery disease in those into…	C09CA06;C09DA06;C09DB07;	0	0	0	0	0	0	0	0	1	0	0	0	0	0
DB01124	Tolbutamide sodium	This compound belongs to the class of organic compounds known as benzenesulfonamides. These are organic compounds containing a sulfonamide group that is S-linked to a benzene ring.	approved;	For treatment of NIDDM (non-insulin-dependent diabetes mellitus) in conjunction with diet and exercise.	A10BB03;V04CA01;	0	0	0	0	0	0	0.9225	0	0	0	0	0	0	0
DB00943	Zalcitabine	A dideoxynucleoside compound in which the 3'-hydroxyl group on the sugar moiety has been replaced by a hydrogen. This modification prevents the formation of 5' to 3' phosphodiester linkages, which are needed for the elongation of DNA chains, thus resulting in the termination of viral DNA growth. The compound is a potent inhibitor of HIV replication at low concentrations, acting as a chain-termina…	approved;	For the treatment of Human immunovirus (HIV) infections in conjunction with other antivirals.	J05AF03;	0	0	0	0	0	0	0	0	0	0	0	0.965	0	0
DB00437	Allopurinol Sodium	This compound belongs to the class of organic compounds known as pyrazolopyrimidines. These are compounds containing a pyrazolopyrimidine skeleton, which consists of a pyrazole fused to a pyrimidine. Pyrazole is 5-membered ring consisting of three carbon atoms and two adjacent nitrogen centers. Pyrimidine is 6-membered ring consisting of four carbon atoms and two adjacent nitrogen atoms at the 1-…	approved;	For the treatment of hyperuricemia associated with primary or secondary gout. Also indicated for the treatment of primary or secondary uric acid nephropathy, with or without the symptoms of gout, as well as chemotherapy-induced hyperuricemia and recurrent renal calculi.	M04AA01;M04AA51;	0	0	0	0	0	0	0.91	0	0	0	0	0	0	0
DB00389	Carbimazole	An imidazole antithyroid agent. Carbimazole is metabolized to methimazole, which is responsible for the antithyroid activity. [PubChem]	approved;	For the treatment of hyperthyroidism and thyrotoxicosis. It is also used to prepare patients for thyroidectomy.	H03BB01;	0	0	0	0	0	0	1	0	0	0	0	0	0	0
DB00279	Liothyronine Sodium	This compound belongs to the class of organic compounds known as diphenylethers. These are aromatic compounds containing two benzene rings linked to each other through an ether group.	approved;vet_approved;	Used as replacement or supplemental therapy in patients with hypothyroidism of any etiology, except transient hypothyrodism during the recovery phase of subacute thyroiditis.	H03AA02;H03AA03;	0.92	0	0	0	0	0	0	0	0	0	0	0	0	0
DB00121	Biotin	A water-soluble, enzyme co-factor present in minute amounts in every living cell. It occurs mainly bound to proteins or polypeptides and is abundant in liver, kidney, pancreas, yeast, and milk. [PubChem]	approved;nutraceutical;	For nutritional supplementation, also for treating dietary shortage or imbalance.	A11HA05;	0	0	0.915	0	0	0	0.9	0	0	0	0	0	0.93	0
DB00459	Acitretin	An oral retinoid effective in the treatment of psoriasis. It is the major metabolite of etretinate with the advantage of a much shorter half-life when compared with etretinate. [PubChem]	approved;	For the treatment of severe psoriasis in adults.	D05BB02;	1	0	0	0	0	0	0	0.925	0	0	0	0.98	0	0
DB00567	Cefalexin hydrochloride	This compound belongs to the class of organic compounds known as n-acyl-alpha amino acids and derivatives. These are compounds containing an alpha amino acid (or a derivative thereof) which bears an acyl group at its terminal nitrogen atom.	approved;vet_approved;	For the treatment of respiratory tract infections caused by &lt;i&gt;Streptococcus pneumoniae&lt;/i&gt; and &lt;i&gt;Streptococcus pyogenes&lt;/i&gt;; otitis media due to &lt;i&gt;Streptococcus pneumoniae&lt;/i&gt;, &lt;i&gt;Haemophilus influenzae&lt;/i&gt;, &lt;i&gt;Staphylococcus aureus&lt;/i&gt;, &lt;i&gt;Streptococcus pyogenes&lt;/i&gt;, and &lt;i&gt;Moraxella catarrhalis&lt;/i&gt;; skin and …	J01DB01;	0	0	0	0	0	0	0	0	0	0	0	0	0.93	0
DB01330	Cefotetan disodium	This compound belongs to the class of organic compounds known as cephalosporins. These are compounds containing a 1,2-thiazine fused to a 2-azetidinone to for a oxo-5-thia-1-azabicyclo[4.2.0]oct-2-ene-2-carboxylic acid moiety or a derivative thereof.	approved;	For prophylaxis and treatment of bacterial infections.	J01DC05;	0	0	0	0.965	0	0	0	0	0	0	0	0	0	0
DB00962	Zaleplon	Zaleplon is a sedative/hypnotic, mainly used for insomnia. It is known as a nonbenzodiazepine hypnotic. Zaleplon interacts with the GABA receptor complex and shares some of the pharmacological properties of the benzodiazepines. Zaleplon is a schedule IV drug in the United States.	approved;illicit;investigational;	For the treatment of short-term treatment of insomnia in adults.	N05CF03;	0.92	0	0	0.935	0	0	0	0	0	0	0	0	0	0
DB00496	Darifenacin Hydrobromide	This compound belongs to the class of organic compounds known as diphenylmethanes. These are compounds containing a diphenylmethane moiety, which consists of a methane wherein two hydrogen atoms are replaced by two phenyl groups.	approved;investigational;	For the treatment of overactive bladder with symptoms of urge urinary incontinence, urgency and frequency.	G04BD10;	0	0	0.955	0	0	0	0	0	0	0	0	0	0	0
DB00713	Oxacillin Sodium	This compound belongs to the class of organic compounds known as penicillins. These are organic compounds containing the penicillin core structure, which is structurally characterized by a penam ring bearing two methyl groups at position 2, and an amide group at position 6 [starting from the sulfur atom at position 1].	approved;	Used in the treatment of resistant staphylococci infections.	J01CF04;	0	0	0	0	0	0	0	0.98	0	0.99	0	0	0	0
DB04951	Pirfenidone	Pirfenidone is an orally active small molecule drug that may inhibit collagen synthesis, down regulate production of multiple cytokines and block fibroblast proliferation and stimulation in response to cytokines. Pirfenidone has demonstrated activity in multiple fibrotic conditions, including those of the lung, kidney and liver. It is being investigated by InterMune.	investigational;	For the treatment of idiopathic pulmonary fibrosis (IPF).	L04AX05;	0	0	0	0.9925	0	0	0	0	0	0	0	0	0	0
