# Supplementary material for: Discovery of novel therapeutic properties of drugs from transcriptional responses based on multi-label classification
Source: Sci Rep. 2017 Aug 2;7:7136. doi: 10.1038/s41598-017-07705-8 (PMC5541064; doi:10.1038/s41598-017-07705-8)
Supplement: Supplementary file 9 — Supplementary Table 9 [file 41598_2017_7705_MOESM9_ESM.xls]

## Sheet: Sheet1
DB04846
DB00710
DB01020
DB00796
DB00389
DB00201
DB00776
DB00537
DB00323
DB00625
DB00909
DB01211
DB00175
DB01194
DB00279
DB00448
DB00270
DB01153
DB00654
DB00665
DB01011
DB04854
DB00328
DB01047
DB00459
DB00549
DB00796
